# Supplementary material for: Support-tuned iridium reconstruction with crystalline phase dominating acidic oxygen evolution
Source: Nat Commun. 2025 Sep 1;16:8164. doi: 10.1038/s41467-025-63541-9 (PMC12402471; doi:10.1038/s41467-025-63541-9)
Supplement: Supplementary file 3 — Supplementary Data 1 [file 41467_2025_63541_MOESM3_ESM.zip]

Archive with 78 entries (58 files):
- Supplementary Data 1/
- Supplementary Data 1/Figure 4a/
- Supplementary Data 1/Figure 4a/0.5ML-OH-0.5ML-H2O.txt
- Supplementary Data 1/Figure 4a/1ML-H.txt
- Supplementary Data 1/Figure 4a/1ML-O.txt
- Supplementary Data 1/Figure 4a/1ML-OH.txt
- Supplementary Data 1/Figure 4a/bare-Ir.txt
- Supplementary Data 1/Figure 6e/
- Supplementary Data 1/Figure 6e/IrO/
- Supplementary Data 1/Figure 6e/IrO/AEM/
- Supplementary Data 1/Figure 6e/IrO/AEM/O.txt
- Supplementary Data 1/Figure 6e/IrO/AEM/OH.txt
- Supplementary Data 1/Figure 6e/IrO/AEM/OOH.txt
- Supplementary Data 1/Figure 6e/IrO/AEM/Ov.txt
- Supplementary Data 1/Figure 6e/IrO/LOM/
- Supplementary Data 1/Figure 6e/IrO/LOM/2Ov.txt
- Supplementary Data 1/Figure 6e/IrO/LOM/H.txt
- Supplementary Data 1/Figure 6e/IrO/LOM/O.txt
- Supplementary Data 1/Figure 6e/IrO/LOM/OH.txt
- Supplementary Data 1/Figure 6e/IrO/LOM/OO.txt
- Supplementary Data 1/Figure 6e/IrO/LOM/Ov.txt
- Supplementary Data 1/Figure 6e/IrO0.25/
- Supplementary Data 1/Figure 6e/IrO0.25/AEM/
- Supplementary Data 1/Figure 6e/IrO0.25/AEM/O.txt
- Supplementary Data 1/Figure 6e/IrO0.25/AEM/OH.txt
- Supplementary Data 1/Figure 6e/IrO0.25/AEM/OOH.txt
- Supplementary Data 1/Figure 6e/IrO0.25/AEM/Ov.txt
- Supplementary Data 1/Figure 6e/IrO0.25/LOM/
- Supplementary Data 1/Figure 6e/IrO0.25/LOM/2Ov.txt
- Supplementary Data 1/Figure 6e/IrO0.25/LOM/H.txt
- Supplementary Data 1/Figure 6e/IrO0.25/LOM/O.txt
- Supplementary Data 1/Figure 6e/IrO0.25/LOM/OH.txt
- Supplementary Data 1/Figure 6e/IrO0.25/LOM/OO.txt
- Supplementary Data 1/Figure 6e/IrO0.25/LOM/Ov.txt
- Supplementary Data 1/Figure 6e/IrO0.5/
- Supplementary Data 1/Figure 6e/IrO0.5/AEM/
- Supplementary Data 1/Figure 6e/IrO0.5/AEM/O.txt
- Supplementary Data 1/Figure 6e/IrO0.5/AEM/OH.txt
- Supplementary Data 1/Figure 6e/IrO0.5/AEM/OOH.txt
- Supplementary Data 1/Figure 6e/IrO0.5/AEM/Ov.txt
- Supplementary Data 1/Figure 6e/IrO0.5/LOM/
- Supplementary Data 1/Figure 6e/IrO0.5/LOM/2Ov.txt
- Supplementary Data 1/Figure 6e/IrO0.5/LOM/H.txt
- Supplementary Data 1/Figure 6e/IrO0.5/LOM/O.txt
- Supplementary Data 1/Figure 6e/IrO0.5/LOM/OH.txt
- Supplementary Data 1/Figure 6e/IrO0.5/LOM/OO.txt
- Supplementary Data 1/Figure 6e/IrO0.5/LOM/Ov.txt
- Supplementary Data 1/Figure 6e/IrO2/
- Supplementary Data 1/Figure 6e/IrO2/AEM/
- Supplementary Data 1/Figure 6e/IrO2/AEM/O.txt
- Supplementary Data 1/Figure 6e/IrO2/AEM/OH.txt
- Supplementary Data 1/Figure 6e/IrO2/AEM/OOH.txt
- Supplementary Data 1/Figure 6e/IrO2/AEM/Ov.txt
- Supplementary Data 1/Figure 6e/IrO2/LOM/
- Supplementary Data 1/Figure 6e/IrO2/LOM/2Ov.txt
- Supplementary Data 1/Figure 6e/IrO2/LOM/H.txt
- Supplementary Data 1/Figure 6e/IrO2/LOM/O.txt
- Supplementary Data 1/Figure 6e/IrO2/LOM/OH.txt
- Supplementary Data 1/Figure 6e/IrO2/LOM/OO.txt
- Supplementary Data 1/Figure 6e/IrO2/LOM/Ov.txt
- Supplementary Data 1/Figure 6f/
- Supplementary Data 1/Figure 6f/211-Ir1/
- Supplementary Data 1/Figure 6f/211-Ir1/O.txt
- Supplementary Data 1/Figure 6f/211-Ir1/OH.txt
- Supplementary Data 1/Figure 6f/211-Ir1/OOH.txt
- Supplementary Data 1/Figure 6f/211-Ir1/Ov.txt
- Supplementary Data 1/Figure 6f/211-Ir2/
- Supplementary Data 1/Figure 6f/211-Ir2/O.txt
- Supplementary Data 1/Figure 6f/211-Ir2/OH.txt
- Supplementary Data 1/Figure 6f/211-Ir2/OOH.txt
- Supplementary Data 1/Figure 6f/211-Ir2/Ov.txt
- Supplementary Data 1/Figure 6g/
- Supplementary Data 1/Figure 6g/IrO2-110/
- Supplementary Data 1/Figure 6g/IrO2-110/O.txt
- Supplementary Data 1/Figure 6g/IrO2-110/OH.txt
- Supplementary Data 1/Figure 6g/IrO2-110/OOH.txt
- Supplementary Data 1/Figure 6g/IrO2-110/Ov.txt
- Supplementary Data 1/Supplementary Data 1.docx
