# Supplementary material for: Support-tuned iridium reconstruction with crystalline phase dominating acidic oxygen evolution
Source: Nat Commun. 2025 Sep 1;16:8164. doi: 10.1038/s41467-025-63541-9 (PMC12402471; doi:10.1038/s41467-025-63541-9)
Supplement: Supplementary file 3 — Supplementary Data 1 [file 41467_2025_63541_MOESM3_ESM.zip › Supplementary Data 1/Figure 4a/0.5ML-OH-0.5ML-H2O.txt]

#======================================================================

# CRYSTAL DATA

#----------------------------------------------------------------------

data_VESTA_phase_1


_chemical_name_common                  'Structure-OH-H2O                 '
_cell_length_a                         7.74430
_cell_length_b                         5.47600
_cell_length_c                         24.58300
_cell_angle_alpha                      90
_cell_angle_beta                       90
_cell_angle_gamma                      90
_space_group_name_H-M_alt              'P 1'
_space_group_IT_number                 1

loop_
_space_group_symop_operation_xyz
   'x, y, z'

loop_
   _atom_site_label
   _atom_site_occupancy
   _atom_site_fract_x
   _atom_site_fract_y
   _atom_site_fract_z
   _atom_site_adp_type
   _atom_site_B_iso_or_equiv
   _atom_site_type_symbol
   Ir1        1.0     0.000000      0.500000      0.055690     Biso  1.000000 Ir
   Ir2        1.0    -0.001061     -0.000287      0.166136     Biso  1.000000 Ir
   Ir3        1.0     0.001205      0.499527      0.275930     Biso  1.000000 Ir
   Ir4        1.0     0.992856      0.000255      0.382045     Biso  1.000000 Ir
   Ir5        1.0     0.250000      0.750000      0.000000     Biso  1.000000 Ir
   Ir6        1.0     0.250000      0.250000      0.111380     Biso  1.000000 Ir
   Ir7        1.0     0.249114      0.749866      0.219061     Biso  1.000000 Ir
   Ir8        1.0     0.248298      0.249823      0.331320     Biso  1.000000 Ir
   Ir9        1.0     0.250000      0.250000      0.000000     Biso  1.000000 Ir
   Ir10       1.0     0.250000      0.750000      0.111380     Biso  1.000000 Ir
   Ir11       1.0     0.249239      0.249975      0.219079     Biso  1.000000 Ir
   Ir12       1.0     0.248253      0.749861      0.331384     Biso  1.000000 Ir
   Ir13       1.0     0.000000      0.000000      0.055690     Biso  1.000000 Ir
   Ir14       1.0    -0.001253      0.499682      0.166021     Biso  1.000000 Ir
   Ir15       1.0     0.001077     -0.000271      0.275979     Biso  1.000000 Ir
   Ir16       1.0    -0.007454      0.498933      0.382646     Biso  1.000000 Ir
   Ir17       1.0     0.500000      0.500000      0.055690     Biso  1.000000 Ir
   Ir18       1.0     0.500107     -0.000326      0.166065     Biso  1.000000 Ir
   Ir19       1.0     0.496164      0.499720      0.275942     Biso  1.000000 Ir
   Ir20       1.0     0.503838     -0.001604      0.382630     Biso  1.000000 Ir
   Ir21       1.0     0.750000      0.750000      0.000000     Biso  1.000000 Ir
   Ir22       1.0     0.750000      0.250000      0.111380     Biso  1.000000 Ir
   Ir23       1.0     0.749211      0.749879      0.219899     Biso  1.000000 Ir
   Ir24       1.0     0.747864      0.248074      0.331755     Biso  1.000000 Ir
   Ir25       1.0     0.750000      0.250000      0.000000     Biso  1.000000 Ir
   Ir26       1.0     0.750000      0.750000      0.111380     Biso  1.000000 Ir
   Ir27       1.0     0.749078      0.250190      0.219930     Biso  1.000000 Ir
   Ir28       1.0     0.748289      0.747266      0.331765     Biso  1.000000 Ir
   Ir29       1.0     0.500000      0.000000      0.055690     Biso  1.000000 Ir
   Ir30       1.0     0.499910      0.499839      0.166219     Biso  1.000000 Ir
   Ir31       1.0     0.496219     -0.000467      0.275977     Biso  1.000000 Ir
   Ir32       1.0     0.503125      0.499659      0.382154     Biso  1.000000 Ir
   O1         1.0     0.079854      0.983477      0.465687     Biso  1.000000 O
   O2         1.0     0.075538      0.510717      0.463065     Biso  1.000000 O
   O3         1.0     0.408738      0.481006      0.465073     Biso  1.000000 O
   O4         1.0     0.414421      0.007050      0.462325     Biso  1.000000 O
   H1         1.0     0.451825      0.855167      0.479742     Biso  1.000000 H
   H2         1.0     0.213458      0.997713      0.464185     Biso  1.000000 H
   H3         1.0     0.428246      0.303271      0.474446     Biso  1.000000 H
   H4         1.0     0.274787      0.496078      0.463752     Biso  1.000000 H
   H5         1.0     0.034460      0.362073      0.481012     Biso  1.000000 H
   H6         1.0     0.060024      0.805418      0.475029     Biso  1.000000 H
