# Supplementary material for: Support-tuned iridium reconstruction with crystalline phase dominating acidic oxygen evolution
Source: Nat Commun. 2025 Sep 1;16:8164. doi: 10.1038/s41467-025-63541-9 (PMC12402471; doi:10.1038/s41467-025-63541-9)
Supplement: Supplementary file 3 — Supplementary Data 1 [file 41467_2025_63541_MOESM3_ESM.zip › Supplementary Data 1/Figure 4a/1ML-OH.txt]

#======================================================================

# CRYSTAL DATA

#----------------------------------------------------------------------

data_VESTA_phase_1


_chemical_name_common                  'Structure-1ML-OH                '
_cell_length_a                         7.74430
_cell_length_b                         5.47600
_cell_length_c                         24.58300
_cell_angle_alpha                      90
_cell_angle_beta                       90
_cell_angle_gamma                      90
_space_group_name_H-M_alt              'P 1'
_space_group_IT_number                 1

loop_
_space_group_symop_operation_xyz
   'x, y, z'

loop_
   _atom_site_label
   _atom_site_occupancy
   _atom_site_fract_x
   _atom_site_fract_y
   _atom_site_fract_z
   _atom_site_adp_type
   _atom_site_B_iso_or_equiv
   _atom_site_type_symbol
   Ir1        1.0     0.000000      0.500000      0.055690     Biso  1.000000 Ir
   Ir2        1.0    -0.000066      0.000885      0.165836     Biso  1.000000 Ir
   Ir3        1.0    -0.000564      0.501927      0.276121     Biso  1.000000 Ir
   Ir4        1.0    -0.000308      0.004106      0.383778     Biso  1.000000 Ir
   Ir5        1.0     0.250000      0.750000      0.000000     Biso  1.000000 Ir
   Ir6        1.0     0.250000      0.250000      0.111380     Biso  1.000000 Ir
   Ir7        1.0     0.249718      0.751345      0.219677     Biso  1.000000 Ir
   Ir8        1.0     0.250118      0.253243      0.332696     Biso  1.000000 Ir
   Ir9        1.0     0.250000      0.250000      0.000000     Biso  1.000000 Ir
   Ir10       1.0     0.250000      0.750000      0.111380     Biso  1.000000 Ir
   Ir11       1.0     0.249706      0.251328      0.219666     Biso  1.000000 Ir
   Ir12       1.0     0.250107      0.753244      0.332705     Biso  1.000000 Ir
   Ir13       1.0     0.000000      0.000000      0.055690     Biso  1.000000 Ir
   Ir14       1.0    -0.000061      0.500877      0.165844     Biso  1.000000 Ir
   Ir15       1.0    -0.000563      0.001875      0.276138     Biso  1.000000 Ir
   Ir16       1.0    -0.000290      0.503969      0.383792     Biso  1.000000 Ir
   Ir17       1.0     0.500000      0.500000      0.055690     Biso  1.000000 Ir
   Ir18       1.0     0.499840      0.000898      0.165797     Biso  1.000000 Ir
   Ir19       1.0     0.500203      0.501790      0.276099     Biso  1.000000 Ir
   Ir20       1.0     0.498417      0.002982      0.383734     Biso  1.000000 Ir
   Ir21       1.0     0.750000      0.750000      0.000000     Biso  1.000000 Ir
   Ir22       1.0     0.750000      0.250000      0.111380     Biso  1.000000 Ir
   Ir23       1.0     0.749685      0.751377      0.219667     Biso  1.000000 Ir
   Ir24       1.0     0.750305      0.253152      0.332679     Biso  1.000000 Ir
   Ir25       1.0     0.750000      0.250000      0.000000     Biso  1.000000 Ir
   Ir26       1.0     0.750000      0.750000      0.111380     Biso  1.000000 Ir
   Ir27       1.0     0.749696      0.251381      0.219657     Biso  1.000000 Ir
   Ir28       1.0     0.750314      0.753199      0.332680     Biso  1.000000 Ir
   Ir29       1.0     0.500000      0.000000      0.055690     Biso  1.000000 Ir
   Ir30       1.0     0.499840      0.500920      0.165805     Biso  1.000000 Ir
   Ir31       1.0     0.500200      0.001761      0.276078     Biso  1.000000 Ir
   Ir32       1.0     0.498440      0.502858      0.383721     Biso  1.000000 Ir
   O1         1.0     0.003251      0.010822      0.462527     Biso  1.000000 O
   O2         1.0     0.003183      0.510788      0.462543     Biso  1.000000 O
   O3         1.0     0.514479      0.009191      0.462289     Biso  1.000000 O
   O4         1.0     0.514659      0.509083      0.462318     Biso  1.000000 O
   H1         1.0     0.003788      0.841588      0.477193     Biso  1.000000 H
   H2         1.0     0.003714      0.341357      0.477136     Biso  1.000000 H
   H3         1.0     0.519420      0.339554      0.476909     Biso  1.000000 H
   H4         1.0     0.519304      0.839870      0.476955     Biso  1.000000 H
