# Supplementary material for: Support-tuned iridium reconstruction with crystalline phase dominating acidic oxygen evolution
Source: Nat Commun. 2025 Sep 1;16:8164. doi: 10.1038/s41467-025-63541-9 (PMC12402471; doi:10.1038/s41467-025-63541-9)
Supplement: Supplementary file 3 — Supplementary Data 1 [file 41467_2025_63541_MOESM3_ESM.zip › Supplementary Data 1/Figure 6e/IrO/AEM/O.txt]

#======================================================================

# CRYSTAL DATA

#----------------------------------------------------------------------

data_VESTA_phase_1


_chemical_name_common                  'Structure-O                 '
_cell_length_a                         7.74430
_cell_length_b                         5.47600
_cell_length_c                         24.58300
_cell_angle_alpha                      90
_cell_angle_beta                       90
_cell_angle_gamma                      90
_space_group_name_H-M_alt              'P 1'
_space_group_IT_number                 1

loop_
_space_group_symop_operation_xyz
   'x, y, z'

loop_
   _atom_site_label
   _atom_site_occupancy
   _atom_site_fract_x
   _atom_site_fract_y
   _atom_site_fract_z
   _atom_site_adp_type
   _atom_site_B_iso_or_equiv
   _atom_site_type_symbol
   Ir1        1.0     0.000000      0.500000      0.055690     Biso  1.000000 Ir
   Ir2        1.0     0.999178      0.000172      0.165312     Biso  1.000000 Ir
   Ir3        1.0     0.001361      0.497293      0.273739     Biso  1.000000 Ir
   Ir4        1.0     0.101848      0.021761      0.412841     Biso  1.000000 Ir
   Ir5        1.0     0.250000      0.750000      0.000000     Biso  1.000000 Ir
   Ir6        1.0     0.250000      0.250000      0.111380     Biso  1.000000 Ir
   Ir7        1.0     0.249130      0.750345      0.220022     Biso  1.000000 Ir
   Ir8        1.0     0.243354      0.234952      0.328279     Biso  1.000000 Ir
   Ir9        1.0     0.250000      0.250000      0.000000     Biso  1.000000 Ir
   Ir10       1.0     0.250000      0.750000      0.111380     Biso  1.000000 Ir
   Ir11       1.0     0.249204      0.250385      0.219967     Biso  1.000000 Ir
   Ir12       1.0     0.243313      0.735044      0.328245     Biso  1.000000 Ir
   Ir13       1.0     0.000000      0.000000      0.055690     Biso  1.000000 Ir
   Ir14       1.0     0.999177      0.499919      0.165284     Biso  1.000000 Ir
   Ir15       1.0     0.001387     -0.002475      0.273739     Biso  1.000000 Ir
   Ir16       1.0     0.101698      0.521317      0.412677     Biso  1.000000 Ir
   Ir17       1.0     0.500000      0.500000      0.055690     Biso  1.000000 Ir
   Ir18       1.0     0.498583     -0.000212      0.165697     Biso  1.000000 Ir
   Ir19       1.0     0.499909      0.501336      0.275304     Biso  1.000000 Ir
   Ir20       1.0     0.595802      0.050171      0.412007     Biso  1.000000 Ir
   Ir21       1.0     0.750000      0.750000      0.000000     Biso  1.000000 Ir
   Ir22       1.0     0.750000      0.250000      0.111380     Biso  1.000000 Ir
   Ir23       1.0     0.749727      0.749984      0.219664     Biso  1.000000 Ir
   Ir24       1.0     0.740364      0.262584      0.328362     Biso  1.000000 Ir
   Ir25       1.0     0.750000      0.250000      0.000000     Biso  1.000000 Ir
   Ir26       1.0     0.750000      0.750000      0.111380     Biso  1.000000 Ir
   Ir27       1.0     0.749260      0.249823      0.219654     Biso  1.000000 Ir
   Ir28       1.0     0.740298      0.762551      0.328518     Biso  1.000000 Ir
   Ir29       1.0     0.500000      0.000000      0.055690     Biso  1.000000 Ir
   Ir30       1.0     0.498654      0.500084      0.165618     Biso  1.000000 Ir
   Ir31       1.0     0.499714      0.001160      0.275606     Biso  1.000000 Ir
   Ir32       1.0     0.595956      0.549893      0.412409     Biso  1.000000 Ir
   O1         1.0     0.071996      0.770509      0.468079     Biso  1.000000 O
   O2         1.0     0.069491      0.270979      0.468023     Biso  1.000000 O
   O3         1.0     0.614760      0.801058      0.467359     Biso  1.000000 O
   O4         1.0     0.618041      0.299717      0.467283     Biso  1.000000 O
   O5         1.0     0.854995      0.502993      0.389975     Biso  1.000000 O
   O6         1.0     0.855271      0.002256      0.390292     Biso  1.000000 O
   O7         1.0     0.349476      0.631145      0.404100     Biso  1.000000 O
   O8         1.0     0.349409      0.132599      0.404522     Biso  1.000000 O
