# Supplementary material for: Support-tuned iridium reconstruction with crystalline phase dominating acidic oxygen evolution
Source: Nat Commun. 2025 Sep 1;16:8164. doi: 10.1038/s41467-025-63541-9 (PMC12402471; doi:10.1038/s41467-025-63541-9)
Supplement: Supplementary file 3 — Supplementary Data 1 [file 41467_2025_63541_MOESM3_ESM.zip › Supplementary Data 1/Figure 6e/IrO/AEM/OH.txt]

#======================================================================

# CRYSTAL DATA

#----------------------------------------------------------------------

data_VESTA_phase_1


_chemical_name_common                  'Structure-OH                  '
_cell_length_a                         7.74430
_cell_length_b                         5.47600
_cell_length_c                         24.58300
_cell_angle_alpha                      90
_cell_angle_beta                       90
_cell_angle_gamma                      90
_space_group_name_H-M_alt              'P 1'
_space_group_IT_number                 1

loop_
_space_group_symop_operation_xyz
   'x, y, z'

loop_
   _atom_site_label
   _atom_site_occupancy
   _atom_site_fract_x
   _atom_site_fract_y
   _atom_site_fract_z
   _atom_site_adp_type
   _atom_site_B_iso_or_equiv
   _atom_site_type_symbol
   Ir1        1.0     0.000000      0.500000      0.055690     Biso  1.000000 Ir
   Ir2        1.0    -0.000410      0.001395      0.165601     Biso  1.000000 Ir
   Ir3        1.0     0.002479      0.502121      0.275192     Biso  1.000000 Ir
   Ir4        1.0     0.113016     -0.008591      0.413553     Biso  1.000000 Ir
   Ir5        1.0     0.250000      0.750000      0.000000     Biso  1.000000 Ir
   Ir6        1.0     0.250000      0.250000      0.111380     Biso  1.000000 Ir
   Ir7        1.0     0.251057      0.753492      0.220200     Biso  1.000000 Ir
   Ir8        1.0     0.243517      0.228927      0.328699     Biso  1.000000 Ir
   Ir9        1.0     0.250000      0.250000      0.000000     Biso  1.000000 Ir
   Ir10       1.0     0.250000      0.750000      0.111380     Biso  1.000000 Ir
   Ir11       1.0     0.250307      0.253782      0.220199     Biso  1.000000 Ir
   Ir12       1.0     0.245814      0.729649      0.328858     Biso  1.000000 Ir
   Ir13       1.0     0.000000      0.000000      0.055690     Biso  1.000000 Ir
   Ir14       1.0    -0.000297      0.501720      0.165674     Biso  1.000000 Ir
   Ir15       1.0     0.002676      0.001321      0.274442     Biso  1.000000 Ir
   Ir16       1.0     0.114227      0.491632      0.413731     Biso  1.000000 Ir
   Ir17       1.0     0.500000      0.500000      0.055690     Biso  1.000000 Ir
   Ir18       1.0     0.499888      0.001871      0.165647     Biso  1.000000 Ir
   Ir19       1.0     0.501042      0.506213      0.275184     Biso  1.000000 Ir
   Ir20       1.0     0.611324      0.038617      0.410086     Biso  1.000000 Ir
   Ir21       1.0     0.750000      0.750000      0.000000     Biso  1.000000 Ir
   Ir22       1.0     0.750000      0.250000      0.111380     Biso  1.000000 Ir
   Ir23       1.0     0.750406      0.752762      0.220492     Biso  1.000000 Ir
   Ir24       1.0     0.746590      0.282396      0.328553     Biso  1.000000 Ir
   Ir25       1.0     0.750000      0.250000      0.000000     Biso  1.000000 Ir
   Ir26       1.0     0.750000      0.750000      0.111380     Biso  1.000000 Ir
   Ir27       1.0     0.750152      0.252820      0.220490     Biso  1.000000 Ir
   Ir28       1.0     0.744430      0.784346      0.328820     Biso  1.000000 Ir
   Ir29       1.0     0.500000      0.000000      0.055690     Biso  1.000000 Ir
   Ir30       1.0     0.500087      0.501986      0.165737     Biso  1.000000 Ir
   Ir31       1.0     0.499872      0.006472      0.275084     Biso  1.000000 Ir
   Ir32       1.0     0.613881      0.522990      0.409989     Biso  1.000000 Ir
   O1         1.0     0.101345      0.741588      0.469541     Biso  1.000000 O
   O2         1.0     0.101857      0.240243      0.469830     Biso  1.000000 O
   O3         1.0     0.618936      0.782057      0.463238     Biso  1.000000 O
   O4         1.0     0.571932      0.282605      0.475185     Biso  1.000000 O
   O5         1.0     0.863378      0.409665      0.402194     Biso  1.000000 O
   O6         1.0     0.865857     -0.078396      0.398219     Biso  1.000000 O
   O7         1.0     0.362429      0.607969      0.400527     Biso  1.000000 O
   O8         1.0     0.359922      0.117022      0.401519     Biso  1.000000 O
   H1         1.0     0.676650      0.285289      0.497784     Biso  1.000000 H
