# Supplementary material for: Support-tuned iridium reconstruction with crystalline phase dominating acidic oxygen evolution
Source: Nat Commun. 2025 Sep 1;16:8164. doi: 10.1038/s41467-025-63541-9 (PMC12402471; doi:10.1038/s41467-025-63541-9)
Supplement: Supplementary file 3 — Supplementary Data 1 [file 41467_2025_63541_MOESM3_ESM.zip › Supplementary Data 1/Figure 6e/IrO/LOM/2Ov.txt]

#======================================================================

# CRYSTAL DATA

#----------------------------------------------------------------------

data_VESTA_phase_1


_chemical_name_common                  'Structure-2Ov               '
_cell_length_a                         7.74430
_cell_length_b                         5.47600
_cell_length_c                         24.58300
_cell_angle_alpha                      90
_cell_angle_beta                       90
_cell_angle_gamma                      90
_space_group_name_H-M_alt              'P 1'
_space_group_IT_number                 1

loop_
_space_group_symop_operation_xyz
   'x, y, z'

loop_
   _atom_site_label
   _atom_site_occupancy
   _atom_site_fract_x
   _atom_site_fract_y
   _atom_site_fract_z
   _atom_site_adp_type
   _atom_site_B_iso_or_equiv
   _atom_site_type_symbol
   Ir1        1.0     0.000000      0.500000      0.055690     Biso  1.000000 Ir
   Ir2        1.0     0.000166      0.000989      0.165365     Biso  1.000000 Ir
   Ir3        1.0     0.000300      0.500118      0.276360     Biso  1.000000 Ir
   Ir4        1.0     0.114393      0.014353      0.409311     Biso  1.000000 Ir
   Ir5        1.0     0.250000      0.750000      0.000000     Biso  1.000000 Ir
   Ir6        1.0     0.250000      0.250000      0.111380     Biso  1.000000 Ir
   Ir7        1.0     0.250964      0.752449      0.220450     Biso  1.000000 Ir
   Ir8        1.0     0.248804      0.238461      0.327302     Biso  1.000000 Ir
   Ir9        1.0     0.250000      0.250000      0.000000     Biso  1.000000 Ir
   Ir10       1.0     0.250000      0.750000      0.111380     Biso  1.000000 Ir
   Ir11       1.0     0.251069      0.253285      0.219800     Biso  1.000000 Ir
   Ir12       1.0     0.250753      0.734904      0.330583     Biso  1.000000 Ir
   Ir13       1.0     0.000000      0.000000      0.055690     Biso  1.000000 Ir
   Ir14       1.0     0.000642      0.500213      0.165488     Biso  1.000000 Ir
   Ir15       1.0     0.004088      0.997453      0.273391     Biso  1.000000 Ir
   Ir16       1.0     0.202914      0.444149      0.423663     Biso  1.000000 Ir
   Ir17       1.0     0.500000      0.500000      0.055690     Biso  1.000000 Ir
   Ir18       1.0     0.500294      0.000174      0.165346     Biso  1.000000 Ir
   Ir19       1.0     0.505637      0.499178      0.274904     Biso  1.000000 Ir
   Ir20       1.0     0.604618      0.087528      0.416091     Biso  1.000000 Ir
   Ir21       1.0     0.750000      0.750000      0.000000     Biso  1.000000 Ir
   Ir22       1.0     0.750000      0.250000      0.111380     Biso  1.000000 Ir
   Ir23       1.0     0.753052      0.751218      0.220353     Biso  1.000000 Ir
   Ir24       1.0     0.743860      0.265195      0.329667     Biso  1.000000 Ir
   Ir25       1.0     0.750000      0.250000      0.000000     Biso  1.000000 Ir
   Ir26       1.0     0.750000      0.750000      0.111380     Biso  1.000000 Ir
   Ir27       1.0     0.750139      0.250131      0.220112     Biso  1.000000 Ir
   Ir28       1.0     0.753295      0.767450      0.328313     Biso  1.000000 Ir
   Ir29       1.0     0.500000      0.000000      0.055690     Biso  1.000000 Ir
   Ir30       1.0     0.501328      0.501257      0.165715     Biso  1.000000 Ir
   Ir31       1.0     0.495346      0.000423      0.275771     Biso  1.000000 Ir
   Ir32       1.0     0.640599      0.551043      0.412340     Biso  1.000000 Ir
   O1         1.0     0.042580      0.699475      0.438987     Biso  1.000000 O
   O2         1.0     0.058841      0.246014      0.469488     Biso  1.000000 O
   O3         1.0     0.654916      0.815481      0.463328     Biso  1.000000 O
   O4         1.0     0.861060      0.021060      0.385810     Biso  1.000000 O
   O5         1.0     0.398138      0.651797      0.401894     Biso  1.000000 O
   O6         1.0     0.360443      0.136883      0.435823     Biso  1.000000 O
