# Supplementary material for: Support-tuned iridium reconstruction with crystalline phase dominating acidic oxygen evolution
Source: Nat Commun. 2025 Sep 1;16:8164. doi: 10.1038/s41467-025-63541-9 (PMC12402471; doi:10.1038/s41467-025-63541-9)
Supplement: Supplementary file 3 — Supplementary Data 1 [file 41467_2025_63541_MOESM3_ESM.zip › Supplementary Data 1/Figure 6e/IrO0.25/LOM/H.txt]

#======================================================================

# CRYSTAL DATA

#----------------------------------------------------------------------

data_VESTA_phase_1


_chemical_name_common                  'Structure-H            '
_cell_length_a                         7.74430
_cell_length_b                         5.47600
_cell_length_c                         24.58300
_cell_angle_alpha                      90
_cell_angle_beta                       90
_cell_angle_gamma                      90
_space_group_name_H-M_alt              'P 1'
_space_group_IT_number                 1

loop_
_space_group_symop_operation_xyz
   'x, y, z'

loop_
   _atom_site_label
   _atom_site_occupancy
   _atom_site_fract_x
   _atom_site_fract_y
   _atom_site_fract_z
   _atom_site_adp_type
   _atom_site_B_iso_or_equiv
   _atom_site_type_symbol
   Ir1        1.0     0.000000      0.500000      0.055690     Biso  1.000000 Ir
   Ir2        1.0    -0.000659      0.001157      0.166092     Biso  1.000000 Ir
   Ir3        1.0    -0.000157      0.497751      0.275391     Biso  1.000000 Ir
   Ir4        1.0     0.005610      0.000395      0.384419     Biso  1.000000 Ir
   Ir5        1.0     0.250000      0.750000      0.000000     Biso  1.000000 Ir
   Ir6        1.0     0.250000      0.250000      0.111380     Biso  1.000000 Ir
   Ir7        1.0     0.249278      0.751051      0.218914     Biso  1.000000 Ir
   Ir8        1.0     0.251473      0.264953      0.333226     Biso  1.000000 Ir
   Ir9        1.0     0.250000      0.250000      0.000000     Biso  1.000000 Ir
   Ir10       1.0     0.250000      0.750000      0.111380     Biso  1.000000 Ir
   Ir11       1.0     0.248027      0.249995      0.220071     Biso  1.000000 Ir
   Ir12       1.0     0.246173      0.754474      0.328190     Biso  1.000000 Ir
   Ir13       1.0     0.000000      0.000000      0.055690     Biso  1.000000 Ir
   Ir14       1.0    -0.001514      0.501877      0.166390     Biso  1.000000 Ir
   Ir15       1.0    -0.003372     -0.000495      0.275929     Biso  1.000000 Ir
   Ir16       1.0    -0.008911      0.492408      0.385294     Biso  1.000000 Ir
   Ir17       1.0     0.500000      0.500000      0.055690     Biso  1.000000 Ir
   Ir18       1.0     0.498952      0.000841      0.166185     Biso  1.000000 Ir
   Ir19       1.0     0.496948      0.499970      0.274911     Biso  1.000000 Ir
   Ir20       1.0     0.487787      0.026168      0.382896     Biso  1.000000 Ir
   Ir21       1.0     0.750000      0.750000      0.000000     Biso  1.000000 Ir
   Ir22       1.0     0.750000      0.250000      0.111380     Biso  1.000000 Ir
   Ir23       1.0     0.748857      0.750238      0.220143     Biso  1.000000 Ir
   Ir24       1.0     0.745147      0.244130      0.328208     Biso  1.000000 Ir
   Ir25       1.0     0.750000      0.250000      0.000000     Biso  1.000000 Ir
   Ir26       1.0     0.750000      0.750000      0.111380     Biso  1.000000 Ir
   Ir27       1.0     0.750023      0.250107      0.219027     Biso  1.000000 Ir
   Ir28       1.0     0.751907      0.752945      0.332140     Biso  1.000000 Ir
   Ir29       1.0     0.500000      0.000000      0.055690     Biso  1.000000 Ir
   Ir30       1.0     0.500021      0.501504      0.166548     Biso  1.000000 Ir
   Ir31       1.0     0.498878     -0.002537      0.274934     Biso  1.000000 Ir
   Ir32       1.0     0.504508      0.498687      0.384474     Biso  1.000000 Ir
   O1         1.0     0.068568      0.747288      0.445592     Biso  1.000000 O
   O2         1.0    -0.010156      0.237302      0.440960     Biso  1.000000 O
   O3         1.0     0.446650      0.783298      0.434894     Biso  1.000000 O
   O4         1.0     0.743489      0.618771      0.412568     Biso  1.000000 O
   H1         1.0     0.973115      0.752526      0.472090     Biso  1.000000 H
