# Supplementary material for: Support-tuned iridium reconstruction with crystalline phase dominating acidic oxygen evolution
Source: Nat Commun. 2025 Sep 1;16:8164. doi: 10.1038/s41467-025-63541-9 (PMC12402471; doi:10.1038/s41467-025-63541-9)
Supplement: Supplementary file 3 — Supplementary Data 1 [file 41467_2025_63541_MOESM3_ESM.zip › Supplementary Data 1/Figure 6e/IrO0.25/LOM/OO.txt]

#======================================================================

# CRYSTAL DATA

#----------------------------------------------------------------------

data_VESTA_phase_1


_chemical_name_common                  'Structure-OO              '
_cell_length_a                         7.74430
_cell_length_b                         5.47600
_cell_length_c                         24.58300
_cell_angle_alpha                      90
_cell_angle_beta                       90
_cell_angle_gamma                      90
_space_group_name_H-M_alt              'P 1'
_space_group_IT_number                 1

loop_
_space_group_symop_operation_xyz
   'x, y, z'

loop_
   _atom_site_label
   _atom_site_occupancy
   _atom_site_fract_x
   _atom_site_fract_y
   _atom_site_fract_z
   _atom_site_adp_type
   _atom_site_B_iso_or_equiv
   _atom_site_type_symbol
   Ir1        1.0    -0.000319      0.499869      0.052537     Biso  1.000000 Ir
   Ir2        1.0    -0.000814      0.000071      0.165716     Biso  1.000000 Ir
   Ir3        1.0    -0.001666      0.498749      0.276352     Biso  1.000000 Ir
   Ir4        1.0    -0.002347      0.000861      0.384848     Biso  1.000000 Ir
   Ir5        1.0     0.249871      0.750069      0.004860     Biso  1.000000 Ir
   Ir6        1.0     0.250000      0.250000      0.111380     Biso  1.000000 Ir
   Ir7        1.0     0.248788      0.749923      0.218825     Biso  1.000000 Ir
   Ir8        1.0     0.250607      0.249998      0.330642     Biso  1.000000 Ir
   Ir9        1.0     0.249673      0.249958      0.004810     Biso  1.000000 Ir
   Ir10       1.0     0.250000      0.750000      0.111380     Biso  1.000000 Ir
   Ir11       1.0     0.248954      0.250026      0.218954     Biso  1.000000 Ir
   Ir12       1.0     0.247390      0.750077      0.329469     Biso  1.000000 Ir
   Ir13       1.0    -0.000314      0.000156      0.052569     Biso  1.000000 Ir
   Ir14       1.0    -0.000768      0.499832      0.165723     Biso  1.000000 Ir
   Ir15       1.0    -0.001508      0.001150      0.276333     Biso  1.000000 Ir
   Ir16       1.0    -0.002043      0.499149      0.384886     Biso  1.000000 Ir
   Ir17       1.0     0.499832      0.499799      0.052380     Biso  1.000000 Ir
   Ir18       1.0     0.499300     -0.000106      0.165446     Biso  1.000000 Ir
   Ir19       1.0     0.497942      0.500134      0.275765     Biso  1.000000 Ir
   Ir20       1.0     0.498232      0.003563      0.383841     Biso  1.000000 Ir
   Ir21       1.0     0.749662      0.749993      0.004744     Biso  1.000000 Ir
   Ir22       1.0     0.750000      0.250000      0.111380     Biso  1.000000 Ir
   Ir23       1.0     0.748852      0.749935      0.218868     Biso  1.000000 Ir
   Ir24       1.0     0.746654      0.249904      0.330019     Biso  1.000000 Ir
   Ir25       1.0     0.749922      0.250012      0.004758     Biso  1.000000 Ir
   Ir26       1.0     0.750000      0.750000      0.111380     Biso  1.000000 Ir
   Ir27       1.0     0.748504      0.250009      0.218905     Biso  1.000000 Ir
   Ir28       1.0     0.750149      0.749996      0.329076     Biso  1.000000 Ir
   Ir29       1.0     0.499837      0.000220      0.052430     Biso  1.000000 Ir
   Ir30       1.0     0.499334      0.500046      0.165424     Biso  1.000000 Ir
   Ir31       1.0     0.497963     -0.000271      0.275741     Biso  1.000000 Ir
   Ir32       1.0     0.498032      0.496444      0.383876     Biso  1.000000 Ir
   O1         1.0    -0.005582      0.750088      0.441046     Biso  1.000000 O
   O2         1.0     0.004103      0.249912      0.441327     Biso  1.000000 O
   O3         1.0     0.497720      0.750177      0.438305     Biso  1.000000 O
   O4         1.0     0.511097      0.250247      0.453529     Biso  1.000000 O
   O5         1.0     0.642433      0.250050      0.485933     Biso  1.000000 O
