# Supplementary material for: Support-tuned iridium reconstruction with crystalline phase dominating acidic oxygen evolution
Source: Nat Commun. 2025 Sep 1;16:8164. doi: 10.1038/s41467-025-63541-9 (PMC12402471; doi:10.1038/s41467-025-63541-9)
Supplement: Supplementary file 3 — Supplementary Data 1 [file 41467_2025_63541_MOESM3_ESM.zip › Supplementary Data 1/Figure 6e/IrO0.5/AEM/O.txt]

#======================================================================

# CRYSTAL DATA

#----------------------------------------------------------------------

data_VESTA_phase_1


_chemical_name_common                  'Structure-O                '
_cell_length_a                         7.74430
_cell_length_b                         5.47600
_cell_length_c                         24.58300
_cell_angle_alpha                      90
_cell_angle_beta                       90
_cell_angle_gamma                      90
_space_group_name_H-M_alt              'P 1'
_space_group_IT_number                 1

loop_
_space_group_symop_operation_xyz
   'x, y, z'

loop_
   _atom_site_label
   _atom_site_occupancy
   _atom_site_fract_x
   _atom_site_fract_y
   _atom_site_fract_z
   _atom_site_adp_type
   _atom_site_B_iso_or_equiv
   _atom_site_type_symbol
   Ir1        1.0     0.000000      0.500000      0.055690     Biso  1.000000 Ir
   Ir2        1.0    -0.001324     -0.000419      0.166299     Biso  1.000000 Ir
   Ir3        1.0     0.006411      0.499023      0.276959     Biso  1.000000 Ir
   Ir4        1.0     0.976521     -0.001206      0.387899     Biso  1.000000 Ir
   Ir5        1.0     0.250000      0.750000      0.000000     Biso  1.000000 Ir
   Ir6        1.0     0.250000      0.250000      0.111380     Biso  1.000000 Ir
   Ir7        1.0     0.247530      0.749179      0.219982     Biso  1.000000 Ir
   Ir8        1.0     0.250657      0.248889      0.332866     Biso  1.000000 Ir
   Ir9        1.0     0.250000      0.250000      0.000000     Biso  1.000000 Ir
   Ir10       1.0     0.250000      0.750000      0.111380     Biso  1.000000 Ir
   Ir11       1.0     0.247526      0.249102      0.219921     Biso  1.000000 Ir
   Ir12       1.0     0.250899      0.749144      0.332884     Biso  1.000000 Ir
   Ir13       1.0     0.000000      0.000000      0.055690     Biso  1.000000 Ir
   Ir14       1.0    -0.001319      0.499653      0.166267     Biso  1.000000 Ir
   Ir15       1.0     0.006049     -0.001032      0.276973     Biso  1.000000 Ir
   Ir16       1.0     0.977157      0.498685      0.387649     Biso  1.000000 Ir
   Ir17       1.0     0.500000      0.500000      0.055690     Biso  1.000000 Ir
   Ir18       1.0     0.498920     -0.000497      0.165538     Biso  1.000000 Ir
   Ir19       1.0     0.498324      0.498770      0.273510     Biso  1.000000 Ir
   Ir20       1.0     0.611269     -0.001391      0.408766     Biso  1.000000 Ir
   Ir21       1.0     0.750000      0.750000      0.000000     Biso  1.000000 Ir
   Ir22       1.0     0.750000      0.250000      0.111380     Biso  1.000000 Ir
   Ir23       1.0     0.747908      0.749564      0.219255     Biso  1.000000 Ir
   Ir24       1.0     0.745044      0.248697      0.326562     Biso  1.000000 Ir
   Ir25       1.0     0.750000      0.250000      0.000000     Biso  1.000000 Ir
   Ir26       1.0     0.750000      0.750000      0.111380     Biso  1.000000 Ir
   Ir27       1.0     0.747893      0.249604      0.219248     Biso  1.000000 Ir
   Ir28       1.0     0.745221      0.748416      0.326560     Biso  1.000000 Ir
   Ir29       1.0     0.500000      0.000000      0.055690     Biso  1.000000 Ir
   Ir30       1.0     0.498946      0.499703      0.165508     Biso  1.000000 Ir
   Ir31       1.0     0.498386     -0.001084      0.273525     Biso  1.000000 Ir
   Ir32       1.0     0.610395      0.498658      0.408759     Biso  1.000000 Ir
   O1         1.0     0.009763      0.748149      0.443074     Biso  1.000000 O
   O2         1.0     0.009877      0.249268      0.443081     Biso  1.000000 O
   O3         1.0     0.612994      0.748609      0.464769     Biso  1.000000 O
   O4         1.0     0.612718      0.248754      0.464735     Biso  1.000000 O
   O5         1.0     0.362954      0.498603      0.387784     Biso  1.000000 O
   O6         1.0     0.363604     -0.001221      0.387573     Biso  1.000000 O
