# Supplementary material for: Support-tuned iridium reconstruction with crystalline phase dominating acidic oxygen evolution
Source: Nat Commun. 2025 Sep 1;16:8164. doi: 10.1038/s41467-025-63541-9 (PMC12402471; doi:10.1038/s41467-025-63541-9)
Supplement: Supplementary file 3 — Supplementary Data 1 [file 41467_2025_63541_MOESM3_ESM.zip › Supplementary Data 1/Figure 6e/IrO0.5/AEM/OOH.txt]

#======================================================================

# CRYSTAL DATA

#----------------------------------------------------------------------

data_VESTA_phase_1


_chemical_name_common                  'Structure-OOH               '
_cell_length_a                         7.74430
_cell_length_b                         5.47600
_cell_length_c                         24.58300
_cell_angle_alpha                      90
_cell_angle_beta                       90
_cell_angle_gamma                      90
_space_group_name_H-M_alt              'P 1'
_space_group_IT_number                 1

loop_
_space_group_symop_operation_xyz
   'x, y, z'

loop_
   _atom_site_label
   _atom_site_occupancy
   _atom_site_fract_x
   _atom_site_fract_y
   _atom_site_fract_z
   _atom_site_adp_type
   _atom_site_B_iso_or_equiv
   _atom_site_type_symbol
   Ir1        1.0     0.000000      0.500000      0.055690     Biso  1.000000 Ir
   Ir2        1.0    -0.000309      0.998607      0.166431     Biso  1.000000 Ir
   Ir3        1.0     0.009500      0.495624      0.277385     Biso  1.000000 Ir
   Ir4        1.0     0.977281     -0.003083      0.388412     Biso  1.000000 Ir
   Ir5        1.0     0.250000      0.750000      0.000000     Biso  1.000000 Ir
   Ir6        1.0     0.250000      0.250000      0.111380     Biso  1.000000 Ir
   Ir7        1.0     0.248659      0.747238      0.220269     Biso  1.000000 Ir
   Ir8        1.0     0.255181      0.245875      0.334363     Biso  1.000000 Ir
   Ir9        1.0     0.250000      0.250000      0.000000     Biso  1.000000 Ir
   Ir10       1.0     0.250000      0.750000      0.111380     Biso  1.000000 Ir
   Ir11       1.0     0.249830      0.247580      0.219887     Biso  1.000000 Ir
   Ir12       1.0     0.253153      0.746016      0.333415     Biso  1.000000 Ir
   Ir13       1.0     0.000000      0.000000      0.055690     Biso  1.000000 Ir
   Ir14       1.0    -0.000208      0.497943      0.166442     Biso  1.000000 Ir
   Ir15       1.0     0.009694     -0.002886      0.277405     Biso  1.000000 Ir
   Ir16       1.0     0.977109      0.494371      0.388311     Biso  1.000000 Ir
   Ir17       1.0     0.500000      0.500000      0.055690     Biso  1.000000 Ir
   Ir18       1.0     0.500208      0.998278      0.165487     Biso  1.000000 Ir
   Ir19       1.0     0.500477      0.496471      0.273414     Biso  1.000000 Ir
   Ir20       1.0     0.617836     -0.017747      0.406181     Biso  1.000000 Ir
   Ir21       1.0     0.750000      0.750000      0.000000     Biso  1.000000 Ir
   Ir22       1.0     0.750000      0.250000      0.111380     Biso  1.000000 Ir
   Ir23       1.0     0.749426      0.747941      0.219128     Biso  1.000000 Ir
   Ir24       1.0     0.745182      0.245495      0.326625     Biso  1.000000 Ir
   Ir25       1.0     0.750000      0.250000      0.000000     Biso  1.000000 Ir
   Ir26       1.0     0.750000      0.750000      0.111380     Biso  1.000000 Ir
   Ir27       1.0     0.749593      0.247842      0.219419     Biso  1.000000 Ir
   Ir28       1.0     0.748016      0.745617      0.325579     Biso  1.000000 Ir
   Ir29       1.0     0.500000      0.000000      0.055690     Biso  1.000000 Ir
   Ir30       1.0     0.500138      0.498471      0.165495     Biso  1.000000 Ir
   Ir31       1.0     0.500199      0.997699      0.273328     Biso  1.000000 Ir
   Ir32       1.0     0.617363      0.506809      0.406085     Biso  1.000000 Ir
   O1         1.0    -0.011159      0.745429      0.445553     Biso  1.000000 O
   O2         1.0     0.009298      0.245949      0.443579     Biso  1.000000 O
   O3         1.0     0.564353      0.744023      0.471631     Biso  1.000000 O
   O4         1.0     0.630915      0.244816      0.457991     Biso  1.000000 O
   O5         1.0     0.361898      0.498262      0.388535     Biso  1.000000 O
   O6         1.0     0.362289      0.991753      0.388558     Biso  1.000000 O
   O7         1.0     0.692518      0.742962      0.513453     Biso  1.000000 O
   H1         1.0     0.806114      0.743294      0.493329     Biso  1.000000 H
