# Supplementary material for: Support-tuned iridium reconstruction with crystalline phase dominating acidic oxygen evolution
Source: Nat Commun. 2025 Sep 1;16:8164. doi: 10.1038/s41467-025-63541-9 (PMC12402471; doi:10.1038/s41467-025-63541-9)
Supplement: Supplementary file 3 — Supplementary Data 1 [file 41467_2025_63541_MOESM3_ESM.zip › Supplementary Data 1/Figure 6e/IrO0.5/LOM/OO.txt]

#======================================================================

# CRYSTAL DATA

#----------------------------------------------------------------------

data_VESTA_phase_1


_chemical_name_common                  'Structure-OO               '
_cell_length_a                         7.74430
_cell_length_b                         5.47600
_cell_length_c                         24.58300
_cell_angle_alpha                      90
_cell_angle_beta                       90
_cell_angle_gamma                      90
_space_group_name_H-M_alt              'P 1'
_space_group_IT_number                 1

loop_
_space_group_symop_operation_xyz
   'x, y, z'

loop_
   _atom_site_label
   _atom_site_occupancy
   _atom_site_fract_x
   _atom_site_fract_y
   _atom_site_fract_z
   _atom_site_adp_type
   _atom_site_B_iso_or_equiv
   _atom_site_type_symbol
   Ir1        1.0     0.000000      0.500000      0.055690     Biso  1.000000 Ir
   Ir2        1.0    -0.001015      0.000289      0.166745     Biso  1.000000 Ir
   Ir3        1.0     0.009093      0.499417      0.277430     Biso  1.000000 Ir
   Ir4        1.0     0.967185      0.005961      0.388447     Biso  1.000000 Ir
   Ir5        1.0     0.250000      0.750000      0.000000     Biso  1.000000 Ir
   Ir6        1.0     0.250000      0.250000      0.111380     Biso  1.000000 Ir
   Ir7        1.0     0.248773      0.751086      0.219954     Biso  1.000000 Ir
   Ir8        1.0     0.254330      0.252855      0.333701     Biso  1.000000 Ir
   Ir9        1.0     0.250000      0.250000      0.000000     Biso  1.000000 Ir
   Ir10       1.0     0.250000      0.750000      0.111380     Biso  1.000000 Ir
   Ir11       1.0     0.248227      0.250110      0.219911     Biso  1.000000 Ir
   Ir12       1.0     0.251831      0.749025      0.332548     Biso  1.000000 Ir
   Ir13       1.0     0.000000      0.000000      0.055690     Biso  1.000000 Ir
   Ir14       1.0     0.000116      0.500452      0.166039     Biso  1.000000 Ir
   Ir15       1.0    -0.002815     -0.000971      0.277049     Biso  1.000000 Ir
   Ir16       1.0     0.995189      0.505437      0.386186     Biso  1.000000 Ir
   Ir17       1.0     0.500000      0.500000      0.055690     Biso  1.000000 Ir
   Ir18       1.0     0.498959      0.000782      0.165998     Biso  1.000000 Ir
   Ir19       1.0     0.497901      0.502163      0.274583     Biso  1.000000 Ir
   Ir20       1.0     0.593933      0.024091      0.406592     Biso  1.000000 Ir
   Ir21       1.0     0.750000      0.750000      0.000000     Biso  1.000000 Ir
   Ir22       1.0     0.750000      0.250000      0.111380     Biso  1.000000 Ir
   Ir23       1.0     0.749332      0.748782      0.219276     Biso  1.000000 Ir
   Ir24       1.0     0.746923      0.255642      0.327581     Biso  1.000000 Ir
   Ir25       1.0     0.750000      0.250000      0.000000     Biso  1.000000 Ir
   Ir26       1.0     0.750000      0.750000      0.111380     Biso  1.000000 Ir
   Ir27       1.0     0.750299      0.250603      0.219252     Biso  1.000000 Ir
   Ir28       1.0     0.744620      0.751150      0.328072     Biso  1.000000 Ir
   Ir29       1.0     0.500000      0.000000      0.055690     Biso  1.000000 Ir
   Ir30       1.0     0.500320      0.500220      0.165951     Biso  1.000000 Ir
   Ir31       1.0     0.498766      0.001465      0.273927     Biso  1.000000 Ir
   Ir32       1.0     0.512798      0.487190      0.381574     Biso  1.000000 Ir
   O1         1.0    -0.006331      0.750314      0.443207     Biso  1.000000 O
   O2         1.0     0.992883      0.261837      0.443448     Biso  1.000000 O
   O3         1.0     0.556373      0.694013      0.439651     Biso  1.000000 O
   O4         1.0     0.542929      0.150343      0.480639     Biso  1.000000 O
   O5         1.0     0.334420      0.001074      0.390077     Biso  1.000000 O
   O6         1.0     0.415677      0.062934      0.506956     Biso  1.000000 O
