# Supplementary material for: Support-tuned iridium reconstruction with crystalline phase dominating acidic oxygen evolution
Source: Nat Commun. 2025 Sep 1;16:8164. doi: 10.1038/s41467-025-63541-9 (PMC12402471; doi:10.1038/s41467-025-63541-9)
Supplement: Supplementary file 3 — Supplementary Data 1 [file 41467_2025_63541_MOESM3_ESM.zip › Supplementary Data 1/Figure 6e/IrO2/AEM/O.txt]

#======================================================================

# CRYSTAL DATA

#----------------------------------------------------------------------

data_VESTA_phase_1


_chemical_name_common                  'Structure-O              '
_cell_length_a                         7.74430
_cell_length_b                         5.47600
_cell_length_c                         24.58300
_cell_angle_alpha                      90
_cell_angle_beta                       90
_cell_angle_gamma                      90
_space_group_name_H-M_alt              'P 1'
_space_group_IT_number                 1

loop_
_space_group_symop_operation_xyz
   'x, y, z'

loop_
   _atom_site_label
   _atom_site_occupancy
   _atom_site_fract_x
   _atom_site_fract_y
   _atom_site_fract_z
   _atom_site_adp_type
   _atom_site_B_iso_or_equiv
   _atom_site_type_symbol
   Ir1        1.0     0.000000      0.500000      0.055690     Biso  1.000000 Ir
   Ir2        1.0     0.000608      0.001399      0.167593     Biso  1.000000 Ir
   Ir3        1.0    -0.010496      0.505579      0.280895     Biso  1.000000 Ir
   Ir4        1.0     0.023187      0.056645      0.442041     Biso  1.000000 Ir
   Ir5        1.0     0.250000      0.750000      0.000000     Biso  1.000000 Ir
   Ir6        1.0     0.250000      0.250000      0.111380     Biso  1.000000 Ir
   Ir7        1.0     0.252263      0.751653      0.218464     Biso  1.000000 Ir
   Ir8        1.0     0.273367      0.261466      0.326713     Biso  1.000000 Ir
   Ir9        1.0     0.250000      0.250000      0.000000     Biso  1.000000 Ir
   Ir10       1.0     0.250000      0.750000      0.111380     Biso  1.000000 Ir
   Ir11       1.0     0.252332      0.251710      0.218454     Biso  1.000000 Ir
   Ir12       1.0     0.273522      0.761510      0.326751     Biso  1.000000 Ir
   Ir13       1.0     0.000000      0.000000      0.055690     Biso  1.000000 Ir
   Ir14       1.0     0.000553      0.501348      0.167619     Biso  1.000000 Ir
   Ir15       1.0    -0.010602      0.005562      0.280898     Biso  1.000000 Ir
   Ir16       1.0     0.023303      0.556470      0.442064     Biso  1.000000 Ir
   Ir17       1.0     0.500000      0.500000      0.055690     Biso  1.000000 Ir
   Ir18       1.0     0.502388     -0.000142      0.164575     Biso  1.000000 Ir
   Ir19       1.0     0.499880      0.501852      0.271112     Biso  1.000000 Ir
   Ir20       1.0     0.519777      0.044486      0.445385     Biso  1.000000 Ir
   Ir21       1.0     0.750000      0.750000      0.000000     Biso  1.000000 Ir
   Ir22       1.0     0.750000      0.250000      0.111380     Biso  1.000000 Ir
   Ir23       1.0     0.756588      0.752366      0.220793     Biso  1.000000 Ir
   Ir24       1.0     0.721782      0.234384      0.331977     Biso  1.000000 Ir
   Ir25       1.0     0.750000      0.250000      0.000000     Biso  1.000000 Ir
   Ir26       1.0     0.750000      0.750000      0.111380     Biso  1.000000 Ir
   Ir27       1.0     0.756521      0.252320      0.220798     Biso  1.000000 Ir
   Ir28       1.0     0.721830      0.734326      0.331943     Biso  1.000000 Ir
   Ir29       1.0     0.500000      0.000000      0.055690     Biso  1.000000 Ir
   Ir30       1.0     0.502432      0.499938      0.164568     Biso  1.000000 Ir
   Ir31       1.0     0.499879      0.001867      0.271099     Biso  1.000000 Ir
   Ir32       1.0     0.519889      0.544429      0.445423     Biso  1.000000 Ir
   O1         1.0    -0.038424      0.804540      0.495110     Biso  1.000000 O
   O2         1.0    -0.038380      0.304387      0.495139     Biso  1.000000 O
   O3         1.0     0.578909      0.795906      0.497685     Biso  1.000000 O
   O4         1.0     0.578962      0.295688      0.497786     Biso  1.000000 O
   O5         1.0     0.776036      0.570848      0.412020     Biso  1.000000 O
   O6         1.0     0.775956      0.070860      0.411985     Biso  1.000000 O
   O7         1.0     0.271691      0.548601      0.457327     Biso  1.000000 O
   O8         1.0     0.271692      0.048057      0.456948     Biso  1.000000 O
   O9         1.0     0.488515     -0.215808      0.380723     Biso  1.000000 O
   O10        1.0     0.488454      0.284317      0.380681     Biso  1.000000 O
   O11        1.0     0.094751      0.512787      0.363107     Biso  1.000000 O
   O12        1.0     0.094577      0.012585      0.363032     Biso  1.000000 O
