# Supplementary material for: Support-tuned iridium reconstruction with crystalline phase dominating acidic oxygen evolution
Source: Nat Commun. 2025 Sep 1;16:8164. doi: 10.1038/s41467-025-63541-9 (PMC12402471; doi:10.1038/s41467-025-63541-9)
Supplement: Supplementary file 3 — Supplementary Data 1 [file 41467_2025_63541_MOESM3_ESM.zip › Supplementary Data 1/Figure 6e/IrO2/AEM/OH.txt]

#======================================================================

# CRYSTAL DATA

#----------------------------------------------------------------------

data_VESTA_phase_1


_chemical_name_common                  'Structure-OH               '
_cell_length_a                         7.74430
_cell_length_b                         5.47600
_cell_length_c                         24.58300
_cell_angle_alpha                      90
_cell_angle_beta                       90
_cell_angle_gamma                      90
_space_group_name_H-M_alt              'P 1'
_space_group_IT_number                 1

loop_
_space_group_symop_operation_xyz
   'x, y, z'

loop_
   _atom_site_label
   _atom_site_occupancy
   _atom_site_fract_x
   _atom_site_fract_y
   _atom_site_fract_z
   _atom_site_adp_type
   _atom_site_B_iso_or_equiv
   _atom_site_type_symbol
   Ir1        1.0     0.000000      0.500000      0.055690     Biso  1.000000 Ir
   Ir2        1.0     0.000003     -0.000227      0.166445     Biso  1.000000 Ir
   Ir3        1.0    -0.000743      0.498214      0.275240     Biso  1.000000 Ir
   Ir4        1.0    -0.014799     -0.003756      0.437027     Biso  1.000000 Ir
   Ir5        1.0     0.250000      0.750000      0.000000     Biso  1.000000 Ir
   Ir6        1.0     0.250000      0.250000      0.111380     Biso  1.000000 Ir
   Ir7        1.0     0.249791      0.749357      0.219197     Biso  1.000000 Ir
   Ir8        1.0     0.270971      0.248582      0.328158     Biso  1.000000 Ir
   Ir9        1.0     0.250000      0.250000      0.000000     Biso  1.000000 Ir
   Ir10       1.0     0.250000      0.750000      0.111380     Biso  1.000000 Ir
   Ir11       1.0     0.250334      0.249498      0.219563     Biso  1.000000 Ir
   Ir12       1.0     0.263648      0.748606      0.327358     Biso  1.000000 Ir
   Ir13       1.0     0.000000      0.000000      0.055690     Biso  1.000000 Ir
   Ir14       1.0    -0.000011      0.499204      0.166422     Biso  1.000000 Ir
   Ir15       1.0    -0.000710      0.000153      0.275307     Biso  1.000000 Ir
   Ir16       1.0    -0.014890      0.498441      0.437011     Biso  1.000000 Ir
   Ir17       1.0     0.500000      0.500000      0.055690     Biso  1.000000 Ir
   Ir18       1.0     0.501661     -0.000758      0.165349     Biso  1.000000 Ir
   Ir19       1.0     0.497605      0.499541      0.273770     Biso  1.000000 Ir
   Ir20       1.0     0.434613     -0.020149      0.455912     Biso  1.000000 Ir
   Ir21       1.0     0.750000      0.750000      0.000000     Biso  1.000000 Ir
   Ir22       1.0     0.750000      0.250000      0.111380     Biso  1.000000 Ir
   Ir23       1.0     0.754032      0.749366      0.221355     Biso  1.000000 Ir
   Ir24       1.0     0.737164      0.248814      0.330718     Biso  1.000000 Ir
   Ir25       1.0     0.750000      0.250000      0.000000     Biso  1.000000 Ir
   Ir26       1.0     0.750000      0.750000      0.111380     Biso  1.000000 Ir
   Ir27       1.0     0.751809      0.249447      0.220832     Biso  1.000000 Ir
   Ir28       1.0     0.737101      0.748749      0.330743     Biso  1.000000 Ir
   Ir29       1.0     0.500000      0.000000      0.055690     Biso  1.000000 Ir
   Ir30       1.0     0.501681      0.499860      0.165332     Biso  1.000000 Ir
   Ir31       1.0     0.497622     -0.001364      0.273750     Biso  1.000000 Ir
   Ir32       1.0     0.434319      0.514569      0.455971     Biso  1.000000 Ir
   O1         1.0     0.881605      0.747240      0.483366     Biso  1.000000 O
   O2         1.0     0.897682      0.247013      0.494182     Biso  1.000000 O
   O3         1.0     0.511076      0.747053      0.510459     Biso  1.000000 O
   O4         1.0     0.525797      0.247012      0.497318     Biso  1.000000 O
   O5         1.0     0.753593      0.497459      0.392594     Biso  1.000000 O
   O6         1.0     0.753487     -0.000816      0.392667     Biso  1.000000 O
   O7         1.0     0.197532      0.489986      0.479471     Biso  1.000000 O
   O8         1.0     0.197630      0.002642      0.479488     Biso  1.000000 O
   O9         1.0     0.415862      0.747253      0.392357     Biso  1.000000 O
   O10        1.0     0.407040      0.247332      0.399495     Biso  1.000000 O
   O11        1.0     0.090365      0.497636      0.365202     Biso  1.000000 O
   O12        1.0     0.090462     -0.001488      0.365215     Biso  1.000000 O
   H1         1.0    -0.015219      0.246911      0.523589     Biso  1.000000 H
