# Supplementary material for: Support-tuned iridium reconstruction with crystalline phase dominating acidic oxygen evolution
Source: Nat Commun. 2025 Sep 1;16:8164. doi: 10.1038/s41467-025-63541-9 (PMC12402471; doi:10.1038/s41467-025-63541-9)
Supplement: Supplementary file 3 — Supplementary Data 1 [file 41467_2025_63541_MOESM3_ESM.zip › Supplementary Data 1/Figure 6e/IrO2/AEM/OOH.txt]

#======================================================================

# CRYSTAL DATA

#----------------------------------------------------------------------

data_VESTA_phase_1


_chemical_name_common                  'Structure-OOH                '
_cell_length_a                         7.74430
_cell_length_b                         5.47600
_cell_length_c                         24.58300
_cell_angle_alpha                      90
_cell_angle_beta                       90
_cell_angle_gamma                      90
_space_group_name_H-M_alt              'P 1'
_space_group_IT_number                 1

loop_
_space_group_symop_operation_xyz
   'x, y, z'

loop_
   _atom_site_label
   _atom_site_occupancy
   _atom_site_fract_x
   _atom_site_fract_y
   _atom_site_fract_z
   _atom_site_adp_type
   _atom_site_B_iso_or_equiv
   _atom_site_type_symbol
   Ir1        1.0     0.000000      0.500000      0.055690     Biso  1.000000 Ir
   Ir2        1.0     0.000074     -0.000285      0.166431     Biso  1.000000 Ir
   Ir3        1.0    -0.000623      0.498158      0.275221     Biso  1.000000 Ir
   Ir4        1.0    -0.013525     -0.003345      0.437268     Biso  1.000000 Ir
   Ir5        1.0     0.250000      0.750000      0.000000     Biso  1.000000 Ir
   Ir6        1.0     0.250000      0.250000      0.111380     Biso  1.000000 Ir
   Ir7        1.0     0.250081      0.749552      0.219170     Biso  1.000000 Ir
   Ir8        1.0     0.270572      0.248006      0.328141     Biso  1.000000 Ir
   Ir9        1.0     0.250000      0.250000      0.000000     Biso  1.000000 Ir
   Ir10       1.0     0.250000      0.750000      0.111380     Biso  1.000000 Ir
   Ir11       1.0     0.250587      0.249443      0.219511     Biso  1.000000 Ir
   Ir12       1.0     0.263897      0.747916      0.327359     Biso  1.000000 Ir
   Ir13       1.0     0.000000      0.000000      0.055690     Biso  1.000000 Ir
   Ir14       1.0     0.000020      0.499142      0.166440     Biso  1.000000 Ir
   Ir15       1.0    -0.000637      0.000197      0.275225     Biso  1.000000 Ir
   Ir16       1.0    -0.015076      0.497423      0.437096     Biso  1.000000 Ir
   Ir17       1.0     0.500000      0.500000      0.055690     Biso  1.000000 Ir
   Ir18       1.0     0.501804     -0.000816      0.165311     Biso  1.000000 Ir
   Ir19       1.0     0.497960      0.499136      0.273705     Biso  1.000000 Ir
   Ir20       1.0     0.436695     -0.022054      0.455509     Biso  1.000000 Ir
   Ir21       1.0     0.750000      0.750000      0.000000     Biso  1.000000 Ir
   Ir22       1.0     0.750000      0.250000      0.111380     Biso  1.000000 Ir
   Ir23       1.0     0.754473      0.749466      0.221358     Biso  1.000000 Ir
   Ir24       1.0     0.737217      0.249035      0.330791     Biso  1.000000 Ir
   Ir25       1.0     0.750000      0.250000      0.000000     Biso  1.000000 Ir
   Ir26       1.0     0.750000      0.750000      0.111380     Biso  1.000000 Ir
   Ir27       1.0     0.751953      0.249475      0.220853     Biso  1.000000 Ir
   Ir28       1.0     0.737749      0.748772      0.330918     Biso  1.000000 Ir
   Ir29       1.0     0.500000      0.000000      0.055690     Biso  1.000000 Ir
   Ir30       1.0     0.501739      0.499890      0.165322     Biso  1.000000 Ir
   Ir31       1.0     0.497696     -0.001303      0.273704     Biso  1.000000 Ir
   Ir32       1.0     0.437427      0.513307      0.455291     Biso  1.000000 Ir
   O1         1.0     0.882381      0.748380      0.483296     Biso  1.000000 O
   O2         1.0    -0.105610      0.249573      0.495193     Biso  1.000000 O
   O3         1.0     0.515264      0.746174      0.509614     Biso  1.000000 O
   O4         1.0     0.526642      0.245400      0.497194     Biso  1.000000 O
   O5         1.0     0.752773      0.497204      0.393021     Biso  1.000000 O
   O6         1.0     0.754040     -0.000251      0.392728     Biso  1.000000 O
   O7         1.0     0.199355      0.489663      0.479536     Biso  1.000000 O
   O8         1.0     0.199786      0.004066      0.478656     Biso  1.000000 O
   O9         1.0     0.418225      0.746624      0.391839     Biso  1.000000 O
   O10        1.0     0.408125      0.245609      0.399164     Biso  1.000000 O
   O11        1.0     0.091479      0.497565      0.365214     Biso  1.000000 O
   O12        1.0     0.091791      0.001050      0.365020     Biso  1.000000 O
   O13        1.0    -0.022625      0.255535      0.546964     Biso  1.000000 O
   H1         1.0     0.098852      0.300829      0.537414     Biso  1.000000 H
