# Supplementary material for: Support-tuned iridium reconstruction with crystalline phase dominating acidic oxygen evolution
Source: Nat Commun. 2025 Sep 1;16:8164. doi: 10.1038/s41467-025-63541-9 (PMC12402471; doi:10.1038/s41467-025-63541-9)
Supplement: Supplementary file 3 — Supplementary Data 1 [file 41467_2025_63541_MOESM3_ESM.zip › Supplementary Data 1/Figure 6e/IrO2/AEM/Ov.txt]

#======================================================================

# CRYSTAL DATA

#----------------------------------------------------------------------

data_VESTA_phase_1


_chemical_name_common                  'Structure-Ov               '
_cell_length_a                         7.74430
_cell_length_b                         5.47600
_cell_length_c                         24.58300
_cell_angle_alpha                      90
_cell_angle_beta                       90
_cell_angle_gamma                      90
_space_group_name_H-M_alt              'P 1'
_space_group_IT_number                 1

loop_
_space_group_symop_operation_xyz
   'x, y, z'

loop_
   _atom_site_label
   _atom_site_occupancy
   _atom_site_fract_x
   _atom_site_fract_y
   _atom_site_fract_z
   _atom_site_adp_type
   _atom_site_B_iso_or_equiv
   _atom_site_type_symbol
   Ir1        1.0     0.000000      0.500000      0.055690     Biso  1.000000 Ir
   Ir2        1.0     0.000891      0.001385      0.166942     Biso  1.000000 Ir
   Ir3        1.0     0.991480      0.505915      0.279866     Biso  1.000000 Ir
   Ir4        1.0     0.026756      0.048906      0.441137     Biso  1.000000 Ir
   Ir5        1.0     0.250000      0.750000      0.000000     Biso  1.000000 Ir
   Ir6        1.0     0.250000      0.250000      0.111380     Biso  1.000000 Ir
   Ir7        1.0     0.251567      0.751506      0.218547     Biso  1.000000 Ir
   Ir8        1.0     0.275317      0.260967      0.325880     Biso  1.000000 Ir
   Ir9        1.0     0.250000      0.250000      0.000000     Biso  1.000000 Ir
   Ir10       1.0     0.250000      0.750000      0.111380     Biso  1.000000 Ir
   Ir11       1.0     0.252677      0.251220      0.218449     Biso  1.000000 Ir
   Ir12       1.0     0.270444      0.762291      0.327238     Biso  1.000000 Ir
   Ir13       1.0     0.000000      0.000000      0.055690     Biso  1.000000 Ir
   Ir14       1.0     0.000726      0.500748      0.167253     Biso  1.000000 Ir
   Ir15       1.0     0.990997      0.007781      0.279590     Biso  1.000000 Ir
   Ir16       1.0     0.027132      0.560251      0.439396     Biso  1.000000 Ir
   Ir17       1.0     0.500000      0.500000      0.055690     Biso  1.000000 Ir
   Ir18       1.0     0.502447      0.999239      0.164582     Biso  1.000000 Ir
   Ir19       1.0     0.501871      0.502346      0.271005     Biso  1.000000 Ir
   Ir20       1.0     0.515783      0.042167      0.445445     Biso  1.000000 Ir
   Ir21       1.0     0.750000      0.750000      0.000000     Biso  1.000000 Ir
   Ir22       1.0     0.750000      0.250000      0.111380     Biso  1.000000 Ir
   Ir23       1.0     0.757400      0.752277      0.220819     Biso  1.000000 Ir
   Ir24       1.0     0.722979      0.228556      0.332205     Biso  1.000000 Ir
   Ir25       1.0     0.750000      0.250000      0.000000     Biso  1.000000 Ir
   Ir26       1.0     0.750000      0.750000      0.111380     Biso  1.000000 Ir
   Ir27       1.0     0.756403      0.252691      0.220888     Biso  1.000000 Ir
   Ir28       1.0     0.722520      0.728835      0.332324     Biso  1.000000 Ir
   Ir29       1.0     0.500000      0.000000      0.055690     Biso  1.000000 Ir
   Ir30       1.0     0.502356      0.499915      0.164429     Biso  1.000000 Ir
   Ir31       1.0     0.502470     -0.001905      0.271041     Biso  1.000000 Ir
   Ir32       1.0     0.514423      0.543057      0.445305     Biso  1.000000 Ir
   O1         1.0     0.957230      0.797678      0.493111     Biso  1.000000 O
   O2         1.0     0.575789      0.793182      0.497802     Biso  1.000000 O
   O3         1.0     0.576772      0.294491      0.497489     Biso  1.000000 O
   O4         1.0     0.779703      0.571285      0.410276     Biso  1.000000 O
   O5         1.0     0.777217      0.076341      0.412791     Biso  1.000000 O
   O6         1.0     0.265958      0.536395      0.462072     Biso  1.000000 O
   O7         1.0     0.266490      0.053291      0.462864     Biso  1.000000 O
   O8         1.0     0.484304      0.783423      0.381405     Biso  1.000000 O
   O9         1.0     0.484535      0.283528      0.381285     Biso  1.000000 O
   O10        1.0     0.099743      0.506774      0.362932     Biso  1.000000 O
   O11        1.0     0.096716      0.027329      0.363436     Biso  1.000000 O
