# Supplementary material for: Support-tuned iridium reconstruction with crystalline phase dominating acidic oxygen evolution
Source: Nat Commun. 2025 Sep 1;16:8164. doi: 10.1038/s41467-025-63541-9 (PMC12402471; doi:10.1038/s41467-025-63541-9)
Supplement: Supplementary file 3 — Supplementary Data 1 [file 41467_2025_63541_MOESM3_ESM.zip › Supplementary Data 1/Figure 6e/IrO2/LOM/2Ov.txt]

#======================================================================

# CRYSTAL DATA

#----------------------------------------------------------------------

data_VESTA_phase_1


_chemical_name_common                  'Structure-2Ov               '
_cell_length_a                         7.74430
_cell_length_b                         5.47600
_cell_length_c                         24.58300
_cell_angle_alpha                      90
_cell_angle_beta                       90
_cell_angle_gamma                      90
_space_group_name_H-M_alt              'P 1'
_space_group_IT_number                 1

loop_
_space_group_symop_operation_xyz
   'x, y, z'

loop_
   _atom_site_label
   _atom_site_occupancy
   _atom_site_fract_x
   _atom_site_fract_y
   _atom_site_fract_z
   _atom_site_adp_type
   _atom_site_B_iso_or_equiv
   _atom_site_type_symbol
   Ir1        1.0     0.000000      0.500000      0.055690     Biso  1.000000 Ir
   Ir2        1.0     0.000559      0.001555      0.165958     Biso  1.000000 Ir
   Ir3        1.0     0.990170      0.500917      0.277676     Biso  1.000000 Ir
   Ir4        1.0     0.068319      0.037158      0.451417     Biso  1.000000 Ir
   Ir5        1.0     0.250000      0.750000      0.000000     Biso  1.000000 Ir
   Ir6        1.0     0.250000      0.250000      0.111380     Biso  1.000000 Ir
   Ir7        1.0     0.248673      0.752288      0.219277     Biso  1.000000 Ir
   Ir8        1.0     0.272765      0.239954      0.327151     Biso  1.000000 Ir
   Ir9        1.0     0.250000      0.250000      0.000000     Biso  1.000000 Ir
   Ir10       1.0     0.250000      0.750000      0.111380     Biso  1.000000 Ir
   Ir11       1.0     0.248856      0.252120      0.219407     Biso  1.000000 Ir
   Ir12       1.0     0.269941      0.763094      0.328030     Biso  1.000000 Ir
   Ir13       1.0     0.000000      0.000000      0.055690     Biso  1.000000 Ir
   Ir14       1.0     0.000683      0.500745      0.166513     Biso  1.000000 Ir
   Ir15       1.0     0.994272      0.001759      0.276380     Biso  1.000000 Ir
   Ir16       1.0     0.030214      0.502752      0.438019     Biso  1.000000 Ir
   Ir17       1.0     0.500000      0.500000      0.055690     Biso  1.000000 Ir
   Ir18       1.0     0.501492      0.000529      0.165073     Biso  1.000000 Ir
   Ir19       1.0     0.494994      0.503694      0.271621     Biso  1.000000 Ir
   Ir20       1.0     0.513400     -0.006641      0.448443     Biso  1.000000 Ir
   Ir21       1.0     0.750000      0.750000      0.000000     Biso  1.000000 Ir
   Ir22       1.0     0.750000      0.250000      0.111380     Biso  1.000000 Ir
   Ir23       1.0     0.755348      0.749977      0.219944     Biso  1.000000 Ir
   Ir24       1.0     0.723233      0.260766      0.333344     Biso  1.000000 Ir
   Ir25       1.0     0.750000      0.250000      0.000000     Biso  1.000000 Ir
   Ir26       1.0     0.750000      0.750000      0.111380     Biso  1.000000 Ir
   Ir27       1.0     0.752980      0.251470      0.220089     Biso  1.000000 Ir
   Ir28       1.0     0.735633      0.752712      0.329552     Biso  1.000000 Ir
   Ir29       1.0     0.500000      0.000000      0.055690     Biso  1.000000 Ir
   Ir30       1.0     0.499793      0.501654      0.164472     Biso  1.000000 Ir
   Ir31       1.0     0.507487      0.002932      0.272427     Biso  1.000000 Ir
   Ir32       1.0     0.505709      0.527551      0.445944     Biso  1.000000 Ir
   O1         1.0     0.932403      0.795953      0.481446     Biso  1.000000 O
   O2         1.0     0.577435      0.760174      0.503065     Biso  1.000000 O
   O3         1.0     0.605367      0.268423      0.487870     Biso  1.000000 O
   O4         1.0     0.785475      0.517547      0.398792     Biso  1.000000 O
   O5         1.0     0.257901      0.546908      0.470787     Biso  1.000000 O
   O6         1.0     0.285041      0.089800      0.478434     Biso  1.000000 O
   O7         1.0     0.472163      0.761538      0.383592     Biso  1.000000 O
   O8         1.0     0.484152      0.257892      0.387420     Biso  1.000000 O
   O9         1.0     0.107253      0.497709      0.362096     Biso  1.000000 O
   O10        1.0     0.112927      0.014252      0.373813     Biso  1.000000 O
