# Supplementary material for: Support-tuned iridium reconstruction with crystalline phase dominating acidic oxygen evolution
Source: Nat Commun. 2025 Sep 1;16:8164. doi: 10.1038/s41467-025-63541-9 (PMC12402471; doi:10.1038/s41467-025-63541-9)
Supplement: Supplementary file 3 — Supplementary Data 1 [file 41467_2025_63541_MOESM3_ESM.zip › Supplementary Data 1/Figure 6e/IrO2/LOM/H.txt]

#======================================================================

# CRYSTAL DATA

#----------------------------------------------------------------------

data_VESTA_phase_1


_chemical_name_common                  'Structure-H              '
_cell_length_a                         7.74430
_cell_length_b                         5.47600
_cell_length_c                         24.58300
_cell_angle_alpha                      90
_cell_angle_beta                       90
_cell_angle_gamma                      90
_space_group_name_H-M_alt              'P 1'
_space_group_IT_number                 1

loop_
_space_group_symop_operation_xyz
   'x, y, z'

loop_
   _atom_site_label
   _atom_site_occupancy
   _atom_site_fract_x
   _atom_site_fract_y
   _atom_site_fract_z
   _atom_site_adp_type
   _atom_site_B_iso_or_equiv
   _atom_site_type_symbol
   Ir1        1.0     0.000000      0.500000      0.055690     Biso  1.000000 Ir
   Ir2        1.0     0.000924      0.000157      0.165991     Biso  1.000000 Ir
   Ir3        1.0     0.992750      0.501453      0.277736     Biso  1.000000 Ir
   Ir4        1.0     0.032596      0.063898      0.447015     Biso  1.000000 Ir
   Ir5        1.0     0.250000      0.750000      0.000000     Biso  1.000000 Ir
   Ir6        1.0     0.250000      0.250000      0.111380     Biso  1.000000 Ir
   Ir7        1.0     0.250050      0.751403      0.219412     Biso  1.000000 Ir
   Ir8        1.0     0.270939      0.265884      0.328384     Biso  1.000000 Ir
   Ir9        1.0     0.250000      0.250000      0.000000     Biso  1.000000 Ir
   Ir10       1.0     0.250000      0.750000      0.111380     Biso  1.000000 Ir
   Ir11       1.0     0.251094      0.251098      0.219860     Biso  1.000000 Ir
   Ir12       1.0     0.264179      0.770046      0.328552     Biso  1.000000 Ir
   Ir13       1.0     0.000000      0.000000      0.055690     Biso  1.000000 Ir
   Ir14       1.0     0.000537      0.499469      0.166602     Biso  1.000000 Ir
   Ir15       1.0     0.995807      0.001726      0.276096     Biso  1.000000 Ir
   Ir16       1.0     0.022879      0.578781      0.441559     Biso  1.000000 Ir
   Ir17       1.0     0.500000      0.500000      0.055690     Biso  1.000000 Ir
   Ir18       1.0     0.501766     -0.000878      0.165021     Biso  1.000000 Ir
   Ir19       1.0     0.500623      0.500979      0.272662     Biso  1.000000 Ir
   Ir20       1.0     0.493683      0.039337      0.448960     Biso  1.000000 Ir
   Ir21       1.0     0.750000      0.750000      0.000000     Biso  1.000000 Ir
   Ir22       1.0     0.750000      0.250000      0.111380     Biso  1.000000 Ir
   Ir23       1.0     0.755948      0.751140      0.220596     Biso  1.000000 Ir
   Ir24       1.0     0.738072      0.217714      0.327207     Biso  1.000000 Ir
   Ir25       1.0     0.750000      0.250000      0.000000     Biso  1.000000 Ir
   Ir26       1.0     0.750000      0.750000      0.111380     Biso  1.000000 Ir
   Ir27       1.0     0.753965      0.252343      0.220053     Biso  1.000000 Ir
   Ir28       1.0     0.732122      0.718938      0.331346     Biso  1.000000 Ir
   Ir29       1.0     0.500000      0.000000      0.055690     Biso  1.000000 Ir
   Ir30       1.0     0.501647      0.499384      0.164997     Biso  1.000000 Ir
   Ir31       1.0     0.501370     -0.002065      0.272631     Biso  1.000000 Ir
   Ir32       1.0     0.490407      0.576904      0.449456     Biso  1.000000 Ir
   O1         1.0     0.945027      0.818442      0.495390     Biso  1.000000 O
   O2         1.0     0.559476      0.807616      0.505353     Biso  1.000000 O
   O3         1.0     0.571290      0.310967      0.493678     Biso  1.000000 O
   O4         1.0     0.775024      0.605099      0.410862     Biso  1.000000 O
   O5         1.0     0.772405      0.119876      0.416061     Biso  1.000000 O
   O6         1.0     0.249491      0.557104      0.473027     Biso  1.000000 O
   O7         1.0     0.258038      0.081866      0.475087     Biso  1.000000 O
   O8         1.0     0.459810      0.795852      0.384810     Biso  1.000000 O
   O9         1.0     0.454873      0.300955      0.392360     Biso  1.000000 O
   O10        1.0     0.102750      0.515664      0.367008     Biso  1.000000 O
   O11        1.0     0.098938      0.037467      0.369814     Biso  1.000000 O
   H1         1.0     0.764838      0.297798      0.425827     Biso  1.000000 H
