# Supplementary material for: Support-tuned iridium reconstruction with crystalline phase dominating acidic oxygen evolution
Source: Nat Commun. 2025 Sep 1;16:8164. doi: 10.1038/s41467-025-63541-9 (PMC12402471; doi:10.1038/s41467-025-63541-9)
Supplement: Supplementary file 3 — Supplementary Data 1 [file 41467_2025_63541_MOESM3_ESM.zip › Supplementary Data 1/Figure 6e/IrO2/LOM/OO.txt]

#======================================================================

# CRYSTAL DATA

#----------------------------------------------------------------------

data_VESTA_phase_1


_chemical_name_common                  'Structure-OO              '
_cell_length_a                         7.74430
_cell_length_b                         5.47600
_cell_length_c                         24.58300
_cell_angle_alpha                      90
_cell_angle_beta                       90
_cell_angle_gamma                      90
_space_group_name_H-M_alt              'P 1'
_space_group_IT_number                 1

loop_
_space_group_symop_operation_xyz
   'x, y, z'

loop_
   _atom_site_label
   _atom_site_occupancy
   _atom_site_fract_x
   _atom_site_fract_y
   _atom_site_fract_z
   _atom_site_adp_type
   _atom_site_B_iso_or_equiv
   _atom_site_type_symbol
   Ir1        1.0     0.000000      0.500000      0.055690     Biso  1.000000 Ir
   Ir2        1.0     0.001739     -0.002480      0.165718     Biso  1.000000 Ir
   Ir3        1.0     0.993448      0.497802      0.276436     Biso  1.000000 Ir
   Ir4        1.0     0.086894      0.045449      0.455791     Biso  1.000000 Ir
   Ir5        1.0     0.250000      0.750000      0.000000     Biso  1.000000 Ir
   Ir6        1.0     0.250000      0.250000      0.111380     Biso  1.000000 Ir
   Ir7        1.0     0.249577      0.746077      0.219906     Biso  1.000000 Ir
   Ir8        1.0     0.270961      0.227818      0.330055     Biso  1.000000 Ir
   Ir9        1.0     0.250000      0.250000      0.000000     Biso  1.000000 Ir
   Ir10       1.0     0.250000      0.750000      0.111380     Biso  1.000000 Ir
   Ir11       1.0     0.249442      0.246825      0.220436     Biso  1.000000 Ir
   Ir12       1.0     0.273205      0.757088      0.328896     Biso  1.000000 Ir
   Ir13       1.0     0.000000      0.000000      0.055690     Biso  1.000000 Ir
   Ir14       1.0     0.001396      0.497639      0.166189     Biso  1.000000 Ir
   Ir15       1.0     0.997474     -0.003192      0.275857     Biso  1.000000 Ir
   Ir16       1.0     0.010996      0.472457      0.436006     Biso  1.000000 Ir
   Ir17       1.0     0.500000      0.500000      0.055690     Biso  1.000000 Ir
   Ir18       1.0     0.502281     -0.002450      0.165324     Biso  1.000000 Ir
   Ir19       1.0     0.496767      0.493432      0.272481     Biso  1.000000 Ir
   Ir20       1.0     0.514884     -0.016412      0.449685     Biso  1.000000 Ir
   Ir21       1.0     0.750000      0.750000      0.000000     Biso  1.000000 Ir
   Ir22       1.0     0.750000      0.250000      0.111380     Biso  1.000000 Ir
   Ir23       1.0     0.755235      0.746287      0.219846     Biso  1.000000 Ir
   Ir24       1.0     0.739654      0.236108      0.329634     Biso  1.000000 Ir
   Ir25       1.0     0.750000      0.250000      0.000000     Biso  1.000000 Ir
   Ir26       1.0     0.750000      0.750000      0.111380     Biso  1.000000 Ir
   Ir27       1.0     0.754667      0.247352      0.219664     Biso  1.000000 Ir
   Ir28       1.0     0.736861      0.742228      0.330148     Biso  1.000000 Ir
   Ir29       1.0     0.500000      0.000000      0.055690     Biso  1.000000 Ir
   Ir30       1.0     0.500712      0.496987      0.164669     Biso  1.000000 Ir
   Ir31       1.0     0.507450     -0.004731      0.272807     Biso  1.000000 Ir
   Ir32       1.0     0.484593      0.519540      0.450147     Biso  1.000000 Ir
   O1         1.0     0.913558      0.811251      0.455192     Biso  1.000000 O
   O2         1.0     0.977376      0.320766      0.511887     Biso  1.000000 O
   O3         1.0     0.583943      0.743095      0.503306     Biso  1.000000 O
   O4         1.0     0.597606      0.264791      0.489173     Biso  1.000000 O
   O5         1.0     0.784017      0.470501      0.391986     Biso  1.000000 O
   O6         1.0     0.238514      0.573757      0.466789     Biso  1.000000 O
   O7         1.0     0.296603      0.071340      0.488665     Biso  1.000000 O
   O8         1.0     0.471359      0.749633      0.385859     Biso  1.000000 O
   O9         1.0     0.455487      0.252619      0.393653     Biso  1.000000 O
   O10        1.0     0.105962      0.495513      0.359939     Biso  1.000000 O
   O11        1.0     0.137732     -0.011823      0.379305     Biso  1.000000 O
   O12        1.0     0.046134      0.411534      0.555120     Biso  1.000000 O
