# Supplementary material for: Support-tuned iridium reconstruction with crystalline phase dominating acidic oxygen evolution
Source: Nat Commun. 2025 Sep 1;16:8164. doi: 10.1038/s41467-025-63541-9 (PMC12402471; doi:10.1038/s41467-025-63541-9)
Supplement: Supplementary file 3 — Supplementary Data 1 [file 41467_2025_63541_MOESM3_ESM.zip › Supplementary Data 1/Figure 6f/211-Ir1/OOH.txt]

#======================================================================

# CRYSTAL DATA

#----------------------------------------------------------------------

data_VESTA_phase_1


_chemical_name_common                  'Structure-OOH             '
_cell_length_a                         7.16470
_cell_length_b                         5.54620
_cell_length_c                         24.87100
_cell_angle_alpha                      90
_cell_angle_beta                       90
_cell_angle_gamma                      105.15110
_space_group_name_H-M_alt              'P 1'
_space_group_IT_number                 1

loop_
_space_group_symop_operation_xyz
   'x, y, z'

loop_
   _atom_site_label
   _atom_site_occupancy
   _atom_site_fract_x
   _atom_site_fract_y
   _atom_site_fract_z
   _atom_site_adp_type
   _atom_site_B_iso_or_equiv
   _atom_site_type_symbol
   Ir1        1.0     0.924600      0.136900      0.005120     Biso  1.000000 Ir
   Ir2        1.0     0.639680      0.709520      0.073960     Biso  1.000000 Ir
   Ir3        1.0     0.354760      0.282140      0.142790     Biso  1.000000 Ir
   Ir4        1.0     0.070062      0.854701      0.211463     Biso  1.000000 Ir
   Ir5        1.0     0.786146      0.419711      0.279639     Biso  1.000000 Ir
   Ir6        1.0     0.510370      0.006246      0.353425     Biso  1.000000 Ir
   Ir7        1.0     0.424600      0.136900      0.005120     Biso  1.000000 Ir
   Ir8        1.0     0.139680      0.709520      0.073960     Biso  1.000000 Ir
   Ir9        1.0     0.854760      0.282140      0.142790     Biso  1.000000 Ir
   Ir10       1.0     0.571191      0.853869      0.211165     Biso  1.000000 Ir
   Ir11       1.0     0.290452      0.435664      0.280987     Biso  1.000000 Ir
   Ir12       1.0     0.006753     -0.011386      0.352169     Biso  1.000000 Ir
   O1         1.0     0.094870      0.488040      0.010250     Biso  1.000000 O
   O2         1.0     0.809950      0.060660      0.079080     Biso  1.000000 O
   O3         1.0     0.525030      0.633280      0.147910     Biso  1.000000 O
   O4         1.0     0.239235      0.206938      0.217432     Biso  1.000000 O
   O5         1.0     0.951646      0.777706      0.285298     Biso  1.000000 O
   O6         1.0     0.668153      0.350055      0.349715     Biso  1.000000 O
   O7         1.0     0.754330      0.785760      0.000000     Biso  1.000000 O
   O8         1.0     0.469410      0.358380      0.068830     Biso  1.000000 O
   O9         1.0     0.184490      0.931000      0.137670     Biso  1.000000 O
   O10        1.0     0.900781      0.502263      0.206147     Biso  1.000000 O
   O11        1.0     0.621641      0.066728      0.275185     Biso  1.000000 O
   O12        1.0     0.363838      0.673554      0.337999     Biso  1.000000 O
   O13        1.0     0.145220      0.005040      0.026360     Biso  1.000000 O
   O14        1.0     0.860300      0.577660      0.095190     Biso  1.000000 O
   O15        1.0     0.575380      0.150280      0.164030     Biso  1.000000 O
   O16        1.0     0.291836      0.721596      0.231341     Biso  1.000000 O
   O17        1.0     0.009350      0.297554      0.301788     Biso  1.000000 O
   O18        1.0     0.737676      0.898707      0.374690     Biso  1.000000 O
   O19        1.0     0.419060      0.841380      0.052720     Biso  1.000000 O
   O20        1.0     0.134140      0.414000      0.121550     Biso  1.000000 O
   O21        1.0     0.849220      0.986620      0.190390     Biso  1.000000 O
   O22        1.0     0.565933      0.548999      0.255714     Biso  1.000000 O
   O23        1.0     0.284583      0.130820      0.325981     Biso  1.000000 O
   O24        1.0     0.064714      0.738759      0.387747     Biso  1.000000 O
   O25        1.0     0.055241      0.218203      0.411203     Biso  1.000000 O
   O26        1.0     0.436197      0.030393      0.420751     Biso  1.000000 O
   O27        1.0    -0.071074      0.155875      0.454845     Biso  1.000000 O
   H1         1.0     0.817034      0.023491      0.439374     Biso  1.000000 H
