# Supplementary material for: Support-tuned iridium reconstruction with crystalline phase dominating acidic oxygen evolution
Source: Nat Commun. 2025 Sep 1;16:8164. doi: 10.1038/s41467-025-63541-9 (PMC12402471; doi:10.1038/s41467-025-63541-9)
Supplement: Supplementary file 3 — Supplementary Data 1 [file 41467_2025_63541_MOESM3_ESM.zip › Supplementary Data 1/Figure 6f/211-Ir2/OOH.txt]

#======================================================================

# CRYSTAL DATA

#----------------------------------------------------------------------

data_VESTA_phase_1


_chemical_name_common                  'Structure-OOH            '
_cell_length_a                         7.16470
_cell_length_b                         5.54620
_cell_length_c                         24.87100
_cell_angle_alpha                      90
_cell_angle_beta                       90
_cell_angle_gamma                      105.15110
_space_group_name_H-M_alt              'P 1'
_space_group_IT_number                 1

loop_
_space_group_symop_operation_xyz
   'x, y, z'

loop_
   _atom_site_label
   _atom_site_occupancy
   _atom_site_fract_x
   _atom_site_fract_y
   _atom_site_fract_z
   _atom_site_adp_type
   _atom_site_B_iso_or_equiv
   _atom_site_type_symbol
   Ir1        1.0     0.924600      0.136900      0.005120     Biso  1.000000 Ir
   Ir2        1.0     0.639680      0.709520      0.073960     Biso  1.000000 Ir
   Ir3        1.0     0.354760      0.282140      0.142790     Biso  1.000000 Ir
   Ir4        1.0     0.069657      0.855883      0.211585     Biso  1.000000 Ir
   Ir5        1.0     0.787294      0.424723      0.280101     Biso  1.000000 Ir
   Ir6        1.0     0.521515      0.002735      0.349807     Biso  1.000000 Ir
   Ir7        1.0     0.424600      0.136900      0.005120     Biso  1.000000 Ir
   Ir8        1.0     0.139680      0.709520      0.073960     Biso  1.000000 Ir
   Ir9        1.0     0.854760      0.282140      0.142790     Biso  1.000000 Ir
   Ir10       1.0     0.569871      0.853928      0.211036     Biso  1.000000 Ir
   Ir11       1.0     0.289831      0.435680      0.282324     Biso  1.000000 Ir
   Ir12       1.0     0.009397      0.005905      0.356332     Biso  1.000000 Ir
   O1         1.0     0.094870      0.488040      0.010250     Biso  1.000000 O
   O2         1.0     0.809950      0.060660      0.079080     Biso  1.000000 O
   O3         1.0     0.525030      0.633280      0.147910     Biso  1.000000 O
   O4         1.0     0.239900      0.208472      0.217321     Biso  1.000000 O
   O5         1.0     0.951647      0.783769      0.284689     Biso  1.000000 O
   O6         1.0     0.670227      0.349762      0.350785     Biso  1.000000 O
   O7         1.0     0.754330      0.785760      0.000000     Biso  1.000000 O
   O8         1.0     0.469410      0.358380      0.068830     Biso  1.000000 O
   O9         1.0     0.184490      0.931000      0.137670     Biso  1.000000 O
   O10        1.0     0.899718      0.504480      0.206094     Biso  1.000000 O
   O11        1.0     0.620098      0.071349      0.274304     Biso  1.000000 O
   O12        1.0     0.353466      0.659808      0.340953     Biso  1.000000 O
   O13        1.0     0.145220      0.005040      0.026360     Biso  1.000000 O
   O14        1.0     0.860300      0.577660      0.095190     Biso  1.000000 O
   O15        1.0     0.575380      0.150280      0.164030     Biso  1.000000 O
   O16        1.0     0.290538      0.722998      0.232491     Biso  1.000000 O
   O17        1.0     0.008280      0.294508      0.300715     Biso  1.000000 O
   O18        1.0     0.737142      0.883489      0.371901     Biso  1.000000 O
   O19        1.0     0.419060      0.841380      0.052720     Biso  1.000000 O
   O20        1.0     0.134140      0.414000      0.121550     Biso  1.000000 O
   O21        1.0     0.849220      0.986620      0.190390     Biso  1.000000 O
   O22        1.0     0.564954      0.553643      0.257219     Biso  1.000000 O
   O23        1.0     0.287077      0.129708      0.327422     Biso  1.000000 O
   O24        1.0     0.045434      0.724354      0.383383     Biso  1.000000 O
   O25        1.0     0.057515      0.233468      0.406982     Biso  1.000000 O
   O26        1.0     0.430056      0.983294      0.423035     Biso  1.000000 O
   O27        1.0     0.583046      0.112545      0.458008     Biso  1.000000 O
   H1         1.0     0.516809      0.073192      0.492803     Biso  1.000000 H
