# Supplementary material for: Support-tuned iridium reconstruction with crystalline phase dominating acidic oxygen evolution
Source: Nat Commun. 2025 Sep 1;16:8164. doi: 10.1038/s41467-025-63541-9 (PMC12402471; doi:10.1038/s41467-025-63541-9)
Supplement: Supplementary file 3 — Supplementary Data 1 [file 41467_2025_63541_MOESM3_ESM.zip › Supplementary Data 1/Figure 6g/IrO2-110/O.txt]

#======================================================================

# CRYSTAL DATA

#----------------------------------------------------------------------

data_VESTA_phase_1


_chemical_name_common                  'Structure-O                       '
_cell_length_a                         6.38350
_cell_length_b                         6.41450
_cell_length_c                         27.07820
_cell_angle_alpha                      90
_cell_angle_beta                       90
_cell_angle_gamma                      90
_space_group_name_H-M_alt              'P 1'
_space_group_IT_number                 1

loop_
_space_group_symop_operation_xyz
   'x, y, z'

loop_
   _atom_site_label
   _atom_site_occupancy
   _atom_site_fract_x
   _atom_site_fract_y
   _atom_site_fract_z
   _atom_site_adp_type
   _atom_site_B_iso_or_equiv
   _atom_site_type_symbol
   Ir1        1.0     0.250000      0.500000      0.045360     Biso  1.000000 Ir
   Ir2        1.0     0.250000      0.000000      0.163800     Biso  1.000000 Ir
   Ir3        1.0     0.250945      0.499905      0.282196     Biso  1.000000 Ir
   Ir4        1.0     0.251282     -0.001088      0.400231     Biso  1.000000 Ir
   Ir5        1.0     0.000000      0.000000      0.045360     Biso  1.000000 Ir
   Ir6        1.0     0.000000      0.500000      0.163800     Biso  1.000000 Ir
   Ir7        1.0     0.000918     -0.000162      0.282062     Biso  1.000000 Ir
   Ir8        1.0     0.000764      0.498771      0.402634     Biso  1.000000 Ir
   Ir9        1.0     0.750000      0.500000      0.045360     Biso  1.000000 Ir
   Ir10       1.0     0.750000      0.000000      0.163800     Biso  1.000000 Ir
   Ir11       1.0     0.750959      0.499878      0.282281     Biso  1.000000 Ir
   Ir12       1.0     0.751268     -0.001062      0.400010     Biso  1.000000 Ir
   Ir13       1.0     0.500000      0.000000      0.045360     Biso  1.000000 Ir
   Ir14       1.0     0.500000      0.500000      0.163800     Biso  1.000000 Ir
   Ir15       1.0     0.500871     -0.000136      0.282059     Biso  1.000000 Ir
   Ir16       1.0     0.501253      0.498765      0.402629     Biso  1.000000 Ir
   O1         1.0     0.000000      0.500000      0.090720     Biso  1.000000 O
   O2         1.0     0.000000      0.000000      0.209160     Biso  1.000000 O
   O3         1.0     0.001438      0.500085      0.327718     Biso  1.000000 O
   O4         1.0     0.000721     -0.000792      0.443222     Biso  1.000000 O
   O5         1.0     0.000000      0.500000      0.000000     Biso  1.000000 O
   O6         1.0     0.000000      0.000000      0.118440     Biso  1.000000 O
   O7         1.0     0.000698      0.499852      0.237063     Biso  1.000000 O
   O8         1.0     0.001522     -0.001110      0.354369     Biso  1.000000 O
   O9         1.0     0.250000      0.808530      0.045360     Biso  1.000000 O
   O10        1.0     0.250000      0.308530      0.163800     Biso  1.000000 O
   O11        1.0     0.250987      0.808682      0.281738     Biso  1.000000 O
   O12        1.0     0.251044      0.308691      0.398099     Biso  1.000000 O
   O13        1.0     0.250000      0.191470      0.045360     Biso  1.000000 O
   O14        1.0     0.250000      0.691470      0.163800     Biso  1.000000 O
   O15        1.0     0.250951      0.191117      0.281844     Biso  1.000000 O
   O16        1.0     0.251312      0.688996      0.398669     Biso  1.000000 O
   O17        1.0     0.500000      0.500000      0.090720     Biso  1.000000 O
   O18        1.0     0.500000      0.000000      0.209160     Biso  1.000000 O
   O19        1.0     0.500542      0.500332      0.327727     Biso  1.000000 O
   O20        1.0     0.501839     -0.000594      0.443220     Biso  1.000000 O
   O21        1.0     0.500000      0.500000      0.000000     Biso  1.000000 O
   O22        1.0     0.500000      0.000000      0.118440     Biso  1.000000 O
   O23        1.0     0.500872      0.499798      0.237068     Biso  1.000000 O
   O24        1.0     0.500948     -0.000962      0.354367     Biso  1.000000 O
   O25        1.0     0.750000      0.808530      0.045360     Biso  1.000000 O
   O26        1.0     0.750000      0.308530      0.163800     Biso  1.000000 O
   O27        1.0     0.750948      0.808681      0.281695     Biso  1.000000 O
   O28        1.0     0.751264      0.307599      0.396593     Biso  1.000000 O
   O29        1.0     0.750000      0.191470      0.045360     Biso  1.000000 O
   O30        1.0     0.750000      0.691470      0.163800     Biso  1.000000 O
   O31        1.0     0.750989      0.191076      0.281802     Biso  1.000000 O
   O32        1.0     0.751016      0.690109      0.397184     Biso  1.000000 O
   O33        1.0    -0.009230      0.496870      0.468164     Biso  1.000000 O
   O34        1.0     0.511244      0.494398      0.468196     Biso  1.000000 O
