# Supplementary material for: Support-tuned iridium reconstruction with crystalline phase dominating acidic oxygen evolution
Source: Nat Commun. 2025 Sep 1;16:8164. doi: 10.1038/s41467-025-63541-9 (PMC12402471; doi:10.1038/s41467-025-63541-9)
Supplement: Supplementary file 3 — Supplementary Data 1 [file 41467_2025_63541_MOESM3_ESM.zip › Supplementary Data 1/Figure 6g/IrO2-110/OH.txt]

#======================================================================

# CRYSTAL DATA

#----------------------------------------------------------------------

data_VESTA_phase_1


_chemical_name_common                  'Structure-OH                          '
_cell_length_a                         6.38350
_cell_length_b                         6.41450
_cell_length_c                         27.07820
_cell_angle_alpha                      90
_cell_angle_beta                       90
_cell_angle_gamma                      90
_space_group_name_H-M_alt              'P 1'
_space_group_IT_number                 1

loop_
_space_group_symop_operation_xyz
   'x, y, z'

loop_
   _atom_site_label
   _atom_site_occupancy
   _atom_site_fract_x
   _atom_site_fract_y
   _atom_site_fract_z
   _atom_site_adp_type
   _atom_site_B_iso_or_equiv
   _atom_site_type_symbol
   Ir1        1.0     0.250000      0.500000      0.045360     Biso  1.000000 Ir
   Ir2        1.0     0.250000      0.000000      0.163800     Biso  1.000000 Ir
   Ir3        1.0     0.248960      0.499198      0.281977     Biso  1.000000 Ir
   Ir4        1.0     0.249284     -0.000615      0.400464     Biso  1.000000 Ir
   Ir5        1.0     0.000000      0.000000      0.045360     Biso  1.000000 Ir
   Ir6        1.0     0.000000      0.500000      0.163800     Biso  1.000000 Ir
   Ir7        1.0    -0.000376     -0.000735      0.282138     Biso  1.000000 Ir
   Ir8        1.0     0.000932      0.499169      0.403043     Biso  1.000000 Ir
   Ir9        1.0     0.750000      0.500000      0.045360     Biso  1.000000 Ir
   Ir10       1.0     0.750000      0.000000      0.163800     Biso  1.000000 Ir
   Ir11       1.0     0.749673      0.499292      0.282143     Biso  1.000000 Ir
   Ir12       1.0     0.750121     -0.000544      0.400080     Biso  1.000000 Ir
   Ir13       1.0     0.500000      0.000000      0.045360     Biso  1.000000 Ir
   Ir14       1.0     0.500000      0.500000      0.163800     Biso  1.000000 Ir
   Ir15       1.0     0.499547     -0.000745      0.282148     Biso  1.000000 Ir
   Ir16       1.0     0.501072      0.499529      0.399847     Biso  1.000000 Ir
   O1         1.0     0.000000      0.500000      0.090720     Biso  1.000000 O
   O2         1.0     0.000000      0.000000      0.209160     Biso  1.000000 O
   O3         1.0    -0.000178      0.498889      0.327781     Biso  1.000000 O
   O4         1.0    -0.001063     -0.001173      0.443425     Biso  1.000000 O
   O5         1.0     0.000000      0.500000      0.000000     Biso  1.000000 O
   O6         1.0     0.000000      0.000000      0.118440     Biso  1.000000 O
   O7         1.0    -0.000736      0.499549      0.237011     Biso  1.000000 O
   O8         1.0    -0.000104     -0.000462      0.354521     Biso  1.000000 O
   O9         1.0     0.250000      0.808530      0.045360     Biso  1.000000 O
   O10        1.0     0.250000      0.308530      0.163800     Biso  1.000000 O
   O11        1.0     0.249450      0.808036      0.281843     Biso  1.000000 O
   O12        1.0     0.249030      0.309271      0.399521     Biso  1.000000 O
   O13        1.0     0.250000      0.191470      0.045360     Biso  1.000000 O
   O14        1.0     0.250000      0.691470      0.163800     Biso  1.000000 O
   O15        1.0     0.249421      0.190379      0.281761     Biso  1.000000 O
   O16        1.0     0.248682      0.689421      0.399148     Biso  1.000000 O
   O17        1.0     0.500000      0.500000      0.090720     Biso  1.000000 O
   O18        1.0     0.500000      0.000000      0.209160     Biso  1.000000 O
   O19        1.0     0.498462      0.498617      0.326853     Biso  1.000000 O
   O20        1.0     0.501133     -0.001186      0.443314     Biso  1.000000 O
   O21        1.0     0.500000      0.500000      0.000000     Biso  1.000000 O
   O22        1.0     0.500000      0.000000      0.118440     Biso  1.000000 O
   O23        1.0     0.499754      0.499632      0.236875     Biso  1.000000 O
   O24        1.0     0.499056     -0.000551      0.354556     Biso  1.000000 O
   O25        1.0     0.750000      0.808530      0.045360     Biso  1.000000 O
   O26        1.0     0.750000      0.308530      0.163800     Biso  1.000000 O
   O27        1.0     0.749654      0.808123      0.281852     Biso  1.000000 O
   O28        1.0     0.751039      0.308354      0.397711     Biso  1.000000 O
   O29        1.0     0.750000      0.191470      0.045360     Biso  1.000000 O
   O30        1.0     0.750000      0.691470      0.163800     Biso  1.000000 O
   O31        1.0     0.749657      0.190385      0.281778     Biso  1.000000 O
   O32        1.0     0.751123      0.690427      0.397385     Biso  1.000000 O
   O33        1.0    -0.014929      0.500093      0.468814     Biso  1.000000 O
   O34        1.0     0.496134      0.503359      0.470952     Biso  1.000000 O
   H1         1.0     0.639884      0.506669      0.484152     Biso  1.000000 H
