# Supplementary material for: Support-tuned iridium reconstruction with crystalline phase dominating acidic oxygen evolution
Source: Nat Commun. 2025 Sep 1;16:8164. doi: 10.1038/s41467-025-63541-9 (PMC12402471; doi:10.1038/s41467-025-63541-9)
Supplement: Supplementary file 3 — Supplementary Data 1 [file 41467_2025_63541_MOESM3_ESM.zip › Supplementary Data 1/Figure 6g/IrO2-110/OOH.txt]

#======================================================================

# CRYSTAL DATA

#----------------------------------------------------------------------

data_VESTA_phase_1


_chemical_name_common                  'Structure-OOH                         '
_cell_length_a                         6.38350
_cell_length_b                         6.41450
_cell_length_c                         27.07820
_cell_angle_alpha                      90
_cell_angle_beta                       90
_cell_angle_gamma                      90
_space_group_name_H-M_alt              'P 1'
_space_group_IT_number                 1

loop_
_space_group_symop_operation_xyz
   'x, y, z'

loop_
   _atom_site_label
   _atom_site_occupancy
   _atom_site_fract_x
   _atom_site_fract_y
   _atom_site_fract_z
   _atom_site_adp_type
   _atom_site_B_iso_or_equiv
   _atom_site_type_symbol
   Ir1        1.0     0.250000      0.500000      0.045360     Biso  1.000000 Ir
   Ir2        1.0     0.250000      0.000000      0.163800     Biso  1.000000 Ir
   Ir3        1.0     0.248872      0.499115      0.282039     Biso  1.000000 Ir
   Ir4        1.0     0.249111      0.001536      0.399788     Biso  1.000000 Ir
   Ir5        1.0     0.000000      0.000000      0.045360     Biso  1.000000 Ir
   Ir6        1.0     0.000000      0.500000      0.163800     Biso  1.000000 Ir
   Ir7        1.0    -0.000336      0.000098      0.282028     Biso  1.000000 Ir
   Ir8        1.0    -0.000822      0.502170      0.403093     Biso  1.000000 Ir
   Ir9        1.0     0.750000      0.500000      0.045360     Biso  1.000000 Ir
   Ir10       1.0     0.750000      0.000000      0.163800     Biso  1.000000 Ir
   Ir11       1.0     0.750231      0.500617      0.281962     Biso  1.000000 Ir
   Ir12       1.0     0.749917      0.001516      0.400151     Biso  1.000000 Ir
   Ir13       1.0     0.500000      0.000000      0.045360     Biso  1.000000 Ir
   Ir14       1.0     0.500000      0.500000      0.163800     Biso  1.000000 Ir
   Ir15       1.0     0.499692     -0.000054      0.282107     Biso  1.000000 Ir
   Ir16       1.0     0.498368      0.501976      0.399909     Biso  1.000000 Ir
   O1         1.0     0.000000      0.500000      0.090720     Biso  1.000000 O
   O2         1.0     0.000000      0.000000      0.209160     Biso  1.000000 O
   O3         1.0    -0.000816      0.500064      0.327652     Biso  1.000000 O
   O4         1.0     0.000358      0.001846      0.443289     Biso  1.000000 O
   O5         1.0     0.000000      0.500000      0.000000     Biso  1.000000 O
   O6         1.0     0.000000      0.000000      0.118440     Biso  1.000000 O
   O7         1.0    -0.000387      0.500146      0.236898     Biso  1.000000 O
   O8         1.0    -0.000733      0.001442      0.354336     Biso  1.000000 O
   O9         1.0     0.250000      0.808530      0.045360     Biso  1.000000 O
   O10        1.0     0.250000      0.308530      0.163800     Biso  1.000000 O
   O11        1.0     0.249616      0.808426      0.281832     Biso  1.000000 O
   O12        1.0     0.246569      0.310363      0.397276     Biso  1.000000 O
   O13        1.0     0.250000      0.191470      0.045360     Biso  1.000000 O
   O14        1.0     0.250000      0.691470      0.163800     Biso  1.000000 O
   O15        1.0     0.249443      0.190848      0.281611     Biso  1.000000 O
   O16        1.0     0.248532      0.693447      0.396808     Biso  1.000000 O
   O17        1.0     0.500000      0.500000      0.090720     Biso  1.000000 O
   O18        1.0     0.500000      0.000000      0.209160     Biso  1.000000 O
   O19        1.0     0.500009      0.501028      0.326872     Biso  1.000000 O
   O20        1.0     0.498306      0.003930      0.443295     Biso  1.000000 O
   O21        1.0     0.500000      0.500000      0.000000     Biso  1.000000 O
   O22        1.0     0.500000      0.000000      0.118440     Biso  1.000000 O
   O23        1.0     0.499503      0.500164      0.236923     Biso  1.000000 O
   O24        1.0     0.500097      0.001404      0.354454     Biso  1.000000 O
   O25        1.0     0.750000      0.808530      0.045360     Biso  1.000000 O
   O26        1.0     0.750000      0.308530      0.163800     Biso  1.000000 O
   O27        1.0     0.749826      0.809160      0.281889     Biso  1.000000 O
   O28        1.0     0.749509      0.313131      0.399429     Biso  1.000000 O
   O29        1.0     0.750000      0.191470      0.045360     Biso  1.000000 O
   O30        1.0     0.750000      0.691470      0.163800     Biso  1.000000 O
   O31        1.0     0.749642      0.191612      0.281741     Biso  1.000000 O
   O32        1.0     0.751871      0.692083      0.399254     Biso  1.000000 O
   O33        1.0     0.014699      0.504583      0.468712     Biso  1.000000 O
   O34        1.0     0.472413      0.494832      0.470765     Biso  1.000000 O
   O35        1.0     0.639374      0.598765      0.495703     Biso  1.000000 O
   H1         1.0     0.606752      0.561635      0.530126     Biso  1.000000 H
