# Supplementary material for: Support-tuned iridium reconstruction with crystalline phase dominating acidic oxygen evolution
Source: Nat Commun. 2025 Sep 1;16:8164. doi: 10.1038/s41467-025-63541-9 (PMC12402471; doi:10.1038/s41467-025-63541-9)
Supplement: Supplementary file 5 — Source Data [file 41467_2025_63541_MOESM5_ESM.xlsx]

## Sheet: Figure 2
Figure 2e inset
Interval center (nm)	Count	Cumulative count
1.3	2	2
1.5	13	15
1.7	24	39
1.9	34	73
2.1	28	101
2.3	20	121
2.5	9	130
2.7	7	137
2.9	3	140

## Sheet: Figure 3
Figure 3a											Figure 3b							Figure 3c								Figure 3d
9% Ir		16% Ir		24% Ir		31% Ir		Ir NPs			Sample	jIr (A/gIr)			Average value	Standard deviation		Sample	Time (h)	Leached Ir content (mg/L)			Average value	Standard deviation		Ir/TiOx@Ti		Ir NPs
E–iR (V vs. RHE)	jgeo (mA/cm2)	E–iR (V vs. RHE)	jgeo (mA/cm2)	E–iR (V vs. RHE)	jgeo (mA/cm2)	E–iR (V vs. RHE)	jgeo (mA/cm2)	E–iR (V vs. RHE)	jgeo (mA/cm2)		9% Ir	65.9937	66.0172	66.9327	66.3145	0.53547		Ir/TiOx@Ti	0	0	0	0	0	0		Time (h)	Potential (V vs. RHE)	Time (h)	Potential (V vs. RHE)	Sample	Time (h)	Potential (V vs. RHE)
1.23	0.27577	1.23	0.07827	1.23	0.09545	1.23	0.05869	1.23	-0.00603		16% Ir	147.34	149.687	163.85	153.625	8.93196			1	0.133	0.094	0.053	0.09333	0.04		0.00711	1.1883	0.000222222	1.0735	Ir/WO3–x	105	1.62
1.231	0.27606	1.231	0.08076	1.231	0.10249	1.231	0.05965	1.231	0.00898		24% Ir	184.664	189.202	202.113	191.993	9.05316			2	0.144	0.204	0.13	0.15933	0.03931		0.01422	1.447	0.000444444	1.156	Ir/TiO2	100	1.47
1.232	0.27676	1.232	0.0832	1.232	0.11224	1.232	0.06239	1.232	0.0192		31% Ir	94.5227	101.017	96.7919	97.4439	3.296			4	0.144	0.174	0.122	0.14667	0.0261		0.02133	1.502	0.000666667	1.1984	Ir/ATO	15	1.52
1.233	0.27746	1.233	0.08563	1.233	0.11431	1.233	0.06431	1.233	0.02555		Ir NPs	84.1941	79.108	79.3427	80.8816	2.87108			6	0.143	0.184	0.106	0.14433	0.03902		0.02844	1.506	0.000888889	1.2289	Ir/SrIrO3	25	1.5
1.234	0.27732	1.234	0.08332	1.234	0.11754	1.234	0.06448	1.234	0.03156										8	0.098	0.21	0.112	0.14	0.06102		0.03556	1.508	0.00111	1.2534	Ir/Nb2O5–x	100	1.53
1.235	0.27746	1.235	0.08679	1.235	0.1238	1.235	0.06634	1.235	0.03503										10	0.134	0.203	0.128	0.155	0.04168		0.04267	1.508	0.00133	1.2746	Ir/Ta2O5	3	1.58
1.236	0.27803	1.236	0.08863	1.236	0.12685	1.236	0.06754	1.236	0.03752									Ir/NPs	0	0	0	0	0	0		0.04978	1.509	0.00156	1.2944
1.237	0.27789	1.237	0.08835	1.237	0.13031	1.237	0.06908	1.237	0.04048										1	0.213	0.203	0.245	0.22033	0.02194		0.05689	1.51	0.00178	1.313
1.238	0.27859	1.238	0.08989	1.238	0.13551	1.238	0.06861	1.238	0.04239										2	0.369	0.39	0.384	0.381	0.01082		0.064	1.51	0.002	1.332
1.239	0.27831	1.239	0.09158	1.239	0.1531	1.239	0.06932	1.239	0.04351										4	0.458	0.489	0.559	0.502	0.05174		0.07111	1.51	0.00222	1.35
1.24	0.27887	1.24	0.09493	1.24	0.14066	1.24	0.07065	1.24	0.04507										6	0.475	0.511	0.642	0.54267	0.08789		0.07822	1.51	0.00244	1.367
1.241	0.27873	1.241	0.1	1.241	0.14662	1.241	0.07148	1.241	0.0462										8	0.549	0.644	0.65	0.61433	0.05666		0.08533	1.511	0.00267	1.385
1.242	0.27887	1.242	0.09156	1.242	0.14155	1.242	0.07045	1.242	0.04751										10	0.58	0.603	0.656	0.613	0.03897		0.09244	1.511	0.00289	1.401
1.243	0.2793	1.243	0.09101	1.243	0.14077	1.243	0.07149	1.243	0.04794																	0.09956	1.511	0.00311	1.417
1.244	0.27958	1.244	0.08985	1.244	0.13959	1.244	0.0713	1.244	0.04894																	0.10667	1.511	0.00333	1.431
1.245	0.2793	1.245	0.09538	1.245	0.14025	1.245	0.07187	1.245	0.0488																	0.11378	1.511	0.00356	1.446
1.246	0.27972	1.246	0.09139	1.246	0.14493	1.246	0.0727	1.246	0.0498																	0.12089	1.512	0.00378	1.46
1.247	0.27958	1.247	0.09645	1.247	0.14324	1.247	0.07204	1.247	0.05097																	0.128	1.512	0.004	1.473
1.248	0.27986	1.248	0.09293	1.248	0.1462	1.248	0.07268	1.248	0.05075																	0.13511	1.512	0.00422	1.484
1.249	0.28254	1.249	0.09545	1.249	0.1438	1.249	0.07372	1.249	0.05127																	0.14222	1.512	0.00444	1.493
1.25	0.28155	1.25	0.09092	1.25	0.14676	1.25	0.07294	1.25	0.05156																	0.14933	1.512	0.00467	1.5
1.251	0.28197	1.251	0.09542	1.251	0.14437	1.251	0.07463	1.251	0.05225																	0.15644	1.512	0.00489	1.505
1.252	0.28183	1.252	0.09885	1.252	0.13886	1.252	0.0742	1.252	0.05186																	0.16356	1.512	0.00511	1.509
1.253	0.28197	1.253	0.09417	1.253	0.14648	1.253	0.07411	1.253	0.05268																	0.17067	1.512	0.00533	1.512
1.254	0.28239	1.254	0.09672	1.254	0.15169	1.254	0.07496	1.254	0.0528																	0.17778	1.512	0.00556	1.515
1.255	0.28268	1.255	0.09628	1.255	0.14718	1.255	0.07424	1.255	0.05301																	0.18489	1.512	0.00578	1.517
1.256	0.28296	1.256	0.09655	1.256	0.15634	1.256	0.07465	1.256	0.05296																	0.192	1.513	0.006	1.519
1.257	0.28324	1.257	0.09713	1.257	0.14704	1.257	0.07583	1.257	0.05366																	0.19911	1.513	0.00622	1.52
1.258	0.28394	1.258	0.09672	1.258	0.15197	1.258	0.07508	1.258	0.05369																	0.20622	1.513	0.00644	1.521
1.259	0.28408	1.259	0.09904	1.259	0.15282	1.259	0.0747	1.259	0.05403																	0.21333	1.513	0.00667	1.523
1.26	0.28366	1.26	0.09889	1.26	0.15549	1.26	0.07593	1.26	0.05393																	0.22044	1.513	0.00689	1.524
1.261	0.28394	1.261	0.09549	1.261	0.14944	1.261	0.07489	1.261	0.05435																	0.22756	1.513	0.00711	1.524
1.262	0.28493	1.262	0.09746	1.262	0.15197	1.262	0.0761	1.262	0.0548																	0.23467	1.513	0.00733	1.525
1.263	0.28507	1.263	0.09797	1.263	0.15549	1.263	0.07555	1.263	0.05427																	0.24178	1.513	0.00756	1.526
1.264	0.28563	1.264	0.09787	1.264	0.16535	1.264	0.0762	1.264	0.05425																	0.24889	1.513	0.00778	1.527
1.265	0.28606	1.265	0.10156	1.265	0.15197	1.265	0.0763	1.265	0.05573																	0.256	1.513	0.008	1.527
1.266	0.2862	1.266	0.09715	1.266	0.1531	1.266	0.07693	1.266	0.05499																	0.26311	1.513	0.00822	1.528
1.267	0.28676	1.267	0.1002	1.267	0.15662	1.267	0.07685	1.267	0.05486																	0.27022	1.513	0.00844	1.528
1.268	0.28732	1.268	0.10094	1.268	0.15704	1.268	0.07707	1.268	0.05577																	0.27733	1.514	0.00867	1.529
1.269	0.28789	1.269	0.09893	1.269	0.15648	1.269	0.07618	1.269	0.05508																	0.28444	1.514	0.00889	1.529
1.27	0.28831	1.27	0.09893	1.27	0.15915	1.27	0.07761	1.27	0.05561																	0.29167	1.514	0.00911	1.53
1.271	0.28845	1.271	0.09946	1.271	0.15732	1.271	0.07717	1.271	0.05558																	0.29861	1.514	0.00933	1.53
1.272	0.28887	1.272	0.09976	1.272	0.15718	1.272	0.07673	1.272	0.05624																	0.30583	1.514	0.00956	1.531
1.273	0.28986	1.273	0.10092	1.273	0.15873	1.273	0.07703	1.273	0.05665																	0.31278	1.514	0.00978	1.531
1.274	0.29	1.274	0.09952	1.274	0.15451	1.274	0.07683	1.274	0.05597																	0.32	1.514	0.01	1.531
1.275	0.2907	1.275	0.10059	1.275	0.15873	1.275	0.07799	1.275	0.05679																	0.32722	1.514	0.01022	1.532
1.276	0.29113	1.276	0.10142	1.276	0.16225	1.276	0.07742	1.276	0.05656																	0.33417	1.514	0.01044	1.532
1.277	0.29155	1.277	0.10249	1.277	0.16	1.277	0.078	1.277	0.05645																	0.34139	1.514	0.01067	1.532
1.278	0.29239	1.278	0.10358	1.278	0.15986	1.278	0.07762	1.278	0.05694																	0.34833	1.514	0.01089	1.532
1.279	0.2931	1.279	0.10072	1.279	0.16085	1.279	0.07813	1.279	0.0567																	0.35556	1.514	0.01111	1.533
1.28	0.29394	1.28	0.10045	1.28	0.16606	1.28	0.07862	1.28	0.05744																	0.36278	1.514	0.01133	1.533
1.281	0.29437	1.281	0.10739	1.281	0.15761	1.281	0.07842	1.281	0.05754																	0.36972	1.514	0.01156	1.533
1.282	0.29465	1.282	0.09603	1.282	0.16197	1.282	0.0782	1.282	0.05703																	0.37694	1.514	0.01178	1.533
1.283	0.29592	1.283	0.10096	1.283	0.1669	1.283	0.0789	1.283	0.05818																	0.38389	1.514	0.012	1.533
1.284	0.2962	1.284	0.10273	1.284	0.16479	1.284	0.07979	1.284	0.05737																	0.39111	1.514	0.01222	1.534
1.285	0.29718	1.285	0.10327	1.285	0.16859	1.285	0.07924	1.285	0.05801																	0.39833	1.515	0.01244	1.534
1.286	0.29789	1.286	0.1052	1.286	0.16958	1.286	0.08075	1.286	0.05823																	0.40528	1.515	0.01267	1.534
1.287	0.29817	1.287	0.10468	1.287	0.16634	1.287	0.07924	1.287	0.05782																	0.4125	1.515	0.01289	1.534
1.288	0.29901	1.288	0.10261	1.288	0.16437	1.288	0.07935	1.288	0.05885																	0.41944	1.515	0.01311	1.534
1.289	0.30028	1.289	0.10577	1.289	0.16761	1.289	0.08017	1.289	0.05817																	0.42667	1.515	0.01333	1.534
1.29	0.30056	1.29	0.10494	1.29	0.1662	1.29	0.08025	1.29	0.05908																	0.43389	1.515	0.01356	1.535
1.291	0.30169	1.291	0.10718	1.291	0.16845	1.291	0.08007	1.291	0.05915																	0.44083	1.515	0.01378	1.535
1.292	0.30211	1.292	0.10392	1.292	0.16845	1.292	0.08241	1.292	0.05877																	0.44806	1.515	0.014	1.535
1.293	0.30324	1.293	0.10711	1.293	0.16662	1.293	0.08038	1.293	0.05958																	0.455	1.515	0.01422	1.535
1.294	0.30437	1.294	0.10585	1.294	0.16873	1.294	0.08059	1.294	0.05935																	0.46222	1.515	0.01444	1.535
1.295	0.30479	1.295	0.10759	1.295	0.16845	1.295	0.08134	1.295	0.05946																	0.46944	1.515	0.01467	1.535
1.296	0.30563	1.296	0.10611	1.296	0.1707	1.296	0.07982	1.296	0.05965																	0.47639	1.515	0.01489	1.536
1.297	0.30676	1.297	0.10717	1.297	0.16592	1.297	0.08269	1.297	0.05992																	0.48361	1.515	0.01511	1.536
1.298	0.30746	1.298	0.1077	1.298	0.16944	1.298	0.08221	1.298	0.06021																	0.49056	1.515	0.01533	1.536
1.299	0.30859	1.299	0.10718	1.299	0.17225	1.299	0.08244	1.299	0.06048																	0.49778	1.515	0.01556	1.536
1.3	0.30972	1.3	0.10815	1.3	0.16901	1.3	0.08146	1.3	0.06075																	0.505	1.515	0.01578	1.536
1.301	0.31	1.301	0.10914	1.301	0.17197	1.301	0.08248	1.301	0.06021																	0.51194	1.515	0.016	1.536
1.302	0.31169	1.302	0.11046	1.302	0.17127	1.302	0.08282	1.302	0.06107																	0.51917	1.515	0.01622	1.536
1.303	0.31225	1.303	0.10592	1.303	0.17	1.303	0.08324	1.303	0.06135																	0.52611	1.515	0.01644	1.536
1.304	0.31338	1.304	0.11415	1.304	0.17211	1.304	0.08239	1.304	0.06103																	0.53333	1.515	0.01667	1.536
1.305	0.31451	1.305	0.10348	1.305	0.17211	1.305	0.08252	1.305	0.06144																	0.54056	1.515	0.01689	1.537
1.306	0.31521	1.306	0.10958	1.306	0.17155	1.306	0.08393	1.306	0.06192																	0.5475	1.515	0.01711	1.537
1.307	0.31662	1.307	0.11042	1.307	0.17155	1.307	0.08352	1.307	0.06176																	0.55472	1.515	0.01733	1.537
1.308	0.31775	1.308	0.11256	1.308	0.17789	1.308	0.08456	1.308	0.06235																	0.56167	1.515	0.01756	1.537
1.309	0.31859	1.309	0.11049	1.309	0.17479	1.309	0.08365	1.309	0.062																	0.56889	1.516	0.01778	1.537
1.31	0.31958	1.31	0.11275	1.31	0.17155	1.31	0.08458	1.31	0.06242																	0.57611	1.515	0.018	1.537
1.311	0.32099	1.311	0.11738	1.311	0.17634	1.311	0.08389	1.311	0.06323																	0.58306	1.516	0.01822	1.537
1.312	0.32211	1.312	0.10815	1.312	0.17859	1.312	0.08331	1.312	0.06258																	0.59028	1.516	0.01844	1.537
1.313	0.32324	1.313	0.11749	1.313	0.17817	1.313	0.08554	1.313	0.06352																	0.59722	1.516	0.01867	1.537
1.314	0.32394	1.314	0.10861	1.314	0.18563	1.314	0.08492	1.314	0.06348																	0.60444	1.516	0.01889	1.537
1.315	0.32507	1.315	0.11406	1.315	0.16986	1.315	0.08494	1.315	0.06352																	0.61167	1.516	0.01911	1.537
1.316	0.3262	1.316	0.115	1.316	0.17873	1.316	0.0858	1.316	0.06399																	0.61861	1.516	0.01933	1.538
1.317	0.32761	1.317	0.11835	1.317	0.17732	1.317	0.08506	1.317	0.06427																	0.62583	1.516	0.01956	1.538
1.318	0.32887	1.318	0.11004	1.318	0.18056	1.318	0.08651	1.318	0.06465																	0.63278	1.516	0.01978	1.538
1.319	0.32986	1.319	0.11634	1.319	0.18042	1.319	0.08645	1.319	0.06482																	0.64	1.516	0.02	1.538
1.32	0.33099	1.32	0.11537	1.32	0.18254	1.32	0.0872	1.32	0.06458																	0.64722	1.516	0.02022	1.538
1.321	0.33254	1.321	0.11697	1.321	0.18338	1.321	0.08806	1.321	0.06511																	0.65417	1.516	0.02044	1.538
1.322	0.33394	1.322	0.11611	1.322	0.18056	1.322	0.08777	1.322	0.06494																	0.66139	1.516	0.02067	1.538
1.323	0.33507	1.323	0.11813	1.323	0.18577	1.323	0.08727	1.323	0.06621																	0.66833	1.516	0.02089	1.538
1.324	0.33648	1.324	0.11641	1.324	0.18437	1.324	0.08763	1.324	0.06563																	0.67556	1.516	0.02111	1.538
1.325	0.33789	1.325	0.1183	1.325	0.18789	1.325	0.08783	1.325	0.066																	0.68278	1.516	0.02133	1.538
1.326	0.33915	1.326	0.12003	1.326	0.18634	1.326	0.08935	1.326	0.06721																	0.68972	1.516	0.02156	1.538
1.327	0.34099	1.327	0.12149	1.327	0.18831	1.327	0.09085	1.327	0.06679																	0.69694	1.516	0.02178	1.538
1.328	0.34183	1.328	0.11787	1.328	0.18732	1.328	0.08886	1.328	0.06697																	0.70389	1.516	0.022	1.538
1.329	0.34324	1.329	0.11989	1.329	0.19042	1.329	0.08993	1.329	0.06768																	0.71111	1.516	0.02222	1.538
1.33	0.34479	1.33	0.12113	1.33	0.18437	1.33	0.08907	1.33	0.06697																	0.71833	1.516	0.02244	1.539
1.331	0.34648	1.331	0.12059	1.331	0.19986	1.331	0.09124	1.331	0.06792																	0.72528	1.516	0.02267	1.539
1.332	0.34789	1.332	0.12162	1.332	0.17887	1.332	0.09262	1.332	0.06934																	0.7325	1.516	0.02289	1.539
1.333	0.34915	1.333	0.12197	1.333	0.19521	1.333	0.09142	1.333	0.0682																	0.73944	1.516	0.02311	1.539
1.334	0.35113	1.334	0.1231	1.334	0.18761	1.334	0.09254	1.334	0.06918																	0.74667	1.516	0.02333	1.539
1.335	0.35254	1.335	0.12213	1.335	0.18394	1.335	0.09252	1.335	0.06875																	0.75389	1.517	0.02356	1.539
1.336	0.35408	1.336	0.12654	1.336	0.19254	1.336	0.09301	1.336	0.06982																	0.76083	1.517	0.02378	1.539
1.337	0.35563	1.337	0.12232	1.337	0.20127	1.337	0.09235	1.337	0.06966																	0.76806	1.517	0.024	1.539
1.338	0.35704	1.338	0.12515	1.338	0.19282	1.338	0.09511	1.338	0.0702																	0.775	1.517	0.02422	1.539
1.339	0.35859	1.339	0.12625	1.339	0.19732	1.339	0.09504	1.339	0.07083																	0.78222	1.517	0.02444	1.539
1.34	0.36028	1.34	0.12744	1.34	0.19915	1.34	0.09454	1.34	0.07044																	0.78944	1.517	0.02467	1.539
1.341	0.36127	1.341	0.12751	1.341	0.1931	1.341	0.09418	1.341	0.07125																	0.79639	1.517	0.02489	1.539
1.342	0.3638	1.342	0.13176	1.342	0.19662	1.342	0.09641	1.342	0.07182																	0.80361	1.517	0.02511	1.539
1.343	0.36451	1.343	0.12306	1.343	0.19887	1.343	0.09649	1.343	0.07117																	0.81056	1.517	0.02533	1.539
1.344	0.3669	1.344	0.12976	1.344	0.19718	1.344	0.09518	1.344	0.07282																	0.81778	1.517	0.02556	1.539
1.345	0.36817	1.345	0.13273	1.345	0.20338	1.345	0.09627	1.345	0.07246																	0.825	1.517	0.02578	1.539
1.346	0.37014	1.346	0.12756	1.346	0.20014	1.346	0.09754	1.346	0.07249																	0.83194	1.517	0.026	1.54
1.347	0.37197	1.347	0.13137	1.347	0.20127	1.347	0.09625	1.347	0.07345																	0.83917	1.517	0.02622	1.54
1.348	0.37366	1.348	0.13152	1.348	0.20521	1.348	0.09748	1.348	0.07341																	0.84611	1.517	0.02644	1.54
1.349	0.37549	1.349	0.13341	1.349	0.20268	1.349	0.09746	1.349	0.07417																	0.85333	1.517	0.02667	1.54
1.35	0.37775	1.35	0.13385	1.35	0.20915	1.35	0.09875	1.35	0.07421																	0.86056	1.517	0.02689	1.54
1.351	0.37915	1.351	0.13397	1.351	0.20408	1.351	0.09832	1.351	0.07482																	0.8675	1.517	0.02711	1.54
1.352	0.38141	1.352	0.13589	1.352	0.20718	1.352	0.10028	1.352	0.0757																	0.87472	1.517	0.02733	1.54
1.353	0.38324	1.353	0.13399	1.353	0.20873	1.353	0.09982	1.353	0.07539																	0.88167	1.517	0.02756	1.54
1.354	0.38493	1.354	0.13662	1.354	0.20746	1.354	0.10007	1.354	0.07569																	0.88889	1.517	0.02778	1.54
1.355	0.38704	1.355	0.13763	1.355	0.20676	1.355	0.10442	1.355	0.07668																	0.89611	1.517	0.028	1.54
1.356	0.38887	1.356	0.13921	1.356	0.22408	1.356	0.10094	1.356	0.07694																	0.90306	1.517	0.02822	1.54
1.357	0.39085	1.357	0.13959	1.357	0.20141	1.357	0.10228	1.357	0.07725																	0.91028	1.517	0.02844	1.54
1.358	0.39338	1.358	0.14521	1.358	0.21	1.358	0.10421	1.358	0.07759																	0.91722	1.517	0.02867	1.54
1.359	0.39507	1.359	0.13534	1.359	0.21394	1.359	0.10448	1.359	0.07807																	0.92444	1.517	0.02889	1.54
1.36	0.39718	1.36	0.14113	1.36	0.21437	1.36	0.10432	1.36	0.07879																	0.93167	1.517	0.02911	1.54
1.361	0.39915	1.361	0.14507	1.361	0.21606	1.361	0.10463	1.361	0.07917																	0.93861	1.517	0.02933	1.54
1.362	0.40127	1.362	0.1431	1.362	0.21775	1.362	0.10531	1.362	0.07963																	0.94583	1.517	0.02956	1.54
1.363	0.4031	1.363	0.14296	1.363	0.2169	1.363	0.10587	1.363	0.07976																	0.95278	1.517	0.02978	1.54
1.364	0.40549	1.364	0.14549	1.364	0.2207	1.364	0.10727	1.364	0.08042																	0.96	1.518	0.03	1.54
1.365	0.40746	1.365	0.14549	1.365	0.22239	1.365	0.10835	1.365	0.08065																	0.96722	1.518	0.03022	1.54
1.366	0.41014	1.366	0.14831	1.366	0.22183	1.366	0.10944	1.366	0.08149																	0.97417	1.518	0.03044	1.54
1.367	0.41183	1.367	0.14817	1.367	0.22465	1.367	0.10883	1.367	0.08197																	0.98139	1.518	0.03067	1.541
1.368	0.41423	1.368	0.14831	1.368	0.22775	1.368	0.1092	1.368	0.08182																	0.98833	1.517	0.03089	1.541
1.369	0.41676	1.369	0.15085	1.369	0.23211	1.369	0.11023	1.369	0.08321																	0.99556	1.518	0.03111	1.541
1.37	0.41887	1.37	0.15155	1.37	0.22507	1.37	0.11206	1.37	0.08351																	1.00278	1.517	0.03133	1.541
1.371	0.42169	1.371	0.15352	1.371	0.22268	1.371	0.11293	1.371	0.08392																	1.00972	1.517	0.03156	1.541
1.372	0.42394	1.372	0.16394	1.372	0.23268	1.372	0.11297	1.372	0.08461																	1.01694	1.517	0.03178	1.541
1.373	0.42606	1.373	0.14141	1.373	0.22746	1.373	0.11423	1.373	0.08487																	1.02389	1.517	0.032	1.541
1.374	0.42803	1.374	0.15761	1.374	0.23099	1.374	0.1142	1.374	0.08549																	1.03111	1.517	0.03222	1.541
1.375	0.43	1.375	0.1562	1.375	0.23296	1.375	0.11403	1.375	0.08641																	1.03833	1.517	0.03244	1.541
1.376	0.43225	1.376	0.15845	1.376	0.23535	1.376	0.11561	1.376	0.08618																	1.04528	1.517	0.03267	1.541
1.377	0.43479	1.377	0.15817	1.377	0.2362	1.377	0.11652	1.377	0.08703																	1.0525	1.517	0.03289	1.541
1.378	0.4369	1.378	0.1607	1.378	0.23521	1.378	0.11573	1.378	0.08801																	1.05944	1.517	0.03311	1.541
1.379	0.43915	1.379	0.16268	1.379	0.23944	1.379	0.11665	1.379	0.08861																	1.06667	1.517	0.03333	1.541
1.38	0.44169	1.38	0.16324	1.38	0.23972	1.38	0.12123	1.38	0.0882																	1.07389	1.517	0.03356	1.541
1.381	0.44423	1.381	0.16423	1.381	0.24197	1.381	0.11828	1.381	0.08954																	1.08083	1.517	0.03378	1.541
1.382	0.44718	1.382	0.16451	1.382	0.24479	1.382	0.12031	1.382	0.09069																	1.08806	1.517	0.034	1.541
1.383	0.44972	1.383	0.16662	1.383	0.24028	1.383	0.11958	1.383	0.09089																	1.095	1.517	0.03422	1.541
1.384	0.45268	1.384	0.16887	1.384	0.24972	1.384	0.12273	1.384	0.09156																	1.10222	1.517	0.03444	1.541
1.385	0.45592	1.385	0.16789	1.385	0.24577	1.385	0.12354	1.385	0.09296																	1.10944	1.517	0.03467	1.541
1.386	0.45831	1.386	0.1707	1.386	0.25	1.386	0.12213	1.386	0.09217																	1.11639	1.517	0.03489	1.541
1.387	0.46155	1.387	0.17254	1.387	0.25662	1.387	0.12514	1.387	0.09393																	1.12361	1.517	0.03511	1.541
1.388	0.46437	1.388	0.17662	1.388	0.24831	1.388	0.12437	1.388	0.0941																	1.13056	1.517	0.03533	1.541
1.389	0.4669	1.389	0.17324	1.389	0.25408	1.389	0.12687	1.389	0.09482																	1.13778	1.517	0.03556	1.541
1.39	0.47028	1.39	0.17915	1.39	0.25535	1.39	0.12858	1.39	0.09649																	1.145	1.517	0.03578	1.541
1.391	0.47324	1.391	0.17958	1.391	0.25704	1.391	0.12838	1.391	0.09597																	1.15194	1.517	0.036	1.541
1.392	0.47648	1.392	0.18141	1.392	0.26254	1.392	0.1308	1.392	0.09766																	1.15917	1.517	0.03622	1.541
1.393	0.47944	1.393	0.18056	1.393	0.26606	1.393	0.1292	1.393	0.09755																	1.16611	1.517	0.03644	1.542
1.394	0.48211	1.394	0.18507	1.394	0.27169	1.394	0.1331	1.394	0.09806																	1.17333	1.517	0.03667	1.542
1.395	0.48577	1.395	0.18761	1.395	0.26944	1.395	0.13275	1.395	0.10051																	1.18056	1.517	0.03689	1.542
1.396	0.4893	1.396	0.18986	1.396	0.27113	1.396	0.13368	1.396	0.10014																	1.1875	1.517	0.03711	1.542
1.397	0.49296	1.397	0.18451	1.397	0.28761	1.397	0.13545	1.397	0.10107																	1.19472	1.517	0.03733	1.542
1.398	0.4962	1.398	0.1893	1.398	0.28507	1.398	0.13645	1.398	0.10296																	1.20167	1.518	0.03756	1.542
1.399	0.49958	1.399	0.19437	1.399	0.28803	1.399	0.1399	1.399	0.10269																	1.20889	1.518	0.03778	1.542
1.4	0.50338	1.4	0.19479	1.4	0.27887	1.4	0.14069	1.4	0.1047																	1.21611	1.518	0.038	1.542
1.401	0.50676	1.401	0.20014	1.401	0.28324	1.401	0.13893	1.401	0.10479																	1.22306	1.518	0.03822	1.541
1.402	0.51014	1.402	0.20183	1.402	0.28606	1.402	0.14099	1.402	0.10635																	1.23028	1.518	0.03844	1.541
1.403	0.51408	1.403	0.20239	1.403	0.27577	1.403	0.14563	1.403	0.10748																	1.23722	1.518	0.03867	1.541
1.404	0.51831	1.404	0.20761	1.404	0.29479	1.404	0.14493	1.404	0.10786																	1.24444	1.518	0.03889	1.541
1.405	0.52211	1.405	0.20535	1.405	0.29507	1.405	0.14549	1.405	0.10893																	1.25167	1.518	0.03911	1.541
1.406	0.52592	1.406	0.21197	1.406	0.29986	1.406	0.14803	1.406	0.1113																	1.25861	1.518	0.03933	1.541
1.407	0.52986	1.407	0.20831	1.407	0.30549	1.407	0.14803	1.407	0.1119																	1.26583	1.518	0.03956	1.541
1.408	0.53408	1.408	0.21493	1.408	0.31183	1.408	0.15268	1.408	0.11324																	1.27278	1.519	0.03978	1.541
1.409	0.53873	1.409	0.21803	1.409	0.31521	1.409	0.1531	1.409	0.1142																	1.28	1.519	0.04	1.541
1.41	0.54282	1.41	0.22211	1.41	0.31718	1.41	0.15479	1.41	0.11604																	1.28722	1.519	0.04022	1.542
1.411	0.54746	1.411	0.23183	1.411	0.32183	1.411	0.15676	1.411	0.11734																	1.29417	1.519	0.04044	1.542
1.412	0.55183	1.412	0.21817	1.412	0.3307	1.412	0.15859	1.412	0.11869																	1.30139	1.519	0.04067	1.542
1.413	0.55662	1.413	0.23169	1.413	0.33577	1.413	0.16099	1.413	0.12055																	1.30833	1.519	0.04089	1.542
1.414	0.56141	1.414	0.23718	1.414	0.34338	1.414	0.16324	1.414	0.12192																	1.31556	1.519	0.04111	1.542
1.415	0.56648	1.415	0.23859	1.415	0.34845	1.415	0.16648	1.415	0.12445																	1.32278	1.519	0.04133	1.542
1.416	0.57197	1.416	0.24437	1.416	0.35592	1.416	0.16761	1.416	0.12542																	1.32972	1.519	0.04156	1.542
1.417	0.57746	1.417	0.24423	1.417	0.36028	1.417	0.17	1.417	0.12734																	1.33694	1.519	0.04178	1.542
1.418	0.58268	1.418	0.26225	1.418	0.37423	1.418	0.17408	1.418	0.12962																	1.34389	1.519	0.042	1.542
1.419	0.58817	1.419	0.25099	1.419	0.37465	1.419	0.17507	1.419	0.13189																	1.35111	1.519	0.04222	1.542
1.42	0.59394	1.42	0.25394	1.42	0.38451	1.42	0.18113	1.42	0.13413																	1.35833	1.519	0.04244	1.542
1.421	0.60028	1.421	0.26535	1.421	0.40775	1.421	0.17944	1.421	0.13638																	1.36528	1.519	0.04267	1.542
1.422	0.60704	1.422	0.2669	1.422	0.40408	1.422	0.18662	1.422	0.13825																	1.3725	1.519	0.04289	1.542
1.423	0.61338	1.423	0.29	1.423	0.4093	1.423	0.18732	1.423	0.14169																	1.37944	1.519	0.04311	1.542
1.424	0.62014	1.424	0.28338	1.424	0.42141	1.424	0.19423	1.424	0.14394																	1.38667	1.519	0.04333	1.542
1.425	0.62746	1.425	0.28183	1.425	0.43606	1.425	0.19676	1.425	0.14718																	1.39389	1.519	0.04356	1.542
1.426	0.63451	1.426	0.2869	1.426	0.45563	1.426	0.20028	1.426	0.14972																	1.40083	1.519	0.04378	1.542
1.427	0.64239	1.427	0.29704	1.427	0.46634	1.427	0.20521	1.427	0.15324																	1.40806	1.519	0.044	1.542
1.428	0.65042	1.428	0.30803	1.428	0.47577	1.428	0.20817	1.428	0.15789																	1.415	1.52	0.04422	1.542
1.429	0.65873	1.429	0.31451	1.429	0.50338	1.429	0.2162	1.429	0.1607																	1.42222	1.52	0.04444	1.542
1.43	0.66732	1.43	0.32366	1.43	0.50718	1.43	0.21817	1.43	0.16507																	1.42944	1.52	0.04467	1.542
1.431	0.67606	1.431	0.3293	1.431	0.52789	1.431	0.22563	1.431	0.16958																	1.43639	1.52	0.04489	1.542
1.432	0.68563	1.432	0.33873	1.432	0.55113	1.432	0.22972	1.432	0.17296																	1.44361	1.52	0.04511	1.542
1.433	0.69465	1.433	0.35056	1.433	0.5707	1.433	0.23592	1.433	0.17873																	1.45056	1.52	0.04533	1.542
1.434	0.70479	1.434	0.35986	1.434	0.58803	1.434	0.24352	1.434	0.18408																	1.45778	1.52	0.04556	1.542
1.435	0.71606	1.435	0.37183	1.435	0.61817	1.435	0.24887	1.435	0.18972																	1.465	1.52	0.04578	1.542
1.436	0.72648	1.436	0.38225	1.436	0.63803	1.436	0.25901	1.436	0.19535																	1.47194	1.52	0.046	1.543
1.437	0.73873	1.437	0.39042	1.437	0.67732	1.437	0.26239	1.437	0.20042																	1.47917	1.52	0.04622	1.543
1.438	0.75056	1.438	0.40789	1.438	0.70563	1.438	0.27352	1.438	0.20944																	1.48611	1.52	0.04644	1.543
1.439	0.76394	1.439	0.42099	1.439	0.71606	1.439	0.28141	1.439	0.21535																	1.49333	1.52	0.04667	1.543
1.44	0.77746	1.44	0.46521	1.44	0.77479	1.44	0.29085	1.44	0.2231																	1.50056	1.52	0.04689	1.543
1.441	0.79155	1.441	0.46028	1.441	0.78592	1.441	0.30141	1.441	0.23324																	1.5075	1.52	0.04711	1.543
1.442	0.80606	1.442	0.4762	1.442	0.82606	1.442	0.30859	1.442	0.23986																	1.51472	1.52	0.04733	1.543
1.443	0.82197	1.443	0.49521	1.443	0.87718	1.443	0.32493	1.443	0.25085																	1.52167	1.52	0.04756	1.543
1.444	0.83873	1.444	0.51761	1.444	0.91183	1.444	0.33296	1.444	0.26155																	1.52889	1.52	0.04778	1.543
1.445	0.85535	1.445	0.53225	1.445	0.96423	1.445	0.34817	1.445	0.27113																	1.53611	1.52	0.048	1.543
1.446	0.87394	1.446	0.55408	1.446	1.01507	1.446	0.3607	1.446	0.28493																	1.54306	1.52	0.04822	1.543
1.447	0.89183	1.447	0.57887	1.447	1.06549	1.447	0.37648	1.447	0.29479																	1.55028	1.52	0.04844	1.543
1.448	0.91183	1.448	0.60901	1.448	1.1269	1.448	0.39254	1.448	0.3107																	1.55722	1.52	0.04867	1.543
1.449	0.93338	1.449	0.63479	1.449	1.19211	1.449	0.40606	1.449	0.32423																	1.56444	1.52	0.04889	1.543
1.45	0.95549	1.45	0.66141	1.45	1.24183	1.45	0.42563	1.45	0.33817																	1.57167	1.52	0.04911	1.543
1.451	0.97972	1.451	0.68944	1.451	1.31549	1.451	0.44141	1.451	0.35789																	1.57861	1.52	0.04933	1.543
1.452	1.0038	1.452	0.72563	1.452	1.39535	1.452	0.46521	1.452	0.37239																	1.58583	1.52	0.04956	1.543
1.453	1.0293	1.453	0.76099	1.453	1.45775	1.453	0.48535	1.453	0.39338																	1.59278	1.52	0.04978	1.543
1.454	1.0562	1.454	0.8007	1.454	1.55634	1.454	0.50915	1.454	0.41394																	1.6	1.521	0.05	1.543
1.455	1.08408	1.455	0.84225	1.455	1.63803	1.455	0.53408	1.455	0.43197																	1.60722	1.52	0.05022	1.543
1.456	1.11352	1.456	0.87746	1.456	1.74789	1.456	0.55718	1.456	0.45859																	1.61417	1.521	0.05044	1.543
1.457	1.14465	1.457	0.92225	1.457	1.83239	1.457	0.59127	1.457	0.48113																	1.62139	1.521	0.05067	1.543
1.458	1.17592	1.458	0.97831	1.458	1.93239	1.458	0.6138	1.458	0.50761																	1.62833	1.521	0.05089	1.543
1.459	1.21085	1.459	1.03085	1.459	2.05775	1.459	0.65085	1.459	0.53859																	1.63556	1.521	0.05111	1.543
1.46	1.24479	1.46	1.08394	1.46	2.17746	1.46	0.68239	1.46	0.56437																	1.64278	1.521	0.05133	1.543
1.461	1.28141	1.461	1.13676	1.461	2.28873	1.461	0.71859	1.461	0.60113																	1.64972	1.521	0.05156	1.543
1.462	1.3207	1.462	1.20746	1.462	2.44225	1.462	0.75845	1.462	0.63465																	1.65694	1.521	0.05178	1.543
1.463	1.36127	1.463	1.27042	1.463	2.58732	1.463	0.79239	1.463	0.67056																	1.66389	1.521	0.052	1.543
1.464	1.40394	1.464	1.34366	1.464	2.71408	1.464	0.84592	1.464	0.71211																	1.67111	1.521	0.05222	1.543
1.465	1.44789	1.465	1.42113	1.465	2.91127	1.465	0.88155	1.465	0.74915																	1.67833	1.521	0.05244	1.543
1.466	1.49577	1.466	1.48592	1.466	3.06479	1.466	0.93831	1.466	0.79873																	1.68528	1.521	0.05267	1.543
1.467	1.54366	1.467	1.58028	1.467	3.23099	1.467	0.98859	1.467	0.84634																	1.6925	1.521	0.05289	1.543
1.468	1.59437	1.468	1.67042	1.468	3.44085	1.468	1.04479	1.468	0.89352																	1.69944	1.521	0.05311	1.543
1.469	1.64648	1.469	1.76761	1.469	3.62254	1.469	1.10549	1.469	0.95423																	1.70667	1.521	0.05333	1.543
1.47	1.70563	1.47	1.86479	1.47	3.85211	1.47	1.16141	1.47	1.00535																	1.71389	1.521	0.05356	1.543
1.471	1.76056	1.471	1.95775	1.471	4.07746	1.471	1.2369	1.471	1.07099																	1.72083	1.521	0.05378	1.543
1.472	1.82113	1.472	2.08873	1.472	4.26761	1.472	1.29549	1.472	1.13718																	1.72806	1.521	0.054	1.543
1.473	1.88169	1.473	2.20704	1.473	4.54366	1.473	1.38197	1.473	1.19831																	1.735	1.521	0.05422	1.543
1.474	1.94648	1.474	2.34085	1.474	4.80282	1.474	1.45352	1.474	1.2807																	1.74222	1.521	0.05444	1.543
1.475	2.01408	1.475	2.47746	1.475	5.02535	1.475	1.53944	1.475	1.35099																	1.74944	1.521	0.05467	1.543
1.476	2.08592	1.476	2.60282	1.476	5.33521	1.476	1.63239	1.476	1.43521																	1.75639	1.521	0.05489	1.543
1.477	2.16056	1.477	2.75493	1.477	5.63239	1.477	1.71549	1.477	1.52394																	1.76361	1.521	0.05511	1.543
1.478	2.23521	1.478	2.91127	1.478	5.90141	1.478	1.82958	1.478	1.60423																	1.77056	1.521	0.05533	1.543
1.479	2.31408	1.479	3.07606	1.479	6.27042	1.479	1.91972	1.479	1.71408																	1.77778	1.521	0.05556	1.543
1.48	2.39577	1.48	3.24789	1.48	6.59155	1.48	2.04789	1.48	1.80845																	1.785	1.521	0.05578	1.543
1.481	2.47887	1.481	3.41831	1.481	6.92535	1.481	2.15915	1.481	1.91549																	1.79194	1.521	0.056	1.543
1.482	2.5662	1.482	3.62113	1.482	7.31549	1.482	2.28451	1.482	2.0338																	1.79917	1.521	0.05622	1.543
1.483	2.65775	1.483	3.82817	1.483	7.63803	1.483	2.41831	1.483	2.13803																	1.80611	1.521	0.05644	1.543
1.484	2.7507	1.484	4.02958	1.484	8.03662	1.484	2.53803	1.484	2.27746																	1.81333	1.521	0.05667	1.543
1.485	2.84789	1.485	4.24366	1.485	8.42817	1.485	2.70282	1.485	2.40282																	1.82056	1.521	0.05689	1.543
1.486	2.94648	1.486	4.45493	1.486	8.76761	1.486	2.82676	1.486	2.53521																	1.8275	1.521	0.05711	1.543
1.487	3.0493	1.487	4.71972	1.487	9.23662	1.487	3.00423	1.487	2.68873																	1.83472	1.521	0.05733	1.543
1.488	3.15915	1.488	4.97465	1.488	9.68732	1.488	3.15211	1.488	2.81831																	1.84167	1.521	0.05756	1.543
1.489	3.27324	1.489	5.21972	1.489	10.0648	1.489	3.32676	1.489	2.99014																	1.84889	1.521	0.05778	1.543
1.49	3.39014	1.49	5.48732	1.49	10.6113	1.49	3.51127	1.49	3.15211																	1.85611	1.521	0.058	1.543
1.491	3.50986	1.491	5.76901	1.491	11.0338	1.491	3.67606	1.491	3.30704																	1.86306	1.521	0.05822	1.543
1.492	3.63239	1.492	6.08451	1.492	11.4563	1.492	3.90141	1.492	3.50563																	1.87028	1.521	0.05844	1.543
1.493	3.76197	1.493	6.4169	1.493	12.0056	1.493	4.06338	1.493	3.66761																	1.87722	1.521	0.05867	1.543
1.494	3.89437	1.494	6.72254	1.494	12.4761	1.494	4.30845	1.494	3.87042																	1.88444	1.522	0.05889	1.543
1.495	4.02676	1.495	7.01408	1.495	12.9634	1.495	4.51408	1.495	4.07887																	1.89167	1.522	0.05911	1.544
1.496	4.16761	1.496	7.4	1.496	13.5324	1.496	4.74507	1.496	4.25915																	1.89861	1.522	0.05933	1.544
1.497	4.31268	1.497	7.78169	1.497	13.9732	1.497	5.00282	1.497	4.5																	1.90583	1.522	0.05956	1.544
1.498	4.45915	1.498	8.15915	1.498	14.5493	1.498	5.22113	1.498	4.69437																	1.91278	1.521	0.05978	1.544
1.499	4.60986	1.499	8.55775	1.499	15.1409	1.499	5.51831	1.499	4.92676																	1.92	1.521	0.06	1.544
1.5	4.76338	1.5	8.90563	1.5	15.6197	1.5	5.73521	1.5	5.16761																	1.92722	1.521	0.06022	1.544
1.501	4.92535	1.501	9.36761	1.501	16.2958	1.501	6.06197	1.501	5.37183																	1.93417	1.521	0.06044	1.544
1.502	5.09296	1.502	9.80563	1.502	17.0422	1.502	6.32254	1.502	5.6507																	1.94139	1.521	0.06067	1.544
1.503	5.26479	1.503	10.2563	1.503	17.507	1.503	6.63239	1.503	5.88732																	1.94833	1.521	0.06089	1.544
1.504	5.44366	1.504	10.7282	1.504	18.169	1.504	6.95634	1.504	6.13803																	1.95556	1.521	0.06111	1.544
1.505	5.62817	1.505	11.1141	1.505	18.7324	1.505	7.23662	1.505	6.41831																	1.96278	1.521	0.06133	1.544
1.506	5.81972	1.506	11.6394	1.506	19.1549	1.506	7.61408	1.506	6.62676																	1.96972	1.521	0.06156	1.544
1.507	6.01408	1.507	12.2	1.507	19.9437	1.507	7.8831	1.507	7.00141																	1.97694	1.521	0.06178	1.544
1.508	6.21127	1.508	12.7296	1.508	21.0704	1.508	8.30563	1.508	7.27465																	1.98389	1.521	0.062	1.544
1.509	6.41127	1.509	13.2366	1.509	21.831	1.509	8.61831	1.509	7.50704																	1.99111	1.521	0.06222	1.544
1.51	6.62113	1.51	13.6507	1.51	22.6197	1.51	9.00986	1.51	7.82535																	1.99833	1.521	0.06244	1.544
1.511	6.8338	1.511	14.2535	1.511	22.8591	1.511	9.41408	1.511	8.07042																	2.00528	1.521	0.06267	1.544
1.512	7.05211	1.512	14.8451	1.512	24.0986	1.512	9.75211	1.512	8.39155																	2.0125	1.521	0.06289	1.544
1.513	7.2662	1.513	15.4085	1.513	25.0704	1.513	10.2155	1.513	8.69437																	2.01944	1.521	0.06311	1.544
1.514	7.49718	1.514	16	1.514	25.493	1.514	10.5282	1.514	8.91972																	2.02667	1.521	0.06333	1.544
1.515	7.73521	1.515	16.493	1.515	26.338	1.515	11.0366	1.515	9.27746																	2.03389	1.521	0.06356	1.544
1.516	7.97746	1.516	17.1972	1.516	26.9155	1.516	11.4113	1.516	9.52958																	2.04083	1.521	0.06378	1.544
1.517	8.22254	1.517	17.9155	1.517	27.8169	1.517	11.8662	1.517	9.79437																	2.04806	1.521	0.064	1.544
1.518	8.47324	1.518	18.507	1.518	29.6197	1.518	12.3437	1.518	10.1859																	2.055	1.521	0.06422	1.544
1.519	8.72958	1.519	19.1831	1.519	30.7183	1.519	12.7169	1.519	10.3859																	2.06222	1.521	0.06444	1.544
1.52	9.00282	1.52	19.7465	1.52	31.1127	1.52	13.2423	1.52	10.8014																	2.06944	1.521	0.06467	1.544
1.521	9.28028	1.521	20.493	1.521	31.831	1.521	13.5958	1.521	11.162																	2.07639	1.521	0.06489	1.544
1.522	9.55915	1.522	21.2394	1.522	32.4507	1.522	14.1831	1.522	11.3972																	2.08361	1.521	0.06511	1.544
1.523	9.8507	1.523	21.9437	1.523	33.338	1.523	14.5775	1.523	11.7775																	2.09056	1.521	0.06533	1.544
1.524	10.1465	1.524	22.662	1.524	34.169	1.524	15.0563	1.524	11.9479																	2.09778	1.521	0.06556	1.544
1.525	10.4465	1.525	23.2113	1.525	35.0141	1.525	15.5915	1.525	12.369																	2.105	1.521	0.06578	1.544
1.526	10.7549	1.526	24.0422	1.526	35.7324	1.526	16.0141	1.526	12.7944																	2.11194	1.521	0.066	1.544
1.527	11.0634	1.527	24.7887	1.527	36.1972	1.527	16.7465	1.527	13.3408																	2.11917	1.521	0.06622	1.544
1.528	11.3789	1.528	25.6901	1.528	37.2535	1.528	17.0986	1.528	13.9113																	2.12611	1.521	0.06644	1.544
1.529	11.7141	1.529	26.4084	1.529	39.1127	1.529	17.7042	1.529	13.9606																	2.13333	1.522	0.06667	1.544
1.53	12.0479	1.53	26.9437	1.53	40.3099	1.53	18.1831	1.53	14.2817																	2.14056	1.522	0.06689	1.544
1.531	12.3972	1.531	27.8169	1.531	40.8028	1.531	18.7747	1.531	14.6479																	2.1475	1.522	0.06711	1.544
1.532	12.7521	1.532	28.8169	1.532	41.7887	1.532	19.3803	1.532	14.8732																	2.15472	1.522	0.06733	1.544
1.533	13.1042	1.533	29.6056	1.533	42.5915	1.533	19.8873	1.533	15.1972																	2.16167	1.522	0.06756	1.544
1.534	13.4563	1.534	30.4648	1.534	43.0563	1.534	20.5352	1.534	15.5352																	2.16889	1.522	0.06778	1.544
1.535	13.8155	1.535	31.2253	1.535	43.8028	1.535	20.9296	1.535	15.9718																	2.17611	1.522	0.068	1.544
1.536	14.1831	1.536	32.2113	1.536	43.9718	1.536	21.662	1.536	16.1831																	2.18306	1.522	0.06822	1.544
1.537	14.5775	1.537	33.1127	1.537	45.3662	1.537	22.1127	1.537	16.3099																	2.19028	1.522	0.06844	1.544
1.538	14.9718	1.538	34.1549	1.538	46.2535	1.538	22.6761	1.538	17.2676																	2.19722	1.522	0.06867	1.544
1.539	15.3662	1.539	35.2113	1.539	46.0563	1.539	23.2535	1.539	17.7324																	2.20444	1.522	0.06889	1.544
1.54	15.8169	1.54	35.8169	1.54	46.6338	1.54	23.7465	1.54	18.1409																	2.21167	1.522	0.06911	1.544
1.541	16.2394	1.541	37.0141	1.541	49	1.541	24.6056	1.541	18.2958																	2.21861	1.522	0.06933	1.544
1.542	16.6901	1.542	38.0563	1.542	49.0282	1.542	24.9155	1.542	18.3239																	2.22583	1.522	0.06956	1.544
1.543	17.1268	1.543	38.9437	1.543	51.5493	1.543	25.662	1.543	19.0845																	2.23278	1.522	0.06978	1.544
1.544	17.5775	1.544	39.6479	1.544	52.7747	1.544	26.1831	1.544	19.5916																	2.24	1.523	0.07	1.544
1.545	18.0563	1.545	40.2394	1.545	55.2113	1.545	26.7887	1.545	19.8732																	2.24722	1.523	0.07022	1.544
1.546	18.5352	1.546	41.2535	1.546	56.7887	1.546	27.4507	1.546	20.4084																	2.25417	1.523	0.07044	1.544
1.547	19.0141	1.547	42.1831	1.547	57.0141	1.547	27.8451	1.547	20.6197																	2.26139	1.523	0.07067	1.544
1.548	19.493	1.548	42.8873	1.548	59	1.548	28.8732	1.548	21.2253																	2.26833	1.523	0.07089	1.544
1.549	19.9859	1.549	43.8591	1.549	59.9718	1.549	29.338	1.549	21.507																	2.27556	1.523	0.07111	1.544
1.55	20.507	1.55	44.507	1.55	59.8028	1.55	30.4084	1.55	21.9859																	2.28278	1.523	0.07133	1.544
																										2.28972	1.523	0.07156	1.544
																										2.29694	1.523	0.07178	1.544
																										2.30389	1.523	0.072	1.544
																										2.31111	1.523	0.07222	1.544
																										2.31833	1.523	0.07244	1.544
																										2.32528	1.523	0.07267	1.544
																										2.3325	1.523	0.07289	1.544
																										2.33944	1.523	0.07311	1.544
																										2.34667	1.523	0.07333	1.544
																										2.35389	1.523	0.07356	1.544
																										2.36083	1.523	0.07378	1.544
																										2.36806	1.523	0.074	1.544
																										2.375	1.523	0.07422	1.544
																										2.38222	1.523	0.07444	1.544
																										2.38944	1.523	0.07467	1.544
																										2.39639	1.523	0.07489	1.544
																										2.40361	1.523	0.07511	1.544
																										2.41056	1.523	0.07533	1.544
																										2.41778	1.523	0.07556	1.544
																										2.425	1.523	0.07578	1.544
																										2.43194	1.523	0.076	1.544
																										2.43917	1.523	0.07622	1.544
																										2.44611	1.523	0.07644	1.544
																										2.45333	1.523	0.07667	1.545
																										2.46056	1.523	0.07689	1.545
																										2.4675	1.523	0.07711	1.545
																										2.47472	1.523	0.07733	1.545
																										2.48167	1.523	0.07756	1.545
																										2.48889	1.523	0.07778	1.545
																										2.49611	1.523	0.078	1.545
																										2.50306	1.523	0.07822	1.545
																										2.51028	1.523	0.07844	1.545
																										2.51722	1.523	0.07867	1.545
																										2.52444	1.523	0.07889	1.545
																										2.53167	1.523	0.07911	1.545
																										2.53861	1.523	0.07933	1.545
																										2.54583	1.523	0.07956	1.545
																										2.55278	1.523	0.07978	1.545
																										2.56	1.524	0.08	1.545
																										2.56722	1.524	0.08022	1.545
																										2.57417	1.524	0.08044	1.545
																										2.58139	1.524	0.08067	1.545
																										2.58833	1.524	0.08089	1.545
																										2.59556	1.524	0.08111	1.545
																										2.60278	1.524	0.08133	1.545
																										2.60972	1.524	0.08156	1.545
																										2.61694	1.524	0.08178	1.545
																										2.62389	1.524	0.082	1.545
																										2.63111	1.524	0.08222	1.545
																										2.63833	1.524	0.08244	1.545
																										2.64528	1.524	0.08267	1.545
																										2.6525	1.524	0.08289	1.545
																										2.65944	1.524	0.08311	1.545
																										2.66667	1.524	0.08333	1.545
																										2.67389	1.524	0.08356	1.545
																										2.68083	1.524	0.08378	1.545
																										2.68806	1.524	0.084	1.545
																										2.695	1.524	0.08422	1.545
																										2.70222	1.524	0.08444	1.545
																										2.70944	1.524	0.08467	1.545
																										2.71639	1.524	0.08489	1.545
																										2.72361	1.524	0.08511	1.545
																										2.73056	1.524	0.08533	1.545
																										2.73778	1.524	0.08556	1.545
																										2.745	1.524	0.08578	1.545
																										2.75194	1.524	0.086	1.545
																										2.75917	1.524	0.08622	1.545
																										2.76611	1.524	0.08644	1.545
																										2.77333	1.524	0.08667	1.545
																										2.78056	1.524	0.08689	1.545
																										2.78889	1.524	0.08711	1.545
																										2.79444	1.524	0.08733	1.545
																										2.80278	1.524	0.08756	1.545
																										2.80833	1.524	0.08778	1.545
																										2.81667	1.524	0.088	1.545
																										2.82222	1.524	0.08822	1.545
																										2.83056	1.524	0.08844	1.545
																										2.83611	1.524	0.08867	1.545
																										2.84444	1.524	0.08889	1.545
																										2.85278	1.524	0.08911	1.545
																										2.85833	1.524	0.08933	1.545
																										2.86667	1.524	0.08956	1.545
																										2.87222	1.524	0.08978	1.545
																										2.88056	1.524	0.09	1.545
																										2.88611	1.524	0.09022	1.545
																										2.89444	1.524	0.09044	1.545
																										2.9	1.524	0.09067	1.545
																										2.90833	1.524	0.09089	1.545
																										2.91667	1.524	0.09111	1.545
																										2.92222	1.524	0.09133	1.545
																										2.93056	1.524	0.09156	1.545
																										2.93611	1.524	0.09178	1.545
																										2.94444	1.524	0.092	1.545
																										2.95	1.524	0.09222	1.545
																										2.95833	1.524	0.09244	1.545
																										2.96667	1.524	0.09267	1.545
																										2.97222	1.524	0.09289	1.545
																										2.98056	1.524	0.09311	1.545
																										2.98611	1.524	0.09333	1.545
																										2.99444	1.524	0.09356	1.545
																										3	1.524	0.09378	1.545
																										3.00833	1.524	0.094	1.545
																										3.01389	1.524	0.09422	1.545
																										3.02222	1.524	0.09444	1.545
																										3.03056	1.524	0.09467	1.545
																										3.03611	1.524	0.09489	1.545
																										3.04444	1.524	0.09511	1.545
																										3.05	1.524	0.09533	1.545
																										3.05833	1.524	0.09556	1.545
																										3.06389	1.524	0.09578	1.545
																										3.07222	1.524	0.096	1.545
																										3.07778	1.524	0.09622	1.545
																										3.08611	1.524	0.09644	1.546
																										3.09444	1.524	0.09667	1.546
																										3.1	1.524	0.09689	1.546
																										3.10833	1.524	0.09711	1.546
																										3.11389	1.524	0.09733	1.546
																										3.12222	1.524	0.09756	1.546
																										3.12778	1.524	0.09778	1.546
																										3.13611	1.524	0.098	1.546
																										3.14444	1.525	0.09822	1.546
																										3.15	1.525	0.09844	1.546
																										3.15833	1.525	0.09867	1.546
																										3.16389	1.525	0.09889	1.546
																										3.17222	1.525	0.09911	1.546
																										3.17778	1.525	0.09933	1.546
																										3.18611	1.525	0.09956	1.546
																										3.19167	1.525	0.09978	1.546
																										3.2	1.525	0.1	1.546
																										3.20833	1.525	0.10022	1.546
																										3.21389	1.525	0.10044	1.546
																										3.22222	1.525	0.10067	1.546
																										3.22778	1.526	0.10089	1.546
																										3.23611	1.526	0.10111	1.546
																										3.24167	1.526	0.10133	1.546
																										3.25	1.526	0.10156	1.546
																										3.25556	1.526	0.10178	1.546
																										3.26389	1.526	0.102	1.546
																										3.27222	1.526	0.10222	1.546
																										3.27778	1.526	0.10244	1.546
																										3.28611	1.526	0.10267	1.546
																										3.29167	1.526	0.10289	1.546
																										3.3	1.526	0.10311	1.546
																										3.30556	1.526	0.10333	1.546
																										3.31389	1.526	0.10356	1.546
																										3.32222	1.526	0.10378	1.546
																										3.32778	1.526	0.104	1.546
																										3.33611	1.526	0.10422	1.546
																										3.34167	1.526	0.10444	1.546
																										3.35	1.526	0.10467	1.546
																										3.35556	1.526	0.10489	1.546
																										3.36389	1.526	0.10511	1.546
																										3.36944	1.526	0.10533	1.546
																										3.37778	1.527	0.10556	1.546
																										3.38611	1.527	0.10578	1.546
																										3.39167	1.527	0.106	1.546
																										3.4	1.527	0.10622	1.546
																										3.40556	1.527	0.10644	1.546
																										3.41389	1.527	0.10667	1.546
																										3.41944	1.527	0.10689	1.546
																										3.42778	1.527	0.10711	1.546
																										3.43333	1.527	0.10733	1.546
																										3.44167	1.527	0.10756	1.546
																										3.45	1.527	0.10778	1.546
																										3.45556	1.527	0.108	1.546
																										3.46389	1.527	0.10822	1.546
																										3.46944	1.527	0.10844	1.546
																										3.47778	1.527	0.10867	1.546
																										3.48333	1.527	0.10889	1.546
																										3.49167	1.527	0.10911	1.546
																										3.5	1.527	0.10933	1.546
																										3.50556	1.527	0.10956	1.546
																										3.51389	1.527	0.10978	1.546
																										3.51944	1.527	0.11	1.546
																										3.52778	1.527	0.11022	1.546
																										3.53333	1.527	0.11044	1.546
																										3.54167	1.527	0.11067	1.546
																										3.54722	1.527	0.11089	1.546
																										3.55556	1.527	0.11111	1.546
																										3.56389	1.527	0.11133	1.546
																										3.56944	1.527	0.11156	1.546
																										3.57778	1.527	0.11178	1.546
																										3.58333	1.527	0.112	1.546
																										3.59167	1.527	0.11222	1.546
																										3.59722	1.527	0.11244	1.546
																										3.60556	1.527	0.11267	1.546
																										3.61111	1.527	0.11289	1.546
																										3.61944	1.527	0.11311	1.546
																										3.62778	1.527	0.11333	1.546
																										3.63333	1.527	0.11356	1.546
																										3.64167	1.527	0.11378	1.546
																										3.64722	1.527	0.114	1.546
																										3.65556	1.527	0.11422	1.546
																										3.66111	1.527	0.11444	1.546
																										3.66944	1.527	0.11467	1.546
																										3.67778	1.527	0.11489	1.546
																										3.68333	1.527	0.11511	1.546
																										3.69167	1.527	0.11533	1.546
																										3.69722	1.527	0.11556	1.546
																										3.70556	1.527	0.11578	1.546
																										3.71111	1.527	0.116	1.546
																										3.71944	1.527	0.11622	1.546
																										3.725	1.527	0.11644	1.546
																										3.73333	1.527	0.11667	1.546
																										3.74167	1.527	0.11689	1.546
																										3.74722	1.527	0.11711	1.546
																										3.75556	1.527	0.11733	1.546
																										3.76111	1.527	0.11756	1.546
																										3.76944	1.527	0.11778	1.546
																										3.775	1.527	0.118	1.546
																										3.78333	1.527	0.11822	1.546
																										3.78889	1.527	0.11844	1.546
																										3.79722	1.527	0.11867	1.546
																										3.80556	1.527	0.11889	1.546
																										3.81111	1.527	0.11911	1.546
																										3.81944	1.527	0.11933	1.546
																										3.825	1.527	0.11956	1.546
																										3.83333	1.527	0.11978	1.546
																										3.83889	1.527	0.12	1.546
																										3.84722	1.527	0.12022	1.546
																										3.85556	1.527	0.12044	1.546
																										3.86111	1.528	0.12067	1.546
																										3.86944	1.528	0.12089	1.546
																										3.875	1.528	0.12111	1.546
																										3.88333	1.528	0.12133	1.546
																										3.88889	1.528	0.12156	1.546
																										3.89722	1.528	0.12178	1.546
																										3.90278	1.528	0.122	1.546
																										3.91111	1.528	0.12222	1.546
																										3.91944	1.528	0.12244	1.546
																										3.925	1.528	0.12267	1.546
																										3.93333	1.528	0.12289	1.546
																										3.93889	1.528	0.12311	1.546
																										3.94722	1.528	0.12333	1.546
																										3.95278	1.527	0.12356	1.546
																										3.96111	1.527	0.12378	1.546
																										3.96667	1.527	0.124	1.546
																										3.975	1.528	0.12422	1.546
																										3.98333	1.528	0.12444	1.546
																										3.98889	1.528	0.12467	1.546
																										3.99722	1.528	0.12489	1.546
																										4.00278	1.528	0.12511	1.546
																										4.01111	1.528	0.12533	1.546
																										4.01667	1.528	0.12556	1.546
																										4.025	1.528	0.12578	1.546
																										4.03333	1.528	0.126	1.546
																										4.03889	1.528	0.12622	1.546
																										4.04722	1.528	0.12644	1.546
																										4.05278	1.528	0.12667	1.546
																										4.06111	1.528	0.12689	1.546
																										4.06667	1.528	0.12711	1.546
																										4.075	1.528	0.12733	1.546
																										4.08056	1.528	0.12756	1.546
																										4.08889	1.528	0.12778	1.546
																										4.09722	1.528	0.128	1.546
																										4.10278	1.528	0.12822	1.546
																										4.11111	1.528	0.12844	1.546
																										4.11667	1.528	0.12867	1.546
																										4.125	1.528	0.12889	1.546
																										4.13056	1.528	0.12911	1.546
																										4.13889	1.528	0.12933	1.546
																										4.14444	1.527	0.12956	1.546
																										4.15278	1.527	0.12978	1.546
																										4.16111	1.527	0.13	1.546
																										4.16667	1.527	0.13022	1.546
																										4.175	1.527	0.13044	1.546
																										4.18056	1.527	0.13067	1.546
																										4.18889	1.527	0.13089	1.546
																										4.19444	1.527	0.13111	1.546
																										4.20278	1.527	0.13133	1.546
																										4.21111	1.527	0.13156	1.546
																										4.21667	1.527	0.13178	1.546
																										4.225	1.527	0.132	1.546
																										4.23056	1.527	0.13222	1.546
																										4.23889	1.527	0.13244	1.546
																										4.24444	1.527	0.13267	1.546
																										4.25278	1.527	0.13289	1.546
																										4.25833	1.527	0.13311	1.546
																										4.26667	1.527	0.13333	1.546
																										4.275	1.528	0.13356	1.546
																										4.28056	1.528	0.13378	1.546
																										4.28889	1.528	0.134	1.546
																										4.29444	1.528	0.13422	1.546
																										4.30278	1.528	0.13444	1.546
																										4.30833	1.528	0.13467	1.546
																										4.31667	1.528	0.13489	1.546
																										4.32222	1.528	0.13511	1.546
																										4.33056	1.528	0.13533	1.546
																										4.33889	1.528	0.13556	1.546
																										4.34444	1.528	0.13578	1.546
																										4.35278	1.528	0.136	1.546
																										4.35833	1.528	0.13622	1.546
																										4.36667	1.528	0.13644	1.546
																										4.37222	1.528	0.13667	1.546
																										4.38056	1.528	0.13689	1.546
																										4.38889	1.528	0.13711	1.546
																										4.39444	1.528	0.13733	1.546
																										4.40278	1.528	0.13756	1.546
																										4.40833	1.528	0.13778	1.546
																										4.41667	1.528	0.138	1.546
																										4.42222	1.529	0.13822	1.546
																										4.43056	1.529	0.13844	1.546
																										4.43611	1.529	0.13867	1.546
																										4.44444	1.529	0.13889	1.546
																										4.45278	1.529	0.13911	1.546
																										4.45833	1.529	0.13933	1.546
																										4.46667	1.529	0.13956	1.546
																										4.47222	1.529	0.13978	1.546
																										4.48056	1.529	0.14	1.546
																										4.48611	1.529	0.14022	1.546
																										4.49444	1.529	0.14044	1.546
																										4.5	1.529	0.14067	1.546
																										4.50833	1.529	0.14089	1.547
																										4.51667	1.529	0.14111	1.547
																										4.52222	1.529	0.14133	1.547
																										4.53056	1.529	0.14156	1.547
																										4.53611	1.529	0.14178	1.547
																										4.54444	1.529	0.142	1.547
																										4.55	1.529	0.14222	1.547
																										4.55833	1.529	0.14244	1.547
																										4.56667	1.529	0.14267	1.547
																										4.57222	1.529	0.14289	1.547
																										4.58056	1.529	0.14311	1.547
																										4.58611	1.529	0.14333	1.547
																										4.59444	1.529	0.14356	1.547
																										4.6	1.529	0.14378	1.547
																										4.60833	1.529	0.144	1.547
																										4.61389	1.529	0.14422	1.547
																										4.62222	1.529	0.14444	1.547
																										4.63056	1.529	0.14467	1.547
																										4.63611	1.529	0.14489	1.547
																										4.64444	1.529	0.14511	1.547
																										4.65	1.529	0.14533	1.547
																										4.65833	1.529	0.14556	1.547
																										4.66389	1.528	0.14578	1.547
																										4.67222	1.528	0.146	1.547
																										4.67778	1.528	0.14622	1.547
																										4.68611	1.528	0.14644	1.547
																										4.69444	1.528	0.14667	1.547
																										4.7	1.528	0.14689	1.547
																										4.70833	1.528	0.14711	1.547
																										4.71389	1.528	0.14733	1.547
																										4.72222	1.528	0.14756	1.547
																										4.72778	1.528	0.14778	1.547
																										4.73611	1.528	0.148	1.547
																										4.74444	1.528	0.14822	1.547
																										4.75	1.528	0.14844	1.547
																										4.75833	1.528	0.14867	1.547
																										4.76389	1.528	0.14889	1.547
																										4.77222	1.528	0.14911	1.547
																										4.77778	1.528	0.14933	1.547
																										4.78611	1.528	0.14956	1.547
																										4.79167	1.528	0.14978	1.547
																										4.8	1.528	0.15	1.547
																										4.80833	1.528	0.15022	1.547
																										4.81389	1.528	0.15044	1.547
																										4.82222	1.528	0.15067	1.547
																										4.82778	1.529	0.15089	1.547
																										4.83611	1.529	0.15111	1.547
																										4.84167	1.529	0.15133	1.547
																										4.85	1.529	0.15156	1.547
																										4.85556	1.529	0.15178	1.547
																										4.86389	1.529	0.152	1.547
																										4.87222	1.529	0.15222	1.547
																										4.87778	1.529	0.15244	1.547
																										4.88611	1.529	0.15267	1.547
																										4.89167	1.529	0.15289	1.547
																										4.9	1.529	0.15311	1.547
																										4.90556	1.529	0.15333	1.547
																										4.91389	1.529	0.15356	1.547
																										4.92222	1.529	0.15378	1.547
																										4.92778	1.529	0.154	1.547
																										4.93611	1.529	0.15422	1.547
																										4.94167	1.529	0.15444	1.547
																										4.95	1.529	0.15467	1.547
																										4.95556	1.529	0.15489	1.547
																										4.96389	1.53	0.15511	1.547
																										4.96944	1.53	0.15533	1.547
																										4.97778	1.53	0.15556	1.547
																										4.98611	1.53	0.15578	1.547
																										4.99167	1.53	0.156	1.547
																										5	1.53	0.15622	1.547
																										5.00556	1.53	0.15644	1.547
																										5.01389	1.53	0.15667	1.547
																										5.01944	1.53	0.15689	1.547
																										5.02778	1.53	0.15711	1.547
																										5.03333	1.53	0.15733	1.547
																										5.04167	1.53	0.15756	1.547
																										5.05	1.53	0.15778	1.547
																										5.05556	1.53	0.158	1.547
																										5.06389	1.53	0.15822	1.547
																										5.06944	1.53	0.15844	1.547
																										5.07778	1.53	0.15867	1.547
																										5.08333	1.53	0.15889	1.547
																										5.09167	1.53	0.15911	1.547
																										5.1	1.53	0.15933	1.547
																										5.10556	1.53	0.15956	1.547
																										5.11389	1.53	0.15978	1.547
																										5.11944	1.53	0.16	1.547
																										5.12778	1.53	0.16022	1.547
																										5.13333	1.53	0.16044	1.547
																										5.14167	1.53	0.16067	1.547
																										5.14722	1.53	0.16089	1.547
																										5.15556	1.53	0.16111	1.547
																										5.16389	1.53	0.16133	1.547
																										5.16944	1.53	0.16156	1.547
																										5.17778	1.53	0.16178	1.547
																										5.18333	1.53	0.162	1.547
																										5.19167	1.53	0.16222	1.547
																										5.19722	1.53	0.16244	1.547
																										5.20556	1.53	0.16267	1.547
																										5.21111	1.53	0.16289	1.547
																										5.21944	1.53	0.16311	1.547
																										5.22778	1.53	0.16333	1.547
																										5.23333	1.53	0.16356	1.547
																										5.24167	1.53	0.16378	1.547
																										5.24722	1.53	0.164	1.547
																										5.25556	1.53	0.16422	1.547
																										5.26111	1.53	0.16444	1.547
																										5.26944	1.53	0.16467	1.547
																										5.27778	1.53	0.16489	1.547
																										5.28333	1.53	0.16511	1.547
																										5.29167	1.53	0.16533	1.547
																										5.29722	1.53	0.16556	1.547
																										5.30556	1.53	0.16578	1.547
																										5.31111	1.531	0.166	1.547
																										5.31944	1.53	0.16622	1.547
																										5.325	1.53	0.16644	1.547
																										5.33333	1.531	0.16667	1.547
																										5.34167	1.531	0.16689	1.547
																										5.34722	1.531	0.16711	1.547
																										5.35556	1.531	0.16733	1.547
																										5.36111	1.531	0.16756	1.547
																										5.36944	1.531	0.16778	1.547
																										5.375	1.531	0.168	1.547
																										5.38333	1.531	0.16822	1.547
																										5.38889	1.531	0.16844	1.547
																										5.39722	1.531	0.16867	1.547
																										5.40556	1.531	0.16889	1.547
																										5.41111	1.531	0.16911	1.547
																										5.41944	1.531	0.16933	1.547
																										5.425	1.531	0.16956	1.547
																										5.43333	1.531	0.16978	1.547
																										5.43889	1.531	0.17	1.547
																										5.44722	1.531	0.17022	1.547
																										5.45556	1.531	0.17044	1.547
																										5.46111	1.531	0.17067	1.547
																										5.46944	1.531	0.17089	1.547
																										5.475	1.531	0.17111	1.547
																										5.48333	1.531	0.17133	1.547
																										5.48889	1.531	0.17156	1.547
																										5.49722	1.531	0.17178	1.547
																										5.50278	1.531	0.172	1.547
																										5.51111	1.531	0.17222	1.547
																										5.51944	1.531	0.17244	1.547
																										5.525	1.531	0.17267	1.547
																										5.53333	1.531	0.17289	1.547
																										5.53889	1.53	0.17311	1.547
																										5.54722	1.53	0.17333	1.547
																										5.55278	1.53	0.17356	1.547
																										5.56111	1.53	0.17378	1.547
																										5.56667	1.53	0.174	1.547
																										5.575	1.53	0.17422	1.547
																										5.58333	1.53	0.17444	1.547
																										5.58889	1.53	0.17467	1.547
																										5.59722	1.53	0.17489	1.547
																										5.60278	1.53	0.17511	1.547
																										5.61111	1.53	0.17533	1.547
																										5.61667	1.53	0.17556	1.547
																										5.625	1.53	0.17578	1.547
																										5.63333	1.53	0.176	1.547
																										5.63889	1.53	0.17622	1.547
																										5.64722	1.53	0.17644	1.547
																										5.65278	1.53	0.17667	1.547
																										5.66111	1.53	0.17689	1.547
																										5.66667	1.53	0.17711	1.547
																										5.675	1.53	0.17733	1.547
																										5.68056	1.53	0.17756	1.547
																										5.68889	1.53	0.17778	1.547
																										5.69722	1.53	0.178	1.547
																										5.70278	1.53	0.17822	1.547
																										5.71111	1.53	0.17844	1.548
																										5.71667	1.53	0.17867	1.548
																										5.725	1.53	0.17889	1.548
																										5.73056	1.53	0.17911	1.548
																										5.73889	1.53	0.17933	1.548
																										5.74444	1.53	0.17956	1.548
																										5.75278	1.53	0.17978	1.548
																										5.76111	1.53	0.18	1.548
																										5.76667	1.53	0.18022	1.548
																										5.775	1.53	0.18044	1.548
																										5.78056	1.53	0.18067	1.548
																										5.78889	1.53	0.18089	1.548
																										5.79444	1.53	0.18111	1.548
																										5.80278	1.53	0.18133	1.548
																										5.81111	1.53	0.18156	1.548
																										5.81667	1.53	0.18178	1.548
																										5.825	1.53	0.182	1.548
																										5.83056	1.53	0.18222	1.548
																										5.83889	1.53	0.18244	1.548
																										5.84444	1.53	0.18267	1.548
																										5.85278	1.53	0.18289	1.548
																										5.85833	1.53	0.18311	1.548
																										5.86667	1.53	0.18333	1.548
																										5.875	1.53	0.18356	1.548
																										5.88056	1.53	0.18378	1.548
																										5.88889	1.53	0.184	1.548
																										5.89444	1.53	0.18422	1.548
																										5.90278	1.53	0.18444	1.548
																										5.90833	1.53	0.18467	1.547
																										5.91667	1.53	0.18489	1.547
																										5.92222	1.53	0.18511	1.547
																										5.93056	1.53	0.18533	1.547
																										5.93889	1.531	0.18556	1.548
																										5.94444	1.531	0.18578	1.548
																										5.95278	1.531	0.186	1.548
																										5.95833	1.531	0.18622	1.547
																										5.96667	1.531	0.18644	1.548
																										5.97222	1.531	0.18667	1.548
																										5.98056	1.531	0.18689	1.548
																										5.98889	1.531	0.18711	1.547
																										5.99444	1.532	0.18733	1.548
																										6.00278	1.532	0.18756	1.548
																										6.00833	1.532	0.18778	1.548
																										6.01667	1.532	0.188	1.547
																										6.02222	1.532	0.18822	1.548
																										6.03056	1.532	0.18844	1.548
																										6.03611	1.532	0.18867	1.548
																										6.04444	1.532	0.18889	1.548
																										6.05278	1.532	0.18911	1.548
																										6.05833	1.533	0.18933	1.548
																										6.06667	1.533	0.18956	1.548
																										6.07222	1.533	0.18978	1.548
																										6.08056	1.533	0.19	1.548
																										6.08611	1.533	0.19022	1.548
																										6.09444	1.533	0.19044	1.548
																										6.1	1.533	0.19067	1.548
																										6.10833	1.533	0.19089	1.548
																										6.11667	1.533	0.19111	1.548
																										6.12222	1.533	0.19133	1.548
																										6.13056	1.533	0.19156	1.548
																										6.13611	1.533	0.19178	1.548
																										6.14444	1.533	0.192	1.548
																										6.15	1.533	0.19222	1.548
																										6.15833	1.533	0.19244	1.548
																										6.16667	1.533	0.19267	1.548
																										6.17222	1.533	0.19289	1.548
																										6.18056	1.533	0.19311	1.548
																										6.18611	1.533	0.19333	1.548
																										6.19444	1.533	0.19356	1.548
																										6.2	1.533	0.19378	1.548
																										6.20833	1.533	0.194	1.548
																										6.21389	1.533	0.19422	1.548
																										6.22222	1.533	0.19444	1.548
																										6.23056	1.533	0.19467	1.548
																										6.23611	1.533	0.19489	1.548
																										6.24444	1.533	0.19511	1.548
																										6.25	1.533	0.19533	1.548
																										6.25833	1.533	0.19556	1.548
																										6.26389	1.533	0.19578	1.548
																										6.27222	1.533	0.196	1.548
																										6.27778	1.533	0.19622	1.548
																										6.28611	1.533	0.19644	1.548
																										6.29444	1.533	0.19667	1.548
																										6.3	1.533	0.19689	1.548
																										6.30833	1.533	0.19711	1.548
																										6.31389	1.533	0.19733	1.548
																										6.32222	1.533	0.19756	1.548
																										6.32778	1.533	0.19778	1.548
																										6.33611	1.533	0.198	1.548
																										6.34444	1.533	0.19822	1.548
																										6.35	1.533	0.19844	1.548
																										6.35833	1.533	0.19867	1.548
																										6.36389	1.533	0.19889	1.548
																										6.37222	1.533	0.19911	1.548
																										6.37778	1.533	0.19933	1.548
																										6.38611	1.533	0.19956	1.548
																										6.39167	1.533	0.19978	1.548
																										6.4	1.533	0.2	1.548
																										6.40833	1.533	0.20022	1.548
																										6.41389	1.533	0.20044	1.548
																										6.42222	1.533	0.20067	1.548
																										6.42778	1.533	0.20089	1.548
																										6.43611	1.533	0.20111	1.548
																										6.44167	1.533	0.20133	1.548
																										6.45	1.533	0.20156	1.548
																										6.45556	1.533	0.20178	1.548
																										6.46389	1.533	0.202	1.548
																										6.47222	1.533	0.20222	1.548
																										6.47778	1.533	0.20244	1.548
																										6.48611	1.533	0.20267	1.548
																										6.49167	1.533	0.20289	1.548
																										6.5	1.533	0.20311	1.548
																										6.50556	1.533	0.20333	1.548
																										6.51389	1.533	0.20356	1.548
																										6.52222	1.533	0.20378	1.548
																										6.52778	1.533	0.204	1.548
																										6.53611	1.533	0.20422	1.548
																										6.54167	1.533	0.20444	1.548
																										6.55	1.533	0.20467	1.548
																										6.55556	1.533	0.20489	1.548
																										6.56389	1.533	0.20511	1.548
																										6.56944	1.533	0.20533	1.548
																										6.57778	1.533	0.20556	1.548
																										6.58611	1.533	0.20578	1.548
																										6.59167	1.533	0.206	1.548
																										6.6	1.533	0.20622	1.548
																										6.60556	1.533	0.20644	1.548
																										6.61389	1.533	0.20667	1.548
																										6.61944	1.533	0.20689	1.548
																										6.62778	1.533	0.20711	1.548
																										6.63333	1.533	0.20733	1.548
																										6.64167	1.533	0.20756	1.548
																										6.65	1.533	0.20778	1.548
																										6.65556	1.533	0.208	1.548
																										6.66389	1.533	0.20822	1.548
																										6.66944	1.533	0.20844	1.548
																										6.67778	1.533	0.20867	1.548
																										6.68333	1.533	0.20889	1.548
																										6.69167	1.533	0.20911	1.548
																										6.7	1.533	0.20933	1.548
																										6.70556	1.533	0.20956	1.548
																										6.71389	1.533	0.20978	1.548
																										6.71944	1.533	0.21	1.548
																										6.72778	1.533	0.21022	1.548
																										6.73333	1.533	0.21044	1.548
																										6.74167	1.533	0.21067	1.548
																										6.74722	1.533	0.21089	1.548
																										6.75556	1.533	0.21111	1.548
																										6.76389	1.533	0.21133	1.548
																										6.76944	1.533	0.21156	1.548
																										6.77778	1.533	0.21178	1.548
																										6.78333	1.533	0.212	1.548
																										6.79167	1.533	0.21222	1.548
																										6.79722	1.533	0.21244	1.548
																										6.80556	1.533	0.21267	1.548
																										6.81111	1.533	0.21289	1.548
																										6.81944	1.533	0.21311	1.548
																										6.82778	1.533	0.21333	1.548
																										6.83333	1.533	0.21356	1.548
																										6.84167	1.533	0.21378	1.548
																										6.84722	1.533	0.214	1.548
																										6.85556	1.533	0.21422	1.548
																										6.86111	1.533	0.21444	1.548
																										6.86944	1.533	0.21467	1.548
																										6.87778	1.533	0.21489	1.548
																										6.88333	1.533	0.21511	1.548
																										6.89167	1.533	0.21533	1.548
																										6.89722	1.533	0.21556	1.548
																										6.90556	1.533	0.21578	1.548
																										6.91111	1.533	0.216	1.548
																										6.91944	1.533	0.21622	1.548
																										6.925	1.533	0.21644	1.548
																										6.93333	1.533	0.21667	1.548
																										6.94167	1.533	0.21689	1.548
																										6.94722	1.533	0.21711	1.548
																										6.95556	1.533	0.21733	1.548
																										6.96111	1.533	0.21756	1.548
																										6.96944	1.533	0.21778	1.548
																										6.975	1.533	0.218	1.548
																										6.98333	1.533	0.21822	1.548
																										6.98889	1.533	0.21844	1.548
																										6.99722	1.533	0.21867	1.548
																										7.00556	1.533	0.21889	1.548
																										7.01111	1.533	0.21911	1.548
																										7.01944	1.533	0.21933	1.548
																										7.025	1.533	0.21956	1.548
																										7.03333	1.533	0.21978	1.548
																										7.03889	1.533	0.22	1.548
																										7.04722	1.533	0.22022	1.548
																										7.05556	1.532	0.22044	1.548
																										7.06111	1.532	0.22067	1.548
																										7.06944	1.532	0.22089	1.548
																										7.075	1.532	0.22111	1.548
																										7.08333	1.532	0.22133	1.548
																										7.08889	1.532	0.22156	1.548
																										7.09722	1.532	0.22178	1.548
																										7.10278	1.532	0.222	1.548
																										7.11111	1.532	0.22222	1.548
																										7.11944	1.532	0.22244	1.548
																										7.125	1.532	0.22267	1.548
																										7.13333	1.532	0.22289	1.548
																										7.13889	1.532	0.22311	1.548
																										7.14722	1.532	0.22333	1.548
																										7.15278	1.532	0.22356	1.548
																										7.16111	1.532	0.22378	1.548
																										7.16667	1.532	0.224	1.548
																										7.175	1.532	0.22422	1.548
																										7.18333	1.532	0.22444	1.548
																										7.18889	1.532	0.22467	1.548
																										7.19722	1.532	0.22489	1.548
																										7.20278	1.532	0.22511	1.548
																										7.21111	1.532	0.22533	1.548
																										7.21667	1.532	0.22556	1.548
																										7.225	1.532	0.22578	1.548
																										7.23333	1.532	0.226	1.548
																										7.23889	1.532	0.22622	1.548
																										7.24722	1.532	0.22644	1.548
																										7.25278	1.532	0.22667	1.548
																										7.26111	1.532	0.22689	1.548
																										7.26667	1.533	0.22711	1.548
																										7.275	1.533	0.22733	1.548
																										7.28056	1.533	0.22756	1.548
																										7.28889	1.533	0.22778	1.548
																										7.29722	1.533	0.228	1.548
																										7.30278	1.533	0.22822	1.548
																										7.31111	1.533	0.22844	1.548
																										7.31667	1.533	0.22867	1.548
																										7.325	1.533	0.22889	1.548
																										7.33056	1.533	0.22911	1.548
																										7.33889	1.533	0.22933	1.548
																										7.34444	1.533	0.22956	1.548
																										7.35278	1.533	0.22978	1.548
																										7.36111	1.533	0.23	1.548
																										7.36667	1.533	0.23022	1.548
																										7.375	1.533	0.23044	1.548
																										7.38056	1.533	0.23067	1.548
																										7.38889	1.533	0.23089	1.548
																										7.39444	1.533	0.23111	1.548
																										7.40278	1.533	0.23133	1.548
																										7.41111	1.533	0.23156	1.548
																										7.41667	1.533	0.23178	1.548
																										7.425	1.533	0.232	1.548
																										7.43056	1.533	0.23222	1.548
																										7.43889	1.533	0.23244	1.548
																										7.44444	1.533	0.23267	1.548
																										7.45278	1.533	0.23289	1.548
																										7.45833	1.533	0.23311	1.548
																										7.46667	1.533	0.23333	1.548
																										7.475	1.533	0.23356	1.548
																										7.48056	1.533	0.23378	1.548
																										7.48889	1.533	0.234	1.548
																										7.49444	1.533	0.23422	1.548
																										7.50278	1.533	0.23444	1.548
																										7.50833	1.533	0.23467	1.548
																										7.51667	1.533	0.23489	1.548
																										7.52222	1.533	0.23511	1.548
																										7.53056	1.533	0.23533	1.548
																										7.53889	1.533	0.23556	1.548
																										7.54444	1.533	0.23578	1.548
																										7.55278	1.533	0.236	1.548
																										7.55833	1.533	0.23622	1.548
																										7.56667	1.533	0.23644	1.548
																										7.57222	1.533	0.23667	1.548
																										7.58056	1.533	0.23689	1.548
																										7.58889	1.533	0.23711	1.548
																										7.59444	1.534	0.23733	1.548
																										7.60278	1.534	0.23756	1.548
																										7.60833	1.534	0.23778	1.548
																										7.61667	1.534	0.238	1.548
																										7.62222	1.534	0.23822	1.548
																										7.63056	1.534	0.23844	1.548
																										7.63611	1.533	0.23867	1.548
																										7.64444	1.533	0.23889	1.548
																										7.65278	1.533	0.23911	1.548
																										7.65833	1.533	0.23933	1.548
																										7.66667	1.533	0.23956	1.548
																										7.67222	1.533	0.23978	1.548
																										7.68056	1.533	0.24	1.548
																										7.68611	1.533	0.24022	1.548
																										7.69444	1.533	0.24044	1.548
																										7.7	1.533	0.24067	1.548
																										7.70833	1.533	0.24089	1.548
																										7.71667	1.533	0.24111	1.548
																										7.72222	1.533	0.24133	1.548
																										7.73056	1.533	0.24156	1.548
																										7.73611	1.533	0.24178	1.548
																										7.74444	1.533	0.242	1.548
																										7.75	1.533	0.24222	1.548
																										7.75833	1.533	0.24244	1.548
																										7.76667	1.533	0.24267	1.548
																										7.77222	1.533	0.24289	1.548
																										7.78056	1.533	0.24311	1.548
																										7.78611	1.533	0.24333	1.548
																										7.79444	1.533	0.24356	1.548
																										7.8	1.533	0.24378	1.548
																										7.80833	1.534	0.244	1.548
																										7.81389	1.534	0.24422	1.548
																										7.82222	1.534	0.24444	1.548
																										7.83056	1.534	0.24467	1.548
																										7.83611	1.534	0.24489	1.548
																										7.84444	1.534	0.24511	1.548
																										7.85	1.533	0.24533	1.548
																										7.85833	1.533	0.24556	1.548
																										7.86389	1.533	0.24578	1.548
																										7.87222	1.533	0.246	1.548
																										7.87778	1.533	0.24622	1.548
																										7.88611	1.533	0.24644	1.548
																										7.89444	1.533	0.24667	1.548
																										7.9	1.533	0.24689	1.548
																										7.90833	1.533	0.24711	1.548
																										7.91389	1.533	0.24733	1.548
																										7.92222	1.533	0.24756	1.548
																										7.92778	1.533	0.24778	1.548
																										7.93611	1.533	0.248	1.548
																										7.94444	1.533	0.24822	1.548
																										7.95	1.533	0.24844	1.548
																										7.95833	1.533	0.24867	1.548
																										7.96389	1.534	0.24889	1.548
																										7.97222	1.533	0.24911	1.548
																										7.97778	1.533	0.24933	1.548
																										7.98611	1.534	0.24956	1.548
																										7.99167	1.533	0.24978	1.548
																										8	1.533	0.25	1.548
																										8.00833	1.533	0.25022	1.548
																										8.01389	1.533	0.25044	1.548
																										8.02222	1.533	0.25067	1.548
																										8.02778	1.534	0.25089	1.548
																										8.03611	1.534	0.25111	1.548
																										8.04167	1.534	0.25133	1.548
																										8.05	1.534	0.25156	1.548
																										8.05556	1.534	0.25178	1.549
																										8.06389	1.534	0.252	1.549
																										8.07222	1.534	0.25222	1.549
																										8.07778	1.534	0.25244	1.549
																										8.08611	1.534	0.25267	1.549
																										8.09167	1.534	0.25289	1.549
																										8.1	1.534	0.25311	1.549
																										8.10556	1.534	0.25333	1.549
																										8.11389	1.534	0.25356	1.549
																										8.12222	1.534	0.25378	1.549
																										8.12778	1.534	0.254	1.549
																										8.13611	1.534	0.25422	1.549
																										8.14167	1.534	0.25444	1.548
																										8.15	1.534	0.25467	1.548
																										8.15556	1.534	0.25489	1.548
																										8.16389	1.534	0.25511	1.548
																										8.16944	1.534	0.25533	1.548
																										8.17778	1.534	0.25556	1.548
																										8.18611	1.534	0.25578	1.548
																										8.19167	1.534	0.256	1.548
																										8.2	1.534	0.25622	1.548
																										8.20556	1.534	0.25644	1.548
																										8.21389	1.533	0.25667	1.548
																										8.21944	1.533	0.25689	1.548
																										8.22778	1.533	0.25711	1.548
																										8.23333	1.533	0.25733	1.548
																										8.24167	1.533	0.25756	1.548
																										8.25	1.533	0.25778	1.548
																										8.25556	1.533	0.258	1.548
																										8.26389	1.533	0.25822	1.548
																										8.26944	1.533	0.25844	1.548
																										8.27778	1.533	0.25867	1.548
																										8.28333	1.533	0.25889	1.548
																										8.29167	1.532	0.25911	1.548
																										8.3	1.532	0.25933	1.548
																										8.30556	1.532	0.25956	1.548
																										8.31389	1.532	0.25978	1.548
																										8.31944	1.532	0.26	1.548
																										8.32778	1.532	0.26022	1.548
																										8.33333	1.532	0.26044	1.548
																										8.34167	1.532	0.26067	1.548
																										8.34722	1.532	0.26089	1.548
																										8.35556	1.532	0.26111	1.548
																										8.36389	1.532	0.26133	1.548
																										8.36944	1.532	0.26156	1.548
																										8.37778	1.532	0.26178	1.548
																										8.38333	1.532	0.262	1.548
																										8.39167	1.533	0.26222	1.548
																										8.39722	1.533	0.26244	1.548
																										8.40556	1.533	0.26267	1.548
																										8.41111	1.533	0.26289	1.548
																										8.41944	1.533	0.26311	1.548
																										8.42778	1.533	0.26333	1.548
																										8.43333	1.533	0.26356	1.548
																										8.44167	1.533	0.26378	1.548
																										8.44722	1.533	0.264	1.548
																										8.45556	1.533	0.26422	1.548
																										8.46111	1.533	0.26444	1.548
																										8.46944	1.533	0.26467	1.548
																										8.47778	1.534	0.26489	1.548
																										8.48333	1.534	0.26511	1.549
																										8.49167	1.534	0.26533	1.549
																										8.49722	1.534	0.26556	1.549
																										8.50556	1.534	0.26578	1.549
																										8.51111	1.534	0.266	1.549
																										8.51944	1.534	0.26622	1.549
																										8.525	1.534	0.26644	1.549
																										8.53333	1.534	0.26667	1.549
																										8.54167	1.534	0.26689	1.549
																										8.54722	1.534	0.26711	1.549
																										8.55556	1.534	0.26733	1.548
																										8.56111	1.534	0.26756	1.548
																										8.56944	1.534	0.26778	1.548
																										8.575	1.534	0.268	1.548
																										8.58333	1.534	0.26822	1.548
																										8.58889	1.534	0.26844	1.548
																										8.59722	1.534	0.26867	1.548
																										8.60556	1.534	0.26889	1.548
																										8.61111	1.534	0.26911	1.549
																										8.61944	1.534	0.26933	1.549
																										8.625	1.534	0.26956	1.549
																										8.63333	1.534	0.26978	1.549
																										8.63889	1.534	0.27	1.549
																										8.64722	1.534	0.27022	1.549
																										8.65556	1.534	0.27044	1.549
																										8.66111	1.534	0.27067	1.549
																										8.66944	1.534	0.27089	1.549
																										8.675	1.534	0.27111	1.549
																										8.68333	1.534	0.27133	1.549
																										8.68889	1.534	0.27156	1.549
																										8.69722	1.534	0.27178	1.549
																										8.70278	1.534	0.272	1.549
																										8.71111	1.534	0.27222	1.549
																										8.71944	1.534	0.27244	1.549
																										8.725	1.535	0.27267	1.549
																										8.73333	1.534	0.27289	1.549
																										8.73889	1.535	0.27311	1.549
																										8.74722	1.535	0.27333	1.549
																										8.75278	1.535	0.27356	1.549
																										8.76111	1.535	0.27378	1.549
																										8.76667	1.535	0.274	1.549
																										8.775	1.535	0.27422	1.549
																										8.78333	1.535	0.27444	1.549
																										8.78889	1.535	0.27467	1.549
																										8.79722	1.535	0.27489	1.549
																										8.80278	1.535	0.27511	1.549
																										8.81111	1.535	0.27533	1.549
																										8.81667	1.535	0.27556	1.549
																										8.825	1.535	0.27578	1.549
																										8.83333	1.535	0.276	1.549
																										8.83889	1.535	0.27622	1.549
																										8.84722	1.535	0.27644	1.549
																										8.85278	1.535	0.27667	1.549
																										8.86111	1.534	0.27689	1.549
																										8.86667	1.534	0.27711	1.549
																										8.875	1.534	0.27733	1.549
																										8.88056	1.534	0.27756	1.549
																										8.88889	1.534	0.27778	1.549
																										8.89722	1.534	0.27806	1.549
																										8.90278	1.534	0.27833	1.549
																										8.91111	1.534	0.27833	1.549
																										8.91667	1.534	0.27861	1.549
																										8.925	1.534	0.27889	1.549
																										8.93056	1.534	0.27917	1.549
																										8.93889	1.534	0.27944	1.549
																										8.94444	1.534	0.27944	1.549
																										8.95278	1.534	0.27972	1.549
																										8.96111	1.534	0.28	1.549
																										8.96667	1.534	0.28028	1.549
																										8.975	1.534	0.28056	1.549
																										8.98056	1.534	0.28056	1.549
																										8.98889	1.534	0.28083	1.549
																										8.99444	1.534	0.28111	1.549
																										9.00278	1.534	0.28139	1.549
																										9.01111	1.534	0.28167	1.549
																										9.01667	1.534	0.28167	1.549
																										9.025	1.534	0.28194	1.549
																										9.03056	1.534	0.28222	1.549
																										9.03889	1.534	0.2825	1.549
																										9.04444	1.534	0.28278	1.549
																										9.05278	1.534	0.28278	1.549
																										9.05833	1.534	0.28306	1.549
																										9.06667	1.534	0.28333	1.549
																										9.075	1.534	0.28361	1.549
																										9.08056	1.534	0.28389	1.549
																										9.08889	1.534	0.28389	1.549
																										9.09444	1.534	0.28417	1.549
																										9.10278	1.534	0.28444	1.549
																										9.10833	1.534	0.28472	1.549
																										9.11667	1.534	0.285	1.549
																										9.12222	1.534	0.285	1.549
																										9.13056	1.534	0.28528	1.549
																										9.13889	1.534	0.28556	1.549
																										9.14444	1.534	0.28583	1.549
																										9.15278	1.534	0.28611	1.549
																										9.15833	1.534	0.28611	1.549
																										9.16667	1.534	0.28639	1.549
																										9.17222	1.534	0.28667	1.549
																										9.18056	1.534	0.28694	1.549
																										9.18889	1.534	0.28722	1.549
																										9.19444	1.534	0.28722	1.549
																										9.20278	1.534	0.2875	1.549
																										9.20833	1.534	0.28778	1.549
																										9.21667	1.534	0.28806	1.549
																										9.22222	1.534	0.28833	1.549
																										9.23056	1.534	0.28833	1.549
																										9.23611	1.534	0.28861	1.549
																										9.24444	1.534	0.28889	1.549
																										9.25278	1.534	0.28917	1.549
																										9.25833	1.534	0.28944	1.549
																										9.26667	1.534	0.28944	1.549
																										9.27222	1.534	0.28972	1.549
																										9.28056	1.534	0.29	1.549
																										9.28611	1.534	0.29028	1.549
																										9.29444	1.534	0.29056	1.549
																										9.3	1.534	0.29056	1.549
																										9.30833	1.534	0.29083	1.549
																										9.31667	1.534	0.29111	1.549
																										9.32222	1.534	0.29139	1.549
																										9.33056	1.534	0.29167	1.549
																										9.33611	1.534	0.29167	1.549
																										9.34444	1.534	0.29194	1.549
																										9.35	1.534	0.29222	1.549
																										9.35833	1.534	0.2925	1.549
																										9.36667	1.534	0.29278	1.549
																										9.37222	1.534	0.29278	1.549
																										9.38056	1.534	0.29306	1.549
																										9.38611	1.534	0.29333	1.549
																										9.39444	1.534	0.29361	1.549
																										9.4	1.534	0.29389	1.549
																										9.40833	1.534	0.29389	1.549
																										9.41389	1.534	0.29417	1.549
																										9.42222	1.534	0.29444	1.549
																										9.43056	1.534	0.29472	1.549
																										9.43611	1.534	0.295	1.549
																										9.44444	1.534	0.295	1.549
																										9.45	1.534	0.29528	1.549
																										9.45833	1.534	0.29556	1.549
																										9.46389	1.534	0.29583	1.549
																										9.47222	1.535	0.29611	1.549
																										9.47778	1.535	0.29611	1.549
																										9.48611	1.535	0.29639	1.549
																										9.49444	1.535	0.29667	1.549
																										9.5	1.535	0.29694	1.549
																										9.50833	1.535	0.29722	1.549
																										9.51389	1.535	0.29722	1.549
																										9.52222	1.535	0.2975	1.549
																										9.52778	1.535	0.29778	1.549
																										9.53611	1.535	0.29806	1.549
																										9.54444	1.535	0.29833	1.549
																										9.55	1.535	0.29833	1.549
																										9.55833	1.535	0.29861	1.549
																										9.56389	1.534	0.29889	1.549
																										9.57222	1.534	0.29917	1.549
																										9.57778	1.534	0.29944	1.549
																										9.58611	1.534	0.29944	1.549
																										9.59167	1.534	0.29972	1.549
																										9.6	1.534	0.3	1.549
																										9.60833	1.534	0.30028	1.549
																										9.61389	1.534	0.30056	1.549
																										9.62222	1.534	0.30056	1.549
																										9.62778	1.534	0.30083	1.549
																										9.63611	1.534	0.30111	1.549
																										9.64167	1.534	0.30139	1.549
																										9.65	1.534	0.30167	1.549
																										9.65556	1.534	0.30167	1.549
																										9.66389	1.534	0.30194	1.549
																										9.67222	1.534	0.30222	1.549
																										9.67778	1.534	0.3025	1.549
																										9.68611	1.534	0.30278	1.549
																										9.69167	1.534	0.30278	1.549
																										9.7	1.535	0.30306	1.549
																										9.70556	1.535	0.30333	1.549
																										9.71389	1.535	0.30361	1.549
																										9.72222	1.535	0.30389	1.549
																										9.72778	1.535	0.30389	1.549
																										9.73611	1.535	0.30417	1.549
																										9.74167	1.535	0.30444	1.549
																										9.75	1.535	0.30472	1.549
																										9.75556	1.535	0.305	1.549
																										9.76389	1.535	0.305	1.549
																										9.76944	1.535	0.30528	1.549
																										9.77778	1.535	0.30556	1.549
																										9.78611	1.535	0.30583	1.549
																										9.79167	1.535	0.30611	1.549
																										9.8	1.535	0.30611	1.549
																										9.80556	1.535	0.30639	1.549
																										9.81389	1.535	0.30667	1.549
																										9.81944	1.535	0.30694	1.549
																										9.82778	1.535	0.30722	1.549
																										9.83333	1.535	0.30722	1.549
																										9.84167	1.535	0.3075	1.549
																										9.85	1.535	0.30778	1.549
																										9.85556	1.535	0.30806	1.549
																										9.86389	1.535	0.30833	1.549
																										9.86944	1.535	0.30833	1.549
																										9.87778	1.535	0.30861	1.549
																										9.88333	1.535	0.30889	1.549
																										9.89167	1.535	0.30917	1.549
																										9.9	1.535	0.30944	1.549
																										9.90556	1.535	0.30944	1.549
																										9.91389	1.535	0.30972	1.549
																										9.91944	1.535	0.31	1.549
																										9.92778	1.535	0.31028	1.549
																										9.93333	1.535	0.31056	1.549
																										9.94167	1.535	0.31056	1.549
																										9.94722	1.535	0.31083	1.549
																										9.95556	1.535	0.31111	1.549
																										9.96389	1.535	0.31139	1.549
																										9.96944	1.535	0.31167	1.549
																										9.97778	1.535	0.31167	1.549
																										9.98333	1.535	0.31194	1.549
																										9.99167	1.535	0.31222	1.549
																										9.99722	1.535	0.3125	1.549
																										10.0056	1.535	0.31278	1.549
																										10.0111	1.535	0.31278	1.549
																										10.0194	1.535	0.31306	1.549
																										10.0278	1.535	0.31333	1.549
																										10.0333	1.535	0.31361	1.549
																										10.0417	1.535	0.31389	1.549
																										10.0472	1.535	0.31389	1.549
																										10.0556	1.536	0.31417	1.549
																										10.0611	1.536	0.31444	1.549
																										10.0694	1.535	0.31472	1.549
																										10.0778	1.535	0.315	1.549
																										10.0833	1.535	0.315	1.549
																										10.0917	1.535	0.31528	1.549
																										10.0972	1.535	0.31556	1.549
																										10.1056	1.535	0.31583	1.549
																										10.1111	1.535	0.31611	1.549
																										10.1194	1.535	0.31611	1.549
																										10.125	1.535	0.31639	1.549
																										10.1333	1.535	0.31667	1.549
																										10.1417	1.535	0.31694	1.549
																										10.1472	1.535	0.31722	1.549
																										10.1556	1.535	0.31722	1.549
																										10.1611	1.535	0.3175	1.549
																										10.1694	1.535	0.31778	1.549
																										10.175	1.535	0.31806	1.549
																										10.1833	1.535	0.31833	1.549
																										10.1889	1.535	0.31833	1.549
																										10.1972	1.535	0.31861	1.549
																										10.2056	1.535	0.31889	1.549
																										10.2111	1.535	0.31917	1.549
																										10.2194	1.536	0.31944	1.549
																										10.225	1.536	0.31944	1.549
																										10.2333	1.536	0.31972	1.549
																										10.2389	1.536	0.32	1.549
																										10.2472	1.536	0.32028	1.549
																										10.2556	1.536	0.32056	1.549
																										10.2611	1.535	0.32056	1.549
																										10.2694	1.535	0.32083	1.549
																										10.275	1.535	0.32111	1.549
																										10.2833	1.535	0.32139	1.549
																										10.2889	1.535	0.32167	1.549
																										10.2972	1.535	0.32167	1.549
																										10.3028	1.535	0.32194	1.549
																										10.3111	1.535	0.32222	1.549
																										10.3194	1.535	0.3225	1.549
																										10.325	1.535	0.32278	1.549
																										10.3333	1.535	0.32278	1.549
																										10.3389	1.535	0.32306	1.549
																										10.3472	1.535	0.32333	1.549
																										10.3528	1.535	0.32361	1.549
																										10.3611	1.535	0.32389	1.549
																										10.3667	1.535	0.32389	1.549
																										10.375	1.535	0.32417	1.549
																										10.3833	1.535	0.32444	1.549
																										10.3889	1.535	0.32472	1.549
																										10.3972	1.535	0.325	1.549
																										10.4028	1.535	0.325	1.549
																										10.4111	1.535	0.32528	1.549
																										10.4167	1.536	0.32556	1.549
																										10.425	1.536	0.32583	1.549
																										10.4333	1.536	0.32611	1.549
																										10.4389	1.536	0.32611	1.549
																										10.4472	1.536	0.32639	1.549
																										10.4528	1.536	0.32667	1.549
																										10.4611	1.536	0.32694	1.549
																										10.4667	1.536	0.32722	1.549
																										10.475	1.536	0.32722	1.549
																										10.4806	1.536	0.3275	1.549
																										10.4889	1.535	0.32778	1.549
																										10.4972	1.536	0.32806	1.549
																										10.5028	1.535	0.32833	1.549
																										10.5111	1.536	0.32833	1.549
																										10.5167	1.535	0.32861	1.549
																										10.525	1.535	0.32889	1.549
																										10.5306	1.535	0.32917	1.549
																										10.5389	1.535	0.32944	1.549
																										10.5444	1.535	0.32944	1.549
																										10.5528	1.535	0.32972	1.549
																										10.5611	1.535	0.33	1.549
																										10.5667	1.535	0.33028	1.549
																										10.575	1.535	0.33056	1.549
																										10.5806	1.535	0.33056	1.549
																										10.5889	1.535	0.33083	1.549
																										10.5944	1.535	0.33111	1.549
																										10.6028	1.535	0.33139	1.549
																										10.6111	1.535	0.33167	1.549
																										10.6167	1.535	0.33167	1.549
																										10.625	1.535	0.33194	1.549
																										10.6306	1.535	0.33222	1.549
																										10.6389	1.535	0.3325	1.549
																										10.6444	1.535	0.33278	1.55
																										10.6528	1.535	0.33278	1.55
																										10.6583	1.535	0.33306	1.55
																										10.6667	1.535	0.33333	1.55
																										10.675	1.535	0.33361	1.55
																										10.6806	1.535	0.33389	1.55
																										10.6889	1.535	0.33389	1.55
																										10.6944	1.535	0.33417	1.55
																										10.7028	1.535	0.33444	1.55
																										10.7083	1.535	0.33472	1.55
																										10.7167	1.535	0.335	1.55
																										10.7222	1.535	0.335	1.549
																										10.7306	1.535	0.33528	1.549
																										10.7389	1.535	0.33556	1.549
																										10.7444	1.535	0.33583	1.549
																										10.7528	1.535	0.33611	1.549
																										10.7583	1.535	0.33611	1.549
																										10.7667	1.535	0.33639	1.549
																										10.7722	1.535	0.33667	1.549
																										10.7806	1.535	0.33694	1.549
																										10.7889	1.535	0.33722	1.549
																										10.7944	1.535	0.33722	1.549
																										10.8028	1.535	0.3375	1.549
																										10.8083	1.536	0.33778	1.549
																										10.8167	1.536	0.33806	1.549
																										10.8222	1.536	0.33833	1.55
																										10.8306	1.536	0.33833	1.55
																										10.8361	1.536	0.33861	1.55
																										10.8444	1.536	0.33889	1.55
																										10.8528	1.536	0.33917	1.55
																										10.8583	1.536	0.33944	1.55
																										10.8667	1.536	0.33944	1.55
																										10.8722	1.536	0.33972	1.55
																										10.8806	1.536	0.34	1.55
																										10.8861	1.536	0.34028	1.55
																										10.8944	1.535	0.34056	1.55
																										10.9	1.535	0.34056	1.55
																										10.9083	1.536	0.34083	1.55
																										10.9167	1.535	0.34111	1.55
																										10.9222	1.535	0.34139	1.55
																										10.9306	1.536	0.34167	1.55
																										10.9361	1.535	0.34167	1.55
																										10.9444	1.536	0.34194	1.55
																										10.95	1.535	0.34222	1.55
																										10.9583	1.535	0.3425	1.55
																										10.9667	1.535	0.34278	1.55
																										10.9722	1.535	0.34278	1.55
																										10.9806	1.535	0.34306	1.549
																										10.9861	1.535	0.34333	1.549
																										10.9944	1.535	0.34361	1.549
																										11	1.535	0.34389	1.549
																										11.0083	1.535	0.34389	1.549
																										11.0139	1.535	0.34417	1.549
																										11.0222	1.535	0.34444	1.549
																										11.0306	1.535	0.34472	1.549
																										11.0361	1.535	0.345	1.549
																										11.0444	1.535	0.345	1.549
																										11.05	1.535	0.34528	1.549
																										11.0583	1.535	0.34556	1.549
																										11.0639	1.535	0.34583	1.549
																										11.0722	1.535	0.34611	1.549
																										11.0778	1.535	0.34611	1.549
																										11.0861	1.535	0.34639	1.549
																										11.0944	1.535	0.34667	1.549
																										11.1	1.535	0.34694	1.549
																										11.1083	1.535	0.34722	1.549
																										11.1139	1.535	0.34722	1.549
																										11.1222	1.535	0.3475	1.55
																										11.1278	1.535	0.34778	1.55
																										11.1361	1.536	0.34806	1.55
																										11.1444	1.535	0.34833	1.55
																										11.15	1.535	0.34833	1.55
																										11.1583	1.535	0.34861	1.55
																										11.1639	1.535	0.34889	1.55
																										11.1722	1.535	0.34917	1.55
																										11.1778	1.535	0.34944	1.55
																										11.1861	1.536	0.34944	1.55
																										11.1917	1.535	0.34972	1.55
																										11.2	1.536	0.35	1.55
																										11.2083	1.536	0.35028	1.55
																										11.2139	1.536	0.35056	1.55
																										11.2222	1.536	0.35056	1.55
																										11.2278	1.536	0.35083	1.55
																										11.2361	1.536	0.35111	1.55
																										11.2417	1.536	0.35139	1.55
																										11.25	1.536	0.35167	1.55
																										11.2556	1.536	0.35167	1.55
																										11.2639	1.536	0.35194	1.55
																										11.2722	1.536	0.35222	1.55
																										11.2778	1.536	0.3525	1.55
																										11.2861	1.536	0.35278	1.55
																										11.2917	1.536	0.35278	1.55
																										11.3	1.536	0.35306	1.55
																										11.3056	1.536	0.35333	1.55
																										11.3139	1.536	0.35361	1.55
																										11.3222	1.535	0.35389	1.55
																										11.3278	1.535	0.35389	1.55
																										11.3361	1.535	0.35417	1.55
																										11.3417	1.535	0.35444	1.55
																										11.35	1.535	0.35472	1.55
																										11.3556	1.535	0.355	1.55
																										11.3639	1.535	0.355	1.55
																										11.3694	1.536	0.35528	1.55
																										11.3778	1.536	0.35556	1.55
																										11.3861	1.536	0.35583	1.55
																										11.3917	1.536	0.35611	1.55
																										11.4	1.536	0.35611	1.55
																										11.4056	1.536	0.35639	1.55
																										11.4139	1.536	0.35667	1.55
																										11.4194	1.536	0.35694	1.55
																										11.4278	1.536	0.35722	1.55
																										11.4333	1.536	0.35722	1.55
																										11.4417	1.536	0.3575	1.55
																										11.45	1.536	0.35778	1.55
																										11.4556	1.536	0.35806	1.55
																										11.4639	1.536	0.35833	1.55
																										11.4694	1.536	0.35833	1.55
																										11.4778	1.536	0.35861	1.55
																										11.4833	1.536	0.35889	1.55
																										11.4917	1.536	0.35917	1.55
																										11.5	1.536	0.35944	1.55
																										11.5056	1.536	0.35944	1.55
																										11.5139	1.536	0.35972	1.55
																										11.5194	1.536	0.36	1.55
																										11.5278	1.536	0.36028	1.55
																										11.5333	1.536	0.36056	1.55
																										11.5417	1.536	0.36056	1.55
																										11.5472	1.536	0.36083	1.55
																										11.5556	1.536	0.36111	1.55
																										11.5639	1.536	0.36139	1.55
																										11.5694	1.536	0.36167	1.55
																										11.5778	1.536	0.36167	1.55
																										11.5833	1.536	0.36194	1.55
																										11.5917	1.535	0.36222	1.55
																										11.5972	1.535	0.3625	1.55
																										11.6056	1.535	0.36278	1.55
																										11.6111	1.535	0.36278	1.55
																										11.6194	1.535	0.36306	1.55
																										11.6278	1.535	0.36333	1.55
																										11.6333	1.535	0.36361	1.55
																										11.6417	1.535	0.36389	1.55
																										11.6472	1.535	0.36389	1.55
																										11.6556	1.535	0.36417	1.55
																										11.6611	1.535	0.36444	1.55
																										11.6694	1.535	0.36472	1.55
																										11.6778	1.535	0.365	1.55
																										11.6833	1.535	0.365	1.55
																										11.6917	1.535	0.36528	1.55
																										11.6972	1.535	0.36556	1.55
																										11.7056	1.536	0.36583	1.55
																										11.7111	1.535	0.36611	1.55
																										11.7194	1.535	0.36611	1.55
																										11.725	1.536	0.36639	1.55
																										11.7333	1.536	0.36667	1.55
																										11.7417	1.536	0.36694	1.55
																										11.7472	1.536	0.36722	1.55
																										11.7556	1.536	0.36722	1.55
																										11.7611	1.536	0.3675	1.55
																										11.7694	1.536	0.36778	1.55
																										11.775	1.536	0.36806	1.55
																										11.7833	1.536	0.36833	1.55
																										11.7889	1.536	0.36833	1.55
																										11.7972	1.536	0.36861	1.55
																										11.8056	1.536	0.36889	1.55
																										11.8111	1.536	0.36917	1.55
																										11.8194	1.536	0.36944	1.55
																										11.825	1.536	0.36944	1.55
																										11.8333	1.536	0.36972	1.55
																										11.8389	1.536	0.37	1.55
																										11.8472	1.536	0.37028	1.55
																										11.8556	1.536	0.37056	1.55
																										11.8611	1.536	0.37056	1.55
																										11.8694	1.536	0.37083	1.55
																										11.875	1.536	0.37111	1.55
																										11.8833	1.536	0.37139	1.55
																										11.8889	1.536	0.37167	1.55
																										11.8972	1.536	0.37167	1.55
																										11.9028	1.536	0.37194	1.55
																										11.9111	1.536	0.37222	1.55
																										11.9194	1.536	0.3725	1.55
																										11.925	1.536	0.37278	1.55
																										11.9333	1.536	0.37278	1.55
																										11.9389	1.536	0.37306	1.55
																										11.9472	1.536	0.37333	1.55
																										11.9528	1.536	0.37361	1.55
																										11.9611	1.536	0.37389	1.55
																										11.9667	1.536	0.37389	1.55
																										11.975	1.536	0.37417	1.55
																										11.9833	1.536	0.37444	1.55
																										11.9889	1.536	0.37472	1.55
																										11.9972	1.536	0.375	1.55
																										12.0028	1.536	0.375	1.55
																										12.0111	1.536	0.37528	1.55
																										12.0167	1.536	0.37556	1.55
																										12.025	1.536	0.37583	1.55
																										12.0333	1.536	0.37611	1.55
																										12.0389	1.536	0.37611	1.55
																										12.0472	1.536	0.37639	1.55
																										12.0528	1.536	0.37667	1.55
																										12.0611	1.536	0.37694	1.55
																										12.0667	1.536	0.37722	1.55
																										12.075	1.536	0.37722	1.55
																										12.0806	1.536	0.3775	1.55
																										12.0889	1.536	0.37778	1.55
																										12.0972	1.536	0.37806	1.55
																										12.1028	1.536	0.37833	1.55
																										12.1111	1.536	0.37833	1.55
																										12.1167	1.536	0.37861	1.55
																										12.125	1.536	0.37889	1.55
																										12.1306	1.536	0.37917	1.55
																										12.1389	1.536	0.37944	1.55
																										12.1444	1.536	0.37944	1.55
																										12.1528	1.535	0.37972	1.55
																										12.1611	1.536	0.38	1.55
																										12.1667	1.536	0.38028	1.55
																										12.175	1.536	0.38056	1.55
																										12.1806	1.536	0.38056	1.55
																										12.1889	1.535	0.38083	1.55
																										12.1944	1.536	0.38111	1.55
																										12.2028	1.536	0.38139	1.55
																										12.2111	1.536	0.38167	1.55
																										12.2167	1.536	0.38167	1.55
																										12.225	1.536	0.38194	1.55
																										12.2306	1.536	0.38222	1.55
																										12.2389	1.535	0.3825	1.55
																										12.2444	1.536	0.38278	1.55
																										12.2528	1.536	0.38278	1.55
																										12.2583	1.536	0.38306	1.55
																										12.2667	1.536	0.38333	1.55
																										12.275	1.535	0.38361	1.55
																										12.2806	1.536	0.38389	1.55
																										12.2889	1.536	0.38389	1.55
																										12.2944	1.536	0.38417	1.55
																										12.3028	1.536	0.38444	1.55
																										12.3083	1.536	0.38472	1.55
																										12.3167	1.536	0.385	1.55
																										12.3222	1.536	0.385	1.55
																										12.3306	1.536	0.38528	1.55
																										12.3389	1.536	0.38556	1.55
																										12.3444	1.536	0.38583	1.55
																										12.3528	1.536	0.38611	1.55
																										12.3583	1.536	0.38611	1.55
																										12.3667	1.536	0.38639	1.55
																										12.3722	1.536	0.38667	1.55
																										12.3806	1.536	0.38694	1.55
																										12.3889	1.536	0.38722	1.55
																										12.3944	1.536	0.38722	1.55
																										12.4028	1.536	0.3875	1.55
																										12.4083	1.535	0.38778	1.55
																										12.4167	1.535	0.38806	1.55
																										12.4222	1.535	0.38833	1.55
																										12.4306	1.535	0.38833	1.55
																										12.4361	1.535	0.38861	1.55
																										12.4444	1.535	0.38889	1.55
																										12.4528	1.535	0.38917	1.55
																										12.4583	1.535	0.38944	1.55
																										12.4667	1.535	0.38944	1.55
																										12.4722	1.535	0.38972	1.55
																										12.4806	1.535	0.39	1.55
																										12.4861	1.535	0.39028	1.55
																										12.4944	1.535	0.39056	1.55
																										12.5	1.535	0.39056	1.55
																										12.5083	1.535	0.39083	1.55
																										12.5167	1.535	0.39111	1.55
																										12.5222	1.535	0.39139	1.55
																										12.5306	1.535	0.39167	1.55
																										12.5361	1.535	0.39167	1.55
																										12.5444	1.535	0.39194	1.55
																										12.55	1.535	0.39222	1.55
																										12.5583	1.535	0.3925	1.55
																										12.5667	1.535	0.39278	1.55
																										12.5722	1.535	0.39278	1.55
																										12.5806	1.535	0.39306	1.55
																										12.5861	1.535	0.39333	1.55
																										12.5944	1.535	0.39361	1.55
																										12.6	1.535	0.39389	1.55
																										12.6083	1.535	0.39389	1.55
																										12.6139	1.535	0.39417	1.55
																										12.6222	1.535	0.39444	1.55
																										12.6306	1.535	0.39472	1.55
																										12.6361	1.535	0.395	1.55
																										12.6444	1.535	0.395	1.55
																										12.65	1.535	0.39528	1.55
																										12.6583	1.535	0.39556	1.55
																										12.6639	1.535	0.39583	1.55
																										12.6722	1.535	0.39611	1.55
																										12.6778	1.535	0.39611	1.55
																										12.6861	1.535	0.39639	1.55
																										12.6944	1.535	0.39667	1.55
																										12.7	1.535	0.39694	1.55
																										12.7083	1.536	0.39722	1.55
																										12.7139	1.536	0.39722	1.55
																										12.7222	1.536	0.3975	1.55
																										12.7278	1.536	0.39778	1.55
																										12.7361	1.537	0.39806	1.55
																										12.7444	1.537	0.39833	1.55
																										12.75	1.537	0.39833	1.55
																										12.7583	1.537	0.39861	1.55
																										12.7639	1.537	0.39889	1.55
																										12.7722	1.537	0.39917	1.55
																										12.7778	1.538	0.39944	1.55
																										12.7861	1.538	0.39944	1.55
																										12.7917	1.538	0.39972	1.55
																										12.8	1.538	0.4	1.55
																										12.8083	1.538	0.40028	1.55
																										12.8139	1.538	0.40056	1.55
																										12.8222	1.539	0.40056	1.55
																										12.8278	1.539	0.40083	1.55
																										12.8361	1.539	0.40111	1.55
																										12.8417	1.539	0.40139	1.55
																										12.85	1.539	0.40167	1.55
																										12.8556	1.539	0.40167	1.55
																										12.8639	1.539	0.40194	1.55
																										12.8722	1.539	0.40222	1.55
																										12.8778	1.539	0.4025	1.55
																										12.8861	1.539	0.40278	1.55
																										12.8917	1.54	0.40278	1.55
																										12.9	1.539	0.40306	1.55
																										12.9056	1.539	0.40333	1.55
																										12.9139	1.539	0.40361	1.55
																										12.9222	1.54	0.40389	1.55
																										12.9278	1.539	0.40389	1.55
																										12.9361	1.539	0.40417	1.55
																										12.9417	1.539	0.40444	1.55
																										12.95	1.539	0.40472	1.55
																										12.9556	1.539	0.405	1.55
																										12.9639	1.54	0.405	1.55
																										12.9694	1.539	0.40528	1.55
																										12.9778	1.54	0.40556	1.55
																										12.9861	1.539	0.40583	1.55
																										12.9917	1.54	0.40611	1.55
																										13	1.54	0.40611	1.55
																										13.0056	1.54	0.40639	1.55
																										13.0139	1.539	0.40667	1.55
																										13.0194	1.539	0.40694	1.55
																										13.0278	1.539	0.40722	1.55
																										13.0333	1.539	0.40722	1.55
																										13.0417	1.539	0.4075	1.55
																										13.05	1.539	0.40778	1.55
																										13.0556	1.539	0.40806	1.55
																										13.0639	1.539	0.40833	1.55
																										13.0694	1.539	0.40833	1.55
																										13.0778	1.539	0.40861	1.55
																										13.0833	1.539	0.40889	1.55
																										13.0917	1.539	0.40917	1.55
																										13.1	1.539	0.40944	1.55
																										13.1056	1.539	0.40944	1.55
																										13.1139	1.539	0.40972	1.55
																										13.1194	1.539	0.41	1.55
																										13.1278	1.539	0.41028	1.55
																										13.1333	1.539	0.41056	1.55
																										13.1417	1.539	0.41056	1.55
																										13.1472	1.539	0.41083	1.55
																										13.1556	1.538	0.41111	1.55
																										13.1639	1.538	0.41139	1.55
																										13.1694	1.538	0.41167	1.55
																										13.1778	1.538	0.41167	1.55
																										13.1833	1.538	0.41194	1.55
																										13.1917	1.538	0.41222	1.55
																										13.1972	1.538	0.4125	1.55
																										13.2056	1.538	0.41278	1.55
																										13.2111	1.538	0.41278	1.55
																										13.2194	1.538	0.41306	1.55
																										13.2278	1.538	0.41333	1.55
																										13.2333	1.538	0.41361	1.55
																										13.2417	1.538	0.41389	1.55
																										13.2472	1.538	0.41389	1.55
																										13.2556	1.538	0.41417	1.55
																										13.2611	1.538	0.41444	1.55
																										13.2694	1.538	0.41472	1.55
																										13.2778	1.538	0.415	1.55
																										13.2833	1.538	0.415	1.55
																										13.2917	1.538	0.41528	1.55
																										13.2972	1.538	0.41556	1.55
																										13.3056	1.538	0.41583	1.55
																										13.3111	1.538	0.41611	1.55
																										13.3194	1.538	0.41611	1.55
																										13.325	1.537	0.41639	1.55
																										13.3333	1.537	0.41667	1.55
																										13.3417	1.538	0.41694	1.55
																										13.3472	1.537	0.41722	1.55
																										13.3556	1.537	0.41722	1.55
																										13.3611	1.537	0.4175	1.55
																										13.3694	1.537	0.41778	1.55
																										13.375	1.537	0.41806	1.55
																										13.3833	1.537	0.41833	1.55
																										13.3889	1.537	0.41833	1.55
																										13.3972	1.537	0.41861	1.55
																										13.4056	1.537	0.41889	1.55
																										13.4111	1.537	0.41917	1.55
																										13.4194	1.537	0.41944	1.55
																										13.425	1.537	0.41944	1.55
																										13.4333	1.537	0.41972	1.55
																										13.4389	1.537	0.42	1.55
																										13.4472	1.537	0.42028	1.55
																										13.4556	1.537	0.42056	1.55
																										13.4611	1.536	0.42056	1.55
																										13.4694	1.536	0.42083	1.55
																										13.475	1.536	0.42111	1.55
																										13.4833	1.536	0.42139	1.55
																										13.4889	1.537	0.42167	1.55
																										13.4972	1.536	0.42167	1.55
																										13.5028	1.536	0.42194	1.55
																										13.5111	1.536	0.42222	1.55
																										13.5194	1.536	0.4225	1.55
																										13.525	1.536	0.42278	1.55
																										13.5333	1.536	0.42278	1.55
																										13.5389	1.536	0.42306	1.55
																										13.5472	1.536	0.42333	1.55
																										13.5528	1.536	0.42361	1.55
																										13.5611	1.536	0.42389	1.55
																										13.5667	1.536	0.42389	1.55
																										13.575	1.536	0.42417	1.55
																										13.5833	1.536	0.42444	1.55
																										13.5889	1.536	0.42472	1.55
																										13.5972	1.536	0.425	1.55
																										13.6028	1.536	0.425	1.55
																										13.6111	1.536	0.42528	1.55
																										13.6167	1.536	0.42556	1.55
																										13.625	1.536	0.42583	1.55
																										13.6333	1.536	0.42611	1.55
																										13.6389	1.536	0.42611	1.55
																										13.6472	1.536	0.42639	1.55
																										13.6528	1.536	0.42667	1.55
																										13.6611	1.536	0.42694	1.55
																										13.6667	1.536	0.42722	1.55
																										13.675	1.536	0.42722	1.55
																										13.6806	1.536	0.4275	1.55
																										13.6889	1.536	0.42778	1.55
																										13.6972	1.536	0.42806	1.55
																										13.7028	1.536	0.42833	1.55
																										13.7111	1.536	0.42833	1.55
																										13.7167	1.536	0.42861	1.55
																										13.725	1.536	0.42889	1.55
																										13.7306	1.536	0.42917	1.55
																										13.7389	1.536	0.42944	1.55
																										13.7444	1.536	0.42944	1.55
																										13.7528	1.536	0.42972	1.55
																										13.7611	1.536	0.43	1.55
																										13.7667	1.536	0.43028	1.55
																										13.775	1.536	0.43056	1.55
																										13.7806	1.536	0.43056	1.55
																										13.7889	1.536	0.43083	1.55
																										13.7944	1.536	0.43111	1.55
																										13.8028	1.536	0.43139	1.55
																										13.8111	1.536	0.43167	1.55
																										13.8167	1.536	0.43167	1.55
																										13.825	1.536	0.43194	1.55
																										13.8306	1.536	0.43222	1.55
																										13.8389	1.536	0.4325	1.55
																										13.8444	1.536	0.43278	1.55
																										13.8528	1.536	0.43278	1.55
																										13.8583	1.536	0.43306	1.55
																										13.8667	1.536	0.43333	1.55
																										13.875	1.536	0.43361	1.55
																										13.8806	1.536	0.43389	1.55
																										13.8889	1.536	0.43389	1.55
																										13.8944	1.536	0.43417	1.55
																										13.9028	1.536	0.43444	1.55
																										13.9083	1.536	0.43472	1.55
																										13.9167	1.536	0.435	1.551
																										13.9222	1.536	0.435	1.551
																										13.9306	1.536	0.43528	1.551
																										13.9389	1.536	0.43556	1.551
																										13.9444	1.536	0.43583	1.551
																										13.9528	1.536	0.43611	1.551
																										13.9583	1.535	0.43611	1.551
																										13.9667	1.535	0.43639	1.551
																										13.9722	1.535	0.43667	1.551
																										13.9806	1.535	0.43694	1.551
																										13.9889	1.535	0.43722	1.551
																										13.9944	1.535	0.43722	1.551
																										14.0028	1.535	0.4375	1.551
																										14.0083	1.535	0.43778	1.551
																										14.0167	1.535	0.43806	1.551
																										14.0222	1.535	0.43833	1.551
																										14.0306	1.535	0.43833	1.551
																										14.0361	1.535	0.43861	1.551
																										14.0444	1.534	0.43889	1.551
																										14.0528	1.534	0.43917	1.551
																										14.0583	1.535	0.43944	1.551
																										14.0667	1.534	0.43944	1.551
																										14.0722	1.534	0.43972	1.551
																										14.0806	1.534	0.44	1.551
																										14.0861	1.534	0.44028	1.551
																										14.0944	1.534	0.44056	1.551
																										14.1	1.534	0.44056	1.551
																										14.1083	1.534	0.44083	1.551
																										14.1167	1.534	0.44111	1.551
																										14.1222	1.534	0.44139	1.551
																										14.1306	1.534	0.44167	1.551
																										14.1361	1.534	0.44167	1.551
																										14.1444	1.534	0.44194	1.551
																										14.15	1.534	0.44222	1.551
																										14.1583	1.534	0.4425	1.551
																										14.1667	1.534	0.44278	1.551
																										14.1722	1.534	0.44278	1.55
																										14.1806	1.534	0.44306	1.55
																										14.1861	1.534	0.44333	1.55
																										14.1944	1.534	0.44361	1.55
																										14.2	1.534	0.44389	1.55
[truncated: 243,337+ more rows]

## Sheet: Figure 4
Figure 4a			Figure 4b																	Figure 4c																	Figure 4d
1 H*	y = –1.96 + 4*x		Ir/TiOx@Ti																	Ir NPs																	Ir/TiOx@Ti
1/2 HO* + 1/2 H2O*	y = –1.46 – 2*x		0.6 V		0.7 V		0.8 V		0.9 V		1.0 V		1.1 V		1.2 V		1.3 V			0.6 V		0.7 V		0.8 V		0.9 V		1.0 V		1.1 V		1.2 V		1.3 V			1st CV		2nd CV		3rd CV		4th CV		5th CV		10th CV
1 HO*	y = –0.39 – 4*x		Potential (V vs. RHE)	jgeo (mA/cm2)	Potential (V vs. RHE)	jgeo (mA/cm2)	Potential (V vs. RHE)	jgeo (mA/cm2)	Potential (V vs. RHE)	jgeo (mA/cm2)	Potential (V vs. RHE)	jgeo (mA/cm2)	Potential (V vs. RHE)	jgeo (mA/cm2)	Potential (V vs. RHE)	jgeo (mA/cm2)	Potential (V vs. RHE)	jgeo (mA/cm2)		Potential (V vs. RHE)	jgeo (mA/cm2)	Potential (V vs. RHE)	jgeo (mA/cm2)	Potential (V vs. RHE)	jgeo (mA/cm2)	Potential (V vs. RHE)	jgeo (mA/cm2)	Potential (V vs. RHE)	jgeo (mA/cm2)	Potential (V vs. RHE)	jgeo (mA/cm2)	Potential (V vs. RHE)	jgeo (mA/cm2)	Potential (V vs. RHE)	jgeo (mA/cm2)		Potential (V vs. RHE)	jgeo (mA/cm2)	Potential (V vs. RHE)	jgeo (mA/cm2)	Potential (V vs. RHE)	jgeo (mA/cm2)	Potential (V vs. RHE)	jgeo (mA/cm2)	Potential (V vs. RHE)	jgeo (mA/cm2)	Potential (V vs. RHE)	jgeo (mA/cm2)
1 O*	y = 2.24 – 8*x		0	-9.79577	0.001	-11.4986	0	-11.0422	0.001	-10.1042	0	-8.57183	0.001	-5.57465	0.001	-3.28873	0	-3.34507		0	-3.24648	0.001	-2.87465	0	-3.05775	0.001	-3.03662	0	-2.60986	0.001	-2.21268	0.001	-1.73944	0	-0.86183		0	-14.2817	0	-7.22535	0	-3.54789	0	-2.36056	0	-1.83803	0	-1.38817
			0.001	-9.43521	0	-11.5239	0.001	-10.7366	0	-10.1451	0.001	-8.36338	0	-5.63239	0	-3.32113	0.001	-3.26479		0.001	-2.96761	0	-2.85352	0.001	-2.75634	0	-3.01268	0.001	-2.33239	0	-2.20141	0	-1.74085	0.001	-0.81113		0.001	-14.0183	0.001	-7.09296	0.001	-3.45634	0.001	-2.29014	0.001	-1.78169	0.001	-1.35056
			0.002	-9.01408	0.001	-11.193	0.002	-10.3718	0.001	-9.86761	0.002	-8.1	0.001	-5.50423	0.001	-3.24789	0.002	-3.16761		0.002	-2.67887	0.001	-2.55915	0.002	-2.45493	0.001	-2.70986	0.002	-2.07324	0.001	-1.97183	0.001	-1.59577	0.002	-0.76648		0.002	-13.7127	0.002	-6.93099	0.002	-3.35352	0.002	-2.21972	0.002	-1.72958	0.002	-1.31775
			0.003	-8.62113	0.002	-10.7986	0.003	-10.0282	0.002	-9.5338	0.003	-7.8507	0.002	-5.34085	0.002	-3.15915	0.003	-3.07746		0.003	-2.43521	0.002	-2.26197	0.003	-2.20563	0.002	-2.41268	0.003	-1.86479	0.002	-1.7662	0.002	-1.47042	0.003	-0.72845		0.003	-13.4141	0.003	-6.77042	0.003	-3.25915	0.003	-2.15634	0.003	-1.6831	0.003	-1.28972
			0.004	-8.25775	0.003	-10.4408	0.004	-9.70282	0.003	-9.22535	0.004	-7.61268	0.003	-5.18592	0.003	-3.07606	0.004	-2.99014		0.004	-2.21972	0.003	-2.02113	0.004	-1.98873	0.003	-2.17324	0.004	-1.69155	0.003	-1.60423	0.003	-1.36761	0.004	-0.69352		0.004	-13.1211	0.004	-6.62535	0.004	-3.17324	0.004	-2.09718	0.004	-1.63944	0.004	-1.25972
			0.005	-7.90423	0.004	-10.1014	0.005	-9.39718	0.004	-8.93099	0.005	-7.38028	0.004	-5.03521	0.004	-2.99718	0.005	-2.90704		0.005	-2.02535	0.004	-1.81408	0.005	-1.79718	0.004	-1.9662	0.005	-1.53662	0.004	-1.4662	0.004	-1.27535	0.005	-0.66141		0.005	-12.831	0.005	-6.48028	0.005	-3.08732	0.005	-2.04648	0.005	-1.59859	0.005	-1.23268
			0.006	-7.57183	0.005	-9.77746	0.006	-9.10282	0.005	-8.6507	0.006	-7.15493	0.005	-4.88873	0.005	-2.91972	0.006	-2.82535		0.006	-1.84648	0.005	-1.62817	0.006	-1.62254	0.005	-1.78169	0.006	-1.39507	0.005	-1.33915	0.005	-1.19	0.006	-0.63394		0.006	-12.5451	0.006	-6.33944	0.006	-3.00563	0.006	-2	0.006	-1.56479	0.006	-1.20873
			0.007	-7.2507	0.006	-9.46056	0.007	-8.82254	0.006	-8.38451	0.007	-6.93803	0.006	-4.74648	0.006	-2.84507	0.007	-2.74648		0.007	-1.68169	0.006	-1.46056	0.007	-1.46338	0.006	-1.61549	0.007	-1.26394	0.006	-1.22254	0.006	-1.11268	0.007	-0.60873		0.007	-12.2606	0.007	-6.20704	0.007	-2.92535	0.007	-1.95775	0.007	-1.52958	0.007	-1.19113
			0.008	-6.93662	0.007	-9.16338	0.008	-8.5507	0.007	-8.12394	0.008	-6.72676	0.007	-4.60704	0.007	-2.77183	0.008	-2.67183		0.008	-1.53099	0.007	-1.30592	0.008	-1.3138	0.007	-1.46338	0.008	-1.14479	0.007	-1.1193	0.007	-1.04028	0.008	-0.58268		0.008	-11.9817	0.008	-6.07606	0.008	-2.8507	0.008	-1.91127	0.008	-1.49577	0.008	-1.17127
			0.009	-6.63099	0.008	-8.87465	0.009	-8.28451	0.008	-7.86901	0.009	-6.51972	0.008	-4.47465	0.008	-2.70141	0.009	-2.6		0.009	-1.38577	0.008	-1.16141	0.009	-1.17507	0.008	-1.32127	0.009	-1.03366	0.008	-1.02352	0.008	-0.97423	0.009	-0.55873		0.009	-11.7042	0.009	-5.94507	0.009	-2.77887	0.009	-1.8662	0.009	-1.46338	0.009	-1.15183
			0.01	-6.33662	0.009	-8.59437	0.01	-8.02817	0.009	-7.62254	0.01	-6.31972	0.009	-4.34225	0.009	-2.6338	0.01	-2.52817		0.01	-1.25099	0.009	-1.02972	0.01	-1.04577	0.009	-1.18859	0.01	-0.92986	0.009	-0.9362	0.009	-0.91113	0.01	-0.53577		0.01	-11.431	0.01	-5.81831	0.01	-2.70704	0.01	-1.82254	0.01	-1.43099	0.01	-1.1338
			0.011	-6.0507	0.01	-8.32676	0.011	-7.77465	0.01	-7.38451	0.011	-6.12394	0.01	-4.21408	0.01	-2.56901	0.011	-2.46197		0.011	-1.12352	0.01	-0.90859	0.011	-0.92577	0.01	-1.06437	0.011	-0.83408	0.01	-0.8538	0.01	-0.85197	0.011	-0.51282		0.011	-11.1578	0.011	-5.69437	0.011	-2.63803	0.011	-1.78028	0.011	-1.40085	0.011	-1.11789
			0.012	-5.77183	0.011	-8.06056	0.012	-7.52958	0.011	-7.14648	0.012	-5.93099	0.011	-4.08873	0.011	-2.50423	0.012	-2.39577		0.012	-1.00169	0.011	-0.7938	0.012	-0.81183	0.011	-0.94859	0.012	-0.74507	0.011	-0.77676	0.011	-0.79704	0.012	-0.49352		0.012	-10.8916	0.012	-5.57042	0.012	-2.57183	0.012	-1.73944	0.012	-1.37141	0.012	-1.10099
			0.013	-5.49437	0.012	-7.79577	0.013	-7.28451	0.012	-6.92113	0.013	-5.74366	0.012	-3.96761	0.012	-2.44225	0.013	-2.33239		0.013	-0.88845	0.012	-0.68042	0.013	-0.70507	0.012	-0.84239	0.013	-0.66141	0.012	-0.70521	0.012	-0.74437	0.013	-0.47394		0.013	-10.6253	0.013	-5.45211	0.013	-2.50845	0.013	-1.69859	0.013	-1.34352	0.013	-1.08408
			0.014	-5.22535	0.013	-7.54789	0.014	-7.0493	0.013	-6.69859	0.014	-5.55493	0.013	-3.84789	0.013	-2.38028	0.014	-2.27042		0.014	-0.77944	0.013	-0.58056	0.014	-0.60408	0.013	-0.74197	0.014	-0.58155	0.013	-0.6369	0.013	-0.69592	0.014	-0.45549		0.014	-10.3662	0.014	-5.33239	0.014	-2.44648	0.014	-1.66056	0.014	-1.31972	0.014	-1.0707
			0.015	-4.96056	0.014	-7.30282	0.015	-6.81972	0.014	-6.4831	0.015	-5.37606	0.014	-3.73099	0.014	-2.32113	0.015	-2.20986		0.015	-0.67958	0.014	-0.48859	0.015	-0.50887	0.014	-0.64606	0.015	-0.50817	0.014	-0.57465	0.014	-0.65014	0.015	-0.43817		0.015	-10.1042	0.015	-5.2169	0.015	-2.38732	0.015	-1.62394	0.015	-1.29507	0.015	-1.05761
			0.016	-4.69577	0.015	-7.05915	0.016	-6.59859	0.015	-6.27324	0.016	-5.20141	0.015	-3.6169	0.015	-2.26197	0.016	-2.15211		0.016	-0.58324	0.015	-0.39887	0.016	-0.41944	0.015	-0.55606	0.016	-0.43859	0.015	-0.51451	0.015	-0.60606	0.016	-0.42282		0.016	-9.84648	0.016	-5.10282	0.016	-2.32676	0.016	-1.58873	0.016	-1.27183	0.016	-1.04239
			0.017	-4.4493	0.016	-6.82113	0.017	-6.37887	0.016	-6.06479	0.017	-5.02817	0.016	-3.50704	0.016	-2.20704	0.017	-2.09437		0.017	-0.49169	0.016	-0.31437	0.017	-0.33507	0.016	-0.46972	0.017	-0.37408	0.016	-0.4593	0.016	-0.56437	0.017	-0.40831		0.017	-9.59155	0.017	-4.99155	0.017	-2.26901	0.017	-1.55352	0.017	-1.25028	0.017	-1.02676
			0.018	-4.20563	0.017	-6.58732	0.018	-6.16056	0.017	-5.86338	0.018	-4.86056	0.017	-3.39718	0.017	-2.15211	0.018	-2.03944		0.018	-0.40493	0.017	-0.23437	0.018	-0.25451	0.017	-0.39183	0.018	-0.31141	0.017	-0.40775	0.017	-0.52676	0.018	-0.39437		0.018	-9.33803	0.018	-4.8831	0.018	-2.21268	0.018	-1.51972	0.018	-1.2293	0.018	-1.0138
			0.019	-3.96479	0.018	-6.35915	0.019	-5.95352	0.018	-5.66479	0.019	-4.69577	0.018	-3.29155	0.018	-2.09859	0.019	-1.98732		0.019	-0.32268	0.018	-0.15761	0.019	-0.18028	0.018	-0.31606	0.019	-0.25451	0.018	-0.35915	0.018	-0.49141	0.019	-0.38056		0.019	-9.08873	0.019	-4.77746	0.019	-2.15915	0.019	-1.49014	0.019	-1.20817	0.019	-0.99789
			0.02	-3.72676	0.019	-6.13521	0.02	-5.74507	0.019	-5.46901	0.02	-4.53239	0.019	-3.18873	0.019	-2.04789	0.02	-1.93521		0.02	-0.24563	0.019	-0.08768	0.02	-0.10768	0.019	-0.24521	0.02	-0.20028	0.019	-0.31352	0.019	-0.4569	0.02	-0.36761		0.02	-8.83803	0.02	-4.67465	0.02	-2.10845	0.02	-1.46197	0.02	-1.19141	0.02	-0.98451
			0.021	-3.49155	0.02	-5.9169	0.021	-5.54225	0.02	-5.27746	0.021	-4.37465	0.02	-3.08873	0.02	-1.99718	0.021	-1.88592		0.021	-0.17465	0.02	-0.02051	0.021	-0.03977	0.02	-0.17775	0.021	-0.14732	0.02	-0.26746	0.02	-0.42465	0.021	-0.35507		0.021	-8.59437	0.021	-4.57183	0.021	-2.05915	0.021	-1.43099	0.021	-1.1738	0.021	-0.97423
			0.022	-3.26197	0.021	-5.69859	0.022	-5.34366	0.021	-5.09155	0.022	-4.22254	0.021	-2.99014	0.021	-1.94789	0.022	-1.83803		0.022	-0.10451	0.021	0.04482	0.022	0.02425	0.021	-0.11293	0.022	-0.09965	0.021	-0.22648	0.021	-0.39479	0.022	-0.34352		0.022	-8.35211	0.022	-4.47324	0.022	-2.01127	0.022	-1.40169	0.022	-1.1569	0.022	-0.96197
			0.023	-3.03239	0.022	-5.48451	0.023	-5.14648	0.022	-4.90563	0.023	-4.06338	0.022	-2.89437	0.022	-1.89859	0.023	-1.79155		0.023	-0.03882	0.022	0.10232	0.023	0.08442	0.022	-0.05158	0.023	-0.05354	0.022	-0.19014	0.022	-0.36662	0.023	-0.33239		0.023	-8.11268	0.023	-4.37606	0.023	-1.96479	0.023	-1.37423	0.023	-1.13648	0.023	-0.95085
			0.024	-2.8169	0.023	-5.27324	0.024	-4.95211	0.023	-4.72676	0.024	-3.91549	0.023	-2.80141	0.023	-1.85211	0.024	-1.74507		0.024	0.02432	0.023	0.15803	0.024	0.14211	0.023	0.00586	0.024	-0.0103	0.023	-0.15521	0.023	-0.33972	0.024	-0.32239		0.024	-7.87324	0.024	-4.28028	0.024	-1.91831	0.024	-1.34775	0.024	-1.11732	0.024	-0.93986
			0.025	-2.59859	0.024	-5.06338	0.025	-4.76338	0.024	-4.55211	0.025	-3.77606	0.024	-2.71127	0.024	-1.80704	0.025	-1.70141		0.025	0.08796	0.024	0.21014	0.025	0.19437	0.024	0.05949	0.025	0.03065	0.024	-0.12151	0.024	-0.31437	0.025	-0.31211		0.025	-7.63803	0.025	-4.18873	0.025	-1.87606	0.025	-1.32239	0.025	-1.09972	0.025	-0.92958
			0.026	-2.38873	0.025	-4.85915	0.026	-4.57606	0.025	-4.37887	0.026	-3.63662	0.025	-2.62394	0.025	-1.76338	0.026	-1.65775		0.026	0.14197	0.025	0.26014	0.026	0.24648	0.025	0.11099	0.026	0.06897	0.025	-0.0901	0.025	-0.29113	0.026	-0.30183		0.026	-7.40563	0.026	-4.1	0.026	-1.83239	0.026	-1.2993	0.026	-1.08394	0.026	-0.92085
			0.027	-2.17746	0.026	-4.66056	0.027	-4.39014	0.026	-4.20845	0.027	-3.50423	0.026	-2.53662	0.026	-1.72113	0.027	-1.6169		0.027	0.19324	0.026	0.30831	0.027	0.29423	0.026	0.15873	0.027	0.10592	0.026	-0.06003	0.026	-0.26831	0.027	-0.29366		0.027	-7.17606	0.027	-4.01268	0.027	-1.79296	0.027	-1.27437	0.027	-1.06845	0.027	-0.91268
			0.028	-1.97606	0.027	-4.46056	0.028	-4.21268	0.027	-4.04507	0.028	-3.37183	0.027	-2.45211	0.027	-1.67887	0.028	-1.57465		0.028	0.24437	0.027	0.35296	0.028	0.34113	0.027	0.20465	0.028	0.14099	0.027	-0.03108	0.027	-0.24676	0.028	-0.28549		0.028	-6.94789	0.028	-3.92817	0.028	-1.75634	0.028	-1.2531	0.028	-1.05423	0.028	-0.90423
			0.029	-1.77746	0.028	-4.26761	0.029	-4.03662	0.028	-3.88732	0.029	-3.24366	0.028	-2.37183	0.028	-1.63803	0.029	-1.53662		0.029	0.29	0.028	0.3938	0.029	0.38437	0.028	0.2493	0.029	0.17366	0.028	-0.00324	0.028	-0.22648	0.029	-0.2769		0.029	-6.71972	0.029	-3.84366	0.029	-1.71831	0.029	-1.23014	0.029	-1.04056	0.029	-0.8962
			0.03	-1.58169	0.029	-4.07042	0.03	-3.86056	0.029	-3.72958	0.03	-3.11831	0.029	-2.29296	0.029	-1.59718	0.03	-1.49718		0.03	0.33592	0.029	0.43437	0.03	0.42521	0.029	0.29042	0.03	0.20338	0.029	0.02332	0.029	-0.20803	0.03	-0.26887		0.03	-6.49577	0.03	-3.76056	0.03	-1.68169	0.03	-1.20859	0.03	-1.02958	0.03	-0.88887
			0.031	-1.39394	0.03	-3.88028	0.031	-3.68732	0.03	-3.57183	0.031	-2.99155	0.03	-2.2169	0.03	-1.55775	0.031	-1.46056		0.031	0.37803	0.03	0.47042	0.031	0.46254	0.03	0.33352	0.031	0.23493	0.03	0.04676	0.03	-0.18887	0.031	-0.26169		0.031	-6.27606	0.031	-3.68169	0.031	-1.64648	0.031	-1.19	0.031	-1.01831	0.031	-0.88113
			0.032	-1.2069	0.031	-3.69296	0.032	-3.52113	0.031	-3.41831	0.032	-2.86761	0.031	-2.14085	0.031	-1.51972	0.032	-1.42394		0.032	0.41775	0.031	0.50592	0.032	0.50028	0.031	0.36817	0.032	0.26225	0.031	0.06946	0.031	-0.17099	0.032	-0.25394		0.032	-6.05634	0.032	-3.60282	0.032	-1.61268	0.032	-1.17451	0.032	-1.00676	0.032	-0.87169
			0.033	-1.02183	0.032	-3.51408	0.033	-3.35352	0.032	-3.26761	0.033	-2.74789	0.032	-2.06761	0.032	-1.4831	0.033	-1.38859		0.033	0.45225	0.032	0.53761	0.033	0.53535	0.032	0.40366	0.033	0.28901	0.032	0.091	0.032	-0.15606	0.033	-0.2469		0.033	-5.83803	0.033	-3.52535	0.033	-1.58028	0.033	-1.15817	0.033	-0.99493	0.033	-0.86141
			0.034	-0.84085	0.033	-3.33099	0.034	-3.18873	0.033	-3.11972	0.034	-2.63239	0.033	-1.99859	0.033	-1.44789	0.034	-1.35493		0.034	0.48831	0.033	0.57056	0.034	0.56944	0.033	0.43732	0.034	0.3162	0.033	0.11214	0.033	-0.13927	0.034	-0.24028		0.034	-5.62535	0.034	-3.4493	0.034	-1.5493	0.034	-1.14042	0.034	-0.98211	0.034	-0.85423
			0.035	-0.66521	0.034	-3.14789	0.035	-3.02113	0.034	-2.97606	0.035	-2.51972	0.034	-1.92958	0.034	-1.41127	0.035	-1.32268		0.035	0.52169	0.034	0.59972	0.035	0.60042	0.034	0.46901	0.035	0.34042	0.034	0.13268	0.034	-0.12301	0.035	-0.2338		0.035	-5.41408	0.035	-3.37746	0.035	-1.51972	0.035	-1.12423	0.035	-0.97028	0.035	-0.84704
			0.036	-0.49535	0.035	-2.97324	0.036	-2.86338	0.035	-2.83099	0.036	-2.40986	0.035	-1.86338	0.035	-1.37789	0.036	-1.28986		0.036	0.55606	0.035	0.62859	0.036	0.63028	0.035	0.50014	0.036	0.36521	0.035	0.15099	0.035	-0.11	0.036	-0.22746		0.036	-5.20845	0.036	-3.30704	0.036	-1.49014	0.036	-1.10817	0.036	-0.96169	0.036	-0.84
			0.037	-0.3269	0.036	-2.79718	0.037	-2.70986	0.036	-2.69155	0.037	-2.30282	0.036	-1.79859	0.036	-1.34408	0.037	-1.25775		0.037	0.58592	0.036	0.6569	0.037	0.66085	0.036	0.53014	0.037	0.38704	0.036	0.16986	0.036	-0.09608	0.037	-0.22127		0.037	-5.00282	0.037	-3.23803	0.037	-1.46338	0.037	-1.09352	0.037	-0.95056	0.037	-0.83268
			0.038	-0.16099	0.037	-2.62676	0.038	-2.55493	0.037	-2.55493	0.038	-2.19437	0.037	-1.73662	0.037	-1.31141	0.038	-1.22648		0.038	0.61535	0.037	0.68127	0.038	0.68761	0.037	0.55915	0.038	0.40718	0.037	0.18606	0.037	-0.08292	0.038	-0.21648		0.038	-4.80282	0.038	-3.17183	0.038	-1.43803	0.038	-1.07915	0.038	-0.93944	0.038	-0.82465
			0.039	0.00499	0.038	-2.45775	0.039	-2.40423	0.038	-2.41831	0.039	-2.09296	0.038	-1.67465	0.038	-1.27873	0.039	-1.19676		0.039	0.64465	0.038	0.70535	0.039	0.71366	0.038	0.58592	0.039	0.42803	0.038	0.20282	0.038	-0.07125	0.039	-0.21254		0.039	-4.59577	0.039	-3.10704	0.039	-1.41127	0.039	-1.06451	0.039	-0.9293	0.039	-0.81887
			0.04	0.16338	0.039	-2.28732	0.04	-2.25493	0.039	-2.28732	0.04	-1.99296	0.039	-1.61549	0.039	-1.24662	0.04	-1.16831		0.04	0.66915	0.039	0.72873	0.04	0.73831	0.039	0.61521	0.04	0.44676	0.039	0.21845	0.039	-0.05946	0.04	-0.20718		0.04	-4.39577	0.04	-3.04366	0.04	-1.38394	0.04	-1.04986	0.04	-0.92028	0.04	-0.81324
			0.041	0.31408	0.04	-2.11831	0.041	-2.10845	0.04	-2.15915	0.041	-1.89577	0.04	-1.55634	0.04	-1.21592	0.041	-1.13972		0.041	0.69451	0.04	0.7507	0.041	0.76338	0.04	0.63775	0.041	0.46676	0.04	0.2338	0.04	-0.04855	0.041	-0.20239		0.041	-4.19859	0.041	-2.98169	0.041	-1.35845	0.041	-1.03493	0.041	-0.91127	0.041	-0.80634
			0.042	0.46282	0.041	-1.95915	0.042	-1.96338	0.041	-2.03239	0.042	-1.79718	0.041	-1.50141	0.041	-1.18662	0.042	-1.11254		0.042	0.71789	0.041	0.77099	0.042	0.78549	0.041	0.66127	0.042	0.48803	0.041	0.24915	0.041	-0.03807	0.042	-0.19634		0.042	-4.00282	0.042	-2.92113	0.042	-1.33563	0.042	-1.02225	0.042	-0.90239	0.042	-0.79915
			0.043	0.60704	0.042	-1.79718	0.043	-1.81972	0.042	-1.90986	0.043	-1.70704	0.042	-1.44648	0.042	-1.15803	0.043	-1.08577		0.043	0.74085	0.042	0.79239	0.043	0.80775	0.042	0.68493	0.043	0.50437	0.042	0.26296	0.042	-0.02786	0.043	-0.19113		0.043	-3.80704	0.043	-2.85915	0.043	-1.3138	0.043	-1.01127	0.043	-0.89268	0.043	-0.79394
			0.044	0.75296	0.043	-1.63662	0.044	-1.67746	0.043	-1.78592	0.044	-1.61408	0.043	-1.39394	0.043	-1.12986	0.044	-1.05986		0.044	0.76127	0.043	0.81183	0.044	0.82944	0.043	0.70873	0.044	0.51958	0.043	0.27718	0.043	-0.01754	0.044	-0.18732		0.044	-3.61549	0.044	-2.80282	0.044	-1.29113	0.044	-0.99873	0.044	-0.88282	0.044	-0.78873
			0.045	0.89408	0.044	-1.47887	0.045	-1.53521	0.044	-1.66761	0.045	-1.52676	0.044	-1.34169	0.044	-1.10225	0.045	-1.03437		0.045	0.78394	0.044	0.82958	0.045	0.84887	0.044	0.7293	0.045	0.5369	0.044	0.29085	0.044	-0.00894	0.045	-0.18352		0.045	-3.42254	0.045	-2.74789	0.045	-1.2693	0.045	-0.98423	0.045	-0.87521	0.045	-0.78324
			0.046	1.03268	0.045	-1.32113	0.046	-1.39634	0.045	-1.5493	0.046	-1.44085	0.045	-1.29056	0.045	-1.07563	0.046	-1.00958		0.046	0.80197	0.045	0.84676	0.046	0.86831	0.045	0.7493	0.046	0.55408	0.045	0.30366	0.045	0.000582254	0.046	-0.17986		0.046	-3.23521	0.046	-2.69296	0.046	-1.2462	0.046	-0.97183	0.046	-0.86859	0.046	-0.77718
			0.047	1.16972	0.046	-1.16873	0.047	-1.26408	0.046	-1.43521	0.047	-1.35437	0.046	-1.24155	0.046	-1.04944	0.047	-0.98563		0.047	0.82197	0.046	0.86479	0.047	0.88676	0.046	0.76887	0.047	0.56915	0.046	0.31493	0.046	0.00699	0.047	-0.17563		0.047	-3.0493	0.047	-2.64085	0.047	-1.22563	0.047	-0.95915	0.047	-0.86056	0.047	-0.77197
			0.048	1.29606	0.047	-1.0169	0.048	-1.13592	0.047	-1.32042	0.048	-1.27239	0.047	-1.19563	0.047	-1.02352	0.048	-0.96352		0.048	0.83901	0.047	0.87845	0.048	0.90592	0.047	0.79014	0.048	0.58507	0.047	0.32718	0.047	0.01528	0.048	-0.17028		0.048	-2.86338	0.048	-2.59014	0.048	-1.20563	0.048	-0.94775	0.048	-0.8538	0.048	-0.76676
			0.049	1.42535	0.048	-0.86915	0.049	-1.00845	0.048	-1.21	0.049	-1.1907	0.048	-1.15042	0.048	-0.99901	0.049	-0.94056		0.049	0.85761	0.048	0.8938	0.049	0.92423	0.048	0.80634	0.049	0.6007	0.048	0.33958	0.048	0.02369	0.049	-0.1662		0.049	-2.6831	0.049	-2.54225	0.049	-1.18831	0.049	-0.93493	0.049	-0.84746	0.049	-0.76211
			0.05	1.5507	0.049	-0.7162	0.05	-0.87944	0.049	-1.09704	0.05	-1.11465	0.049	-1.10535	0.049	-0.97465	0.05	-0.91873		0.05	0.86958	0.049	0.90859	0.05	0.94099	0.049	0.82662	0.05	0.61606	0.049	0.35155	0.049	0.03127	0.05	-0.16268		0.05	-2.50423	0.05	-2.49437	0.05	-1.17085	0.05	-0.92394	0.05	-0.84183	0.05	-0.75761
			0.051	1.67465	0.05	-0.56831	0.051	-0.75056	0.05	-0.98423	0.051	-1.03887	0.05	-1.06225	0.05	-0.95127	0.051	-0.89704		0.051	0.88423	0.05	0.9238	0.051	0.95577	0.05	0.84437	0.051	0.63014	0.05	0.36085	0.05	0.03887	0.051	-0.15944		0.051	-2.32676	0.051	-2.44789	0.051	-1.15451	0.051	-0.91324	0.051	-0.83577	0.051	-0.75408
			0.052	1.79155	0.051	-0.42704	0.052	-0.6231	0.051	-0.88775	0.052	-0.96254	0.051	-1.02028	0.051	-0.92845	0.052	-0.87662		0.052	0.90042	0.051	0.9369	0.052	0.97239	0.051	0.85972	0.052	0.6438	0.051	0.37239	0.051	0.04539	0.052	-0.1562		0.052	-2.15211	0.052	-2.40282	0.052	-1.13831	0.052	-0.90338	0.052	-0.82972	0.052	-0.75085
			0.053	1.91127	0.052	-0.28972	0.053	-0.49718	0.052	-0.78535	0.053	-0.88901	0.052	-0.97887	0.052	-0.90549	0.053	-0.85592		0.053	0.9138	0.052	0.94986	0.053	0.98845	0.052	0.87648	0.053	0.65761	0.052	0.38268	0.052	0.05168	0.053	-0.15282		0.053	-1.98028	0.053	-2.35634	0.053	-1.12239	0.053	-0.8938	0.053	-0.82239	0.053	-0.74704
			0.054	2.02676	0.053	-0.15169	0.054	-0.37915	0.053	-0.68394	0.054	-0.81859	0.053	-0.94042	0.053	-0.88366	0.054	-0.83606		0.054	0.92746	0.053	0.9638	0.054	1.00282	0.053	0.89113	0.054	0.6693	0.053	0.39268	0.053	0.05854	0.054	-0.14972		0.054	-1.80986	0.054	-2.31408	0.054	-1.10662	0.054	-0.88549	0.054	-0.81662	0.054	-0.74183
			0.055	2.13099	0.054	-0.01303	0.055	-0.25789	0.054	-0.58451	0.055	-0.75282	0.054	-0.90239	0.054	-0.86225	0.055	-0.81704		0.055	0.94141	0.054	0.9762	0.055	1.01606	0.054	0.90746	0.055	0.68225	0.054	0.40282	0.054	0.06442	0.055	-0.1462		0.055	-1.64225	0.055	-2.27183	0.055	-1.09183	0.055	-0.87746	0.055	-0.81042	0.055	-0.73775
			0.056	2.23803	0.055	0.12515	0.056	-0.13979	0.055	-0.4862	0.056	-0.68423	0.055	-0.86423	0.055	-0.84099	0.056	-0.79761		0.056	0.95225	0.055	0.98859	0.056	1.02887	0.055	0.9231	0.056	0.69507	0.055	0.41211	0.055	0.07063	0.056	-0.1431		0.056	-1.47746	0.056	-2.23099	0.056	-1.07817	0.056	-0.87155	0.056	-0.80451	0.056	-0.73394
			0.057	2.34225	0.056	0.26	0.057	-0.02669	0.056	-0.39085	0.057	-0.61958	0.056	-0.82831	0.056	-0.82113	0.057	-0.77958		0.057	0.96451	0.056	1	0.057	1.04211	0.056	0.93817	0.057	0.70803	0.056	0.42197	0.056	0.07652	0.057	-0.14006		0.057	-1.31141	0.057	-2.19437	0.057	-1.06507	0.057	-0.86535	0.057	-0.79986	0.057	-0.72972
			0.058	2.44507	0.057	0.39155	0.058	0.08639	0.057	-0.29944	0.058	-0.55437	0.057	-0.79296	0.057	-0.8007	0.058	-0.76141		0.058	0.97676	0.057	1.01099	0.058	1.0562	0.057	0.95282	0.058	0.71887	0.057	0.43042	0.057	0.08165	0.058	-0.13687		0.058	-1.15465	0.058	-2.15775	0.058	-1.05239	0.058	-0.85676	0.058	-0.79549	0.058	-0.72563
			0.059	2.55211	0.058	0.52042	0.059	0.19732	0.058	-0.20704	0.059	-0.49155	0.058	-0.75915	0.058	-0.78099	0.059	-0.7438		0.059	0.98718	0.058	1.02085	0.059	1.06746	0.058	0.96859	0.059	0.73056	0.058	0.43831	0.058	0.08717	0.059	-0.13383		0.059	-0.99577	0.059	-2.11972	0.059	-1.03901	0.059	-0.8493	0.059	-0.79014	0.059	-0.72239
			0.06	2.6493	0.059	0.64901	0.06	0.3069	0.059	-0.11828	0.06	-0.42986	0.059	-0.72606	0.059	-0.76197	0.06	-0.7262		0.06	0.99761	0.059	1.03141	0.06	1.07986	0.059	0.9807	0.06	0.74268	0.059	0.4469	0.059	0.09182	0.06	-0.13068		0.06	-0.83944	0.06	-2.0831	0.06	-1.0262	0.06	-0.84282	0.06	-0.78465	0.06	-0.71817
			0.061	2.73803	0.06	0.77775	0.061	0.41465	0.06	-0.03062	0.061	-0.36732	0.06	-0.69239	0.06	-0.74352	0.061	-0.71014		0.061	1.00662	0.06	1.04239	0.061	1.09225	0.06	0.99352	0.061	0.7531	0.06	0.45521	0.06	0.0967	0.061	-0.12776		0.061	-0.68408	0.061	-2.05211	0.061	-1.01423	0.061	-0.83761	0.061	-0.77859	0.061	-0.71408
			0.062	2.83099	0.061	0.9093	0.062	0.52296	0.061	0.05848	0.062	-0.31169	0.061	-0.66099	0.061	-0.72465	0.062	-0.69408		0.062	1.01817	0.061	1.05239	0.062	1.10338	0.061	1.0062	0.062	0.76408	0.061	0.46408	0.061	0.10234	0.062	-0.12513		0.062	-0.53211	0.062	-2.01549	0.062	-1.00211	0.062	-0.83085	0.062	-0.77437	0.062	-0.71127
			0.063	2.92394	0.062	1.03169	0.063	0.62817	0.062	0.13956	0.063	-0.25648	0.062	-0.63085	0.062	-0.70718	0.063	-0.67732		0.063	1.02662	0.062	1.06127	0.063	1.11507	0.062	1.01958	0.063	0.77563	0.062	0.47282	0.062	0.10769	0.063	-0.12251		0.063	-0.38169	0.063	-1.98028	0.063	-0.9907	0.063	-0.8238	0.063	-0.7693	0.063	-0.70859
			0.064	3.00704	0.063	1.15662	0.064	0.73155	0.063	0.22282	0.064	-0.20352	0.063	-0.6007	0.063	-0.6893	0.064	-0.66183		0.064	1.03634	0.063	1.07141	0.064	1.12521	0.063	1.03183	0.064	0.78451	0.063	0.48042	0.063	0.11001	0.064	-0.12039		0.064	-0.23352	0.064	-1.9507	0.064	-0.98155	0.064	-0.81704	0.064	-0.76423	0.064	-0.70338
			0.065	3.09155	0.064	1.26972	0.065	0.83352	0.064	0.30549	0.065	-0.1507	0.064	-0.57211	0.064	-0.67155	0.065	-0.64732		0.065	1.04507	0.064	1.08056	0.065	1.13549	0.064	1.04437	0.065	0.79718	0.064	0.48803	0.064	0.11444	0.065	-0.1182		0.065	-0.08686	0.065	-1.91831	0.065	-0.97211	0.065	-0.81127	0.065	-0.7593	0.065	-0.69972
			0.066	3.17746	0.065	1.3838	0.066	0.93211	0.065	0.38239	0.066	-0.09434	0.065	-0.54437	0.065	-0.65493	0.066	-0.63239		0.066	1.05366	0.065	1.08958	0.066	1.14648	0.065	1.05451	0.066	0.80775	0.065	0.49535	0.065	0.11887	0.066	-0.11537		0.066	0.05851	0.066	-1.88451	0.066	-0.96155	0.066	-0.80493	0.066	-0.75451	0.066	-0.6962
			0.067	3.25634	0.066	1.5	0.067	1.03141	0.066	0.45986	0.067	-0.04777	0.066	-0.51704	0.066	-0.63887	0.067	-0.61775		0.067	1.06282	0.066	1.09704	0.067	1.15592	0.066	1.0662	0.067	0.81338	0.066	0.50549	0.066	0.12339	0.067	-0.11286		0.067	0.20099	0.067	-1.85493	0.067	-0.9507	0.067	-0.79859	0.067	-0.75127	0.067	-0.69268
			0.068	3.33521	0.067	1.61549	0.068	1.1262	0.067	0.53507	0.068	-8.31831e-05	0.067	-0.49085	0.067	-0.62268	0.068	-0.60324		0.068	1.06859	0.067	1.10451	0.068	1.16592	0.067	1.07831	0.068	0.82507	0.067	0.51099	0.067	0.12768	0.068	-0.11031		0.068	0.34056	0.068	-1.82676	0.068	-0.94239	0.068	-0.79423	0.068	-0.74676	0.068	-0.68789
			0.069	3.41549	0.068	1.72535	0.069	1.22606	0.068	0.60761	0.069	0.04762	0.068	-0.46493	0.068	-0.60746	0.069	-0.58958		0.069	1.07817	0.068	1.11366	0.069	1.17437	0.068	1.08859	0.069	0.83408	0.068	0.51817	0.068	0.13045	0.069	-0.10859		0.069	0.47676	0.069	-1.79718	0.069	-0.9331	0.069	-0.78944	0.069	-0.74239	0.069	-0.68352
			0.07	3.48732	0.069	1.83662	0.07	1.31662	0.069	0.6793	0.07	0.09341	0.069	-0.43915	0.069	-0.59127	0.07	-0.5769		0.07	1.08549	0.069	1.1231	0.07	1.18282	0.069	1.09831	0.07	0.8431	0.069	0.52423	0.069	0.13407	0.07	-0.10654		0.07	0.61239	0.07	-1.77042	0.07	-0.92423	0.07	-0.78352	0.07	-0.73845	0.07	-0.67972
			0.071	3.56056	0.07	1.94225	0.071	1.40606	0.07	0.74958	0.071	0.13937	0.07	-0.41479	0.07	-0.5769	0.071	-0.56338		0.071	1.09254	0.07	1.13113	0.071	1.19254	0.07	1.10845	0.071	0.85211	0.07	0.5293	0.07	0.1373	0.071	-0.10399		0.071	0.74704	0.071	-1.74366	0.071	-0.9162	0.071	-0.77746	0.071	-0.73465	0.071	-0.67676
			0.072	3.63521	0.071	2.0493	0.072	1.49859	0.071	0.81958	0.072	0.18338	0.071	-0.39127	0.071	-0.56197	0.072	-0.55028		0.072	1.09958	0.071	1.13704	0.072	1.20099	0.071	1.11873	0.072	0.86127	0.071	0.53507	0.071	0.14028	0.072	-0.10177		0.072	0.87873	0.072	-1.7169	0.072	-0.90789	0.072	-0.77127	0.072	-0.73155	0.072	-0.67352
			0.073	3.70282	0.072	2.15775	0.073	1.58451	0.072	0.88662	0.073	0.22732	0.072	-0.36901	0.072	-0.54746	0.073	-0.53775		0.073	1.10845	0.072	1.1438	0.073	1.20859	0.072	1.12958	0.073	0.86887	0.072	0.54183	0.072	0.14352	0.073	-0.09944		0.073	1.01056	0.073	-1.69155	0.073	-0.9	0.073	-0.76648	0.073	-0.72775	0.073	-0.67042
			0.074	3.76901	0.073	2.26479	0.074	1.67042	0.073	0.95423	0.074	0.26704	0.073	-0.34662	0.073	-0.5338	0.074	-0.52507		0.074	1.11324	0.073	1.15141	0.074	1.21676	0.073	1.1369	0.074	0.87803	0.073	0.54775	0.073	0.1462	0.074	-0.09737		0.074	1.14028	0.074	-1.6662	0.074	-0.89169	0.074	-0.76239	0.074	-0.7231	0.074	-0.66761
			0.075	3.83521	0.074	2.36197	0.075	1.75634	0.074	1.02085	0.075	0.30592	0.074	-0.32451	0.074	-0.51958	0.075	-0.51338		0.075	1.11972	0.074	1.15887	0.075	1.22465	0.074	1.14563	0.075	0.88606	0.074	0.55408	0.074	0.14972	0.075	-0.09589		0.075	1.26606	0.075	-1.64225	0.075	-0.88366	0.075	-0.75704	0.075	-0.71873	0.075	-0.66451
			0.076	3.9	0.075	2.46197	0.076	1.84225	0.075	1.0807	0.076	0.34296	0.075	-0.3031	0.075	-0.50662	0.076	-0.50197		0.076	1.12577	0.075	1.16408	0.076	1.23085	0.075	1.15465	0.076	0.89197	0.075	0.55915	0.075	0.15211	0.076	-0.0939		0.076	1.39056	0.076	-1.61831	0.076	-0.87338	0.076	-0.75239	0.076	-0.71535	0.076	-0.66169
			0.077	3.96056	0.076	2.55915	0.077	1.92254	0.076	1.14394	0.077	0.3807	0.076	-0.28254	0.076	-0.4931	0.077	-0.49042		0.077	1.13169	0.076	1.17169	0.077	1.2393	0.076	1.16282	0.077	0.90225	0.076	0.5638	0.076	0.15423	0.077	-0.09163		0.077	1.51408	0.077	-1.59437	0.077	-0.86662	0.077	-0.74704	0.077	-0.71113	0.077	-0.6593
			0.078	4.01972	0.077	2.65352	0.078	2.00141	0.077	1.20634	0.078	0.41789	0.077	-0.26211	0.077	-0.48014	0.078	-0.47915		0.078	1.13817	0.077	1.17873	0.078	1.24465	0.077	1.1707	0.078	0.90775	0.077	0.56817	0.077	0.15577	0.078	-0.09054		0.078	1.63521	0.078	-1.57183	0.078	-0.86056	0.078	-0.74296	0.078	-0.70648	0.078	-0.65577
			0.079	4.07887	0.078	2.7507	0.079	2.08028	0.078	1.26239	0.079	0.45056	0.078	-0.24268	0.078	-0.46746	0.079	-0.46817		0.079	1.14493	0.078	1.18338	0.079	1.24972	0.078	1.1807	0.079	0.91183	0.078	0.57324	0.078	0.15873	0.079	-0.08894		0.079	1.75493	0.079	-1.5507	0.079	-0.85352	0.079	-0.73761	0.079	-0.70254	0.079	-0.6531
			0.08	4.13521	0.079	2.84366	0.08	2.15915	0.079	1.31732	0.08	0.48423	0.079	-0.22282	0.079	-0.45479	0.08	-0.45718		0.08	1.15042	0.079	1.18958	0.08	1.2569	0.079	1.18634	0.08	0.91746	0.079	0.57761	0.079	0.16169	0.08	-0.08694		0.08	1.87183	0.08	-1.52817	0.08	-0.8469	0.08	-0.73268	0.08	-0.69845	0.08	-0.65056
			0.081	4.18873	0.08	2.92817	0.081	2.23662	0.08	1.37254	0.081	0.51944	0.08	-0.20451	0.08	-0.44268	0.081	-0.44676		0.081	1.15535	0.08	1.19451	0.081	1.26324	0.08	1.19239	0.081	0.92563	0.08	0.58183	0.08	0.1631	0.081	-0.08492		0.081	1.98732	0.081	-1.50845	0.081	-0.84014	0.081	-0.72845	0.081	-0.69535	0.081	-0.64704
			0.082	4.24366	0.081	3.02394	0.082	2.30986	0.081	1.42958	0.082	0.55437	0.081	-0.18606	0.081	-0.43113	0.082	-0.43648		0.082	1.1631	0.081	1.20056	0.082	1.27028	0.081	1.19761	0.082	0.93183	0.081	0.58606	0.081	0.16577	0.082	-0.08308		0.082	2.10141	0.082	-1.48732	0.082	-0.8338	0.082	-0.72394	0.082	-0.69239	0.082	-0.6438
			0.083	4.29718	0.082	3.10845	0.083	2.37887	0.082	1.4831	0.083	0.58437	0.082	-0.16845	0.082	-0.41958	0.083	-0.42662		0.083	1.16648	0.082	1.20535	0.083	1.27394	0.082	1.20563	0.083	0.9369	0.082	0.59	0.082	0.16845	0.083	-0.08154		0.083	2.21549	0.083	-1.46761	0.083	-0.82775	0.083	-0.72	0.083	-0.68817	0.083	-0.64225
			0.084	4.34789	0.083	3.19437	0.084	2.45211	0.083	1.5338	0.084	0.61732	0.083	-0.1507	0.083	-0.40859	0.084	-0.41648		0.084	1.17099	0.083	1.21028	0.084	1.27803	0.083	1.21211	0.084	0.94225	0.083	0.59324	0.083	0.16859	0.084	-0.07961		0.084	2.32535	0.084	-1.4493	0.084	-0.82197	0.084	-0.71577	0.084	-0.68549	0.084	-0.64028
			0.085	4.40282	0.084	3.28028	0.085	2.51972	0.084	1.58592	0.085	0.64648	0.084	-0.13331	0.084	-0.39789	0.085	-0.40718		0.085	1.17718	0.084	1.21535	0.085	1.28282	0.084	1.21662	0.085	0.94761	0.084	0.59775	0.084	0.16972	0.085	-0.07728		0.085	2.43521	0.085	-1.42958	0.085	-0.81549	0.085	-0.71155	0.085	-0.68296	0.085	-0.63662
			0.086	4.45775	0.085	3.36338	0.086	2.59437	0.085	1.63239	0.086	0.67451	0.085	-0.11501	0.085	-0.38732	0.086	-0.39803		0.086	1.18296	0.085	1.22056	0.086	1.28817	0.085	1.22197	0.086	0.95099	0.085	0.59873	0.085	0.17141	0.086	-0.07586		0.086	2.54225	0.086	-1.40986	0.086	-0.8093	0.086	-0.70746	0.086	-0.67944	0.086	-0.6338
			0.087	4.49577	0.086	3.44507	0.087	2.66056	0.086	1.6831	0.087	0.70479	0.086	-0.10087	0.086	-0.37606	0.087	-0.38901		0.087	1.18789	0.086	1.22352	0.087	1.2938	0.086	1.22648	0.087	0.9562	0.086	0.60085	0.086	0.17296	0.087	-0.07404		0.087	2.64789	0.087	-1.39099	0.087	-0.80535	0.087	-0.70423	0.087	-0.67606	0.087	-0.63085
			0.088	4.53944	0.087	3.52394	0.088	2.72676	0.087	1.72817	0.088	0.73254	0.087	-0.08542	0.087	-0.36535	0.088	-0.37944		0.088	1.19197	0.087	1.22845	0.088	1.30197	0.087	1.2307	0.088	0.96239	0.087	0.60324	0.087	0.17366	0.088	-0.07217		0.088	2.7507	0.088	-1.3738	0.088	-0.79972	0.088	-0.70014	0.088	-0.67211	0.088	-0.62944
			0.089	4.58028	0.088	3.60141	0.089	2.78028	0.088	1.77042	0.089	0.75817	0.088	-0.06972	0.088	-0.35465	0.089	-0.37085		0.089	1.19563	0.088	1.23366	0.089	1.30169	0.088	1.23592	0.089	0.96338	0.088	0.60662	0.088	0.17479	0.089	-0.07072		0.089	2.85211	0.089	-1.35648	0.089	-0.79296	0.089	-0.69592	0.089	-0.66831	0.089	-0.62606
			0.09	4.61831	0.089	3.68028	0.09	2.84225	0.089	1.81549	0.09	0.78634	0.089	-0.05527	0.089	-0.34507	0.09	-0.36183		0.09	1.20028	0.089	1.23704	0.09	1.30324	0.089	1.24042	0.09	0.96592	0.089	0.60789	0.089	0.17592	0.09	-0.06924		0.09	2.95211	0.09	-1.34028	0.09	-0.78817	0.09	-0.69113	0.09	-0.66451	0.09	-0.62296
			0.091	4.66056	0.09	3.7507	0.091	2.90423	0.09	1.85775	0.091	0.80662	0.09	-0.04093	0.09	-0.33479	0.091	-0.35352		0.091	1.20535	0.09	1.24042	0.091	1.30493	0.09	1.24338	0.091	0.97	0.09	0.6093	0.09	0.17648	0.091	-0.06724		0.091	3.0507	0.091	-1.32338	0.091	-0.78324	0.091	-0.68789	0.091	-0.6607	0.091	-0.62014
			0.092	4.70423	0.091	3.82394	0.092	2.96338	0.091	1.9	0.092	0.83239	0.091	-0.02799	0.091	-0.32549	0.092	-0.34465		0.092	1.20887	0.091	1.24493	0.092	1.30803	0.091	1.24803	0.092	0.97239	0.091	0.61239	0.091	0.17704	0.092	-0.06546		0.092	3.1493	0.092	-1.30746	0.092	-0.7769	0.092	-0.68352	0.092	-0.65761	0.092	-0.61746
			0.093	4.74085	0.092	3.89718	0.093	3.02535	0.092	1.94507	0.093	0.85648	0.092	-0.01378	0.092	-0.31592	0.093	-0.33648		0.093	1.21225	0.092	1.25014	0.093	1.31099	0.092	1.24986	0.093	0.97648	0.092	0.61197	0.092	0.17775	0.093	-0.06414		0.093	3.24648	0.093	-1.2907	0.093	-0.77028	0.093	-0.67915	0.093	-0.65479	0.093	-0.61606
			0.094	4.77887	0.093	3.97042	0.094	3.08028	0.093	1.98592	0.094	0.87958	0.093	-0.00118	0.093	-0.30634	0.094	-0.32845		0.094	1.21775	0.093	1.25014	0.094	1.31324	0.093	1.25296	0.094	0.97972	0.093	0.6131	0.093	0.17817	0.094	-0.06262		0.094	3.33944	0.094	-1.27563	0.094	-0.76437	0.094	-0.67535	0.094	-0.65268	0.094	-0.61296
			0.095	4.82113	0.094	4.03662	0.095	3.1338	0.094	2.02535	0.095	0.90099	0.094	0.01252	0.094	-0.29718	0.095	-0.32113		0.095	1.22352	0.094	1.25099	0.095	1.31521	0.094	1.25507	0.095	0.97958	0.094	0.6138	0.094	0.17915	0.095	-0.06113		0.095	3.43239	0.095	-1.26239	0.095	-0.75915	0.095	-0.67141	0.095	-0.6493	0.095	-0.60986
			0.096	4.86479	0.095	4.10423	0.096	3.18592	0.095	2.05775	0.096	0.92394	0.095	0.02479	0.095	-0.28803	0.096	-0.31268		0.096	1.22423	0.095	1.25521	0.096	1.31662	0.095	1.25746	0.096	0.98014	0.095	0.61437	0.095	0.17887	0.096	-0.05987		0.096	3.52394	0.096	-1.24563	0.096	-0.75408	0.096	-0.66746	0.096	-0.64662	0.096	-0.60704
			0.097	4.89437	0.096	4.16761	0.097	3.24085	0.096	2.09296	0.097	0.94394	0.096	0.03758	0.096	-0.27958	0.097	-0.30493		0.097	1.22817	0.096	1.25606	0.097	1.31817	0.096	1.25901	0.097	0.98254	0.096	0.61563	0.096	0.1793	0.097	-0.05868		0.097	3.61408	0.097	-1.23141	0.097	-0.75	0.097	-0.66408	0.097	-0.64338	0.097	-0.60451
			0.098	4.92817	0.097	4.23521	0.098	3.29155	0.097	2.12958	0.098	0.96437	0.097	0.04944	0.097	-0.2707	0.098	-0.29775		0.098	1.23465	0.097	1.25873	0.098	1.31915	0.097	1.26085	0.098	0.98493	0.097	0.61479	0.097	0.17901	0.098	-0.05725		0.098	3.70423	0.098	-1.21549	0.098	-0.74521	0.098	-0.66113	0.098	-0.63901	0.098	-0.60099
			0.099	4.9507	0.098	4.30282	0.099	3.33944	0.098	2.1662	0.099	0.98423	0.098	0.06173	0.098	-0.26183	0.099	-0.29028		0.099	1.23704	0.098	1.26239	0.099	1.31972	0.098	1.26211	0.099	0.98352	0.098	0.61451	0.098	0.17901	0.099	-0.05592		0.099	3.79577	0.099	-1.20028	0.099	-0.74099	0.099	-0.65732	0.099	-0.63563	0.099	-0.59845
			0.1	4.98028	0.099	4.35634	0.1	3.39014	0.099	2.19577	0.1	1.00324	0.099	0.0733	0.099	-0.25394	0.1	-0.28282		0.1	1.24211	0.099	1.26169	0.1	1.32225	0.099	1.2631	0.1	0.98493	0.099	0.61408	0.099	0.17859	0.1	-0.05428		0.1	3.88028	0.1	-1.18761	0.1	-0.73676	0.1	-0.65479	0.1	-0.63268	0.1	-0.59592
			0.101	5.01549	0.1	4.41268	0.101	3.43944	0.1	2.22958	0.101	1.02169	0.1	0.08403	0.1	-0.24549	0.101	-0.27465		0.101	1.24648	0.1	1.26465	0.101	1.32606	0.1	1.26493	0.101	0.98606	0.1	0.61394	0.1	0.17972	0.101	-0.05283		0.101	3.96479	0.101	-1.17408	0.101	-0.73211	0.101	-0.65155	0.101	-0.62986	0.101	-0.59296
			0.102	5.04507	0.101	4.47324	0.102	3.48592	0.101	2.26197	0.102	1.03986	0.101	0.09563	0.101	-0.23732	0.102	-0.2693		0.102	1.2493	0.101	1.26746	0.102	1.32183	0.101	1.26676	0.102	0.98408	0.101	0.61535	0.101	0.18028	0.102	-0.05203		0.102	4.04789	0.102	-1.16155	0.102	-0.72817	0.102	-0.64817	0.102	-0.62662	0.102	-0.59042
			0.103	5.07324	0.102	4.52535	0.103	3.52817	0.102	2.29718	0.103	1.05972	0.102	0.10615	0.102	-0.2293	0.103	-0.26197		0.103	1.24901	0.102	1.2669	0.103	1.32099	0.102	1.26535	0.103	0.98437	0.102	0.61718	0.102	0.17887	0.103	-0.05082		0.103	4.12958	0.103	-1.14915	0.103	-0.72352	0.103	-0.64521	0.103	-0.62352	0.103	-0.58817
			0.104	5.10282	0.103	4.58028	0.104	3.57183	0.103	2.32676	0.104	1.07338	0.103	0.11621	0.103	-0.22183	0.104	-0.25507		0.104	1.25099	0.103	1.26915	0.104	1.32056	0.103	1.26521	0.104	0.98493	0.103	0.61169	0.103	0.17845	0.104	-0.04946		0.104	4.21127	0.104	-1.13592	0.104	-0.71944	0.104	-0.64155	0.104	-0.62099	0.104	-0.58577
			0.105	5.12817	0.104	4.62958	0.105	3.61127	0.104	2.35352	0.105	1.08732	0.104	0.12608	0.104	-0.21437	0.105	-0.24873		0.105	1.25366	0.104	1.26761	0.105	1.31817	0.104	1.26366	0.105	0.98113	0.104	0.60845	0.104	0.17732	0.105	-0.04807		0.105	4.29155	0.105	-1.1231	0.105	-0.71507	0.105	-0.63831	0.105	-0.61873	0.105	-0.5831
			0.106	5.15493	0.105	4.6831	0.106	3.6493	0.105	2.37887	0.106	1.10225	0.105	0.13642	0.105	-0.2069	0.106	-0.24169		0.106	1.25803	0.105	1.26901	0.106	1.31662	0.105	1.26197	0.106	0.97986	0.105	0.60592	0.105	0.17718	0.106	-0.04682		0.106	4.37183	0.106	-1.11113	0.106	-0.71056	0.106	-0.63577	0.106	-0.61535	0.106	-0.58014
			0.107	5.1831	0.106	4.7338	0.107	3.68732	0.106	2.40563	0.107	1.11901	0.106	0.14577	0.106	-0.19986	0.107	-0.23577		0.107	1.2593	0.106	1.2669	0.107	1.3169	0.106	1.26127	0.107	0.97915	0.106	0.60423	0.106	0.17648	0.107	-0.04577		0.107	4.44789	0.107	-1.09944	0.107	-0.70606	0.107	-0.63239	0.107	-0.61338	0.107	-0.57732
			0.108	5.20845	0.107	4.7831	0.108	3.72535	0.107	2.42958	0.108	1.13324	0.107	0.15535	0.107	-0.19239	0.108	-0.22944		0.108	1.26268	0.107	1.2669	0.108	1.31437	0.107	1.25845	0.108	0.97817	0.107	0.60197	0.107	0.1762	0.108	-0.04466		0.108	4.52394	0.108	-1.08746	0.108	-0.70155	0.108	-0.62972	0.108	-0.61155	0.108	-0.57507
			0.109	5.23521	0.108	4.82394	0.109	3.76056	0.108	2.4507	0.109	1.14577	0.108	0.16479	0.108	-0.18535	0.109	-0.22338		0.109	1.26493	0.108	1.26648	0.109	1.31056	0.108	1.25648	0.109	0.97451	0.108	0.59873	0.108	0.17592	0.109	-0.04317		0.109	4.59718	0.109	-1.07507	0.109	-0.69676	0.109	-0.62662	0.109	-0.60887	0.109	-0.57254
			0.11	5.25352	0.109	4.86901	0.11	3.79577	0.109	2.46761	0.11	1.15972	0.109	0.1731	0.109	-0.17859	0.11	-0.21732		0.11	1.26803	0.109	1.2662	0.11	1.30845	0.109	1.25451	0.11	0.97183	0.109	0.59493	0.109	0.17507	0.11	-0.04237		0.11	4.66901	0.11	-1.06296	0.11	-0.69268	0.11	-0.62296	0.11	-0.60606	0.11	-0.57113
			0.111	5.27465	0.11	4.91127	0.111	3.82817	0.11	2.48732	0.111	1.17296	0.11	0.18113	0.11	-0.17197	0.111	-0.21183		0.111	1.26873	0.11	1.26535	0.111	1.30592	0.11	1.25155	0.111	0.96887	0.11	0.59282	0.11	0.1738	0.111	-0.04142		0.111	4.74225	0.111	-1.05099	0.111	-0.68887	0.111	-0.61958	0.111	-0.60324	0.111	-0.56915
			0.112	5.29577	0.111	4.95493	0.112	3.86197	0.111	2.51408	0.112	1.18507	0.111	0.18915	0.111	-0.16507	0.112	-0.20577		0.112	1.27	0.111	1.26662	0.112	1.30465	0.111	1.25	0.112	0.96634	0.111	0.5907	0.111	0.17296	0.112	-0.04045		0.112	4.81549	0.112	-1.03958	0.112	-0.68465	0.112	-0.61746	0.112	-0.59986	0.112	-0.56704
			0.113	5.31831	0.112	4.99577	0.113	3.89437	0.112	2.53521	0.113	1.19634	0.112	0.19859	0.112	-0.15873	0.113	-0.20014		0.113	1.27197	0.112	1.26366	0.113	1.30239	0.112	1.24592	0.113	0.96324	0.112	0.58535	0.112	0.17239	0.113	-0.0393		0.113	4.88592	0.113	-1.02915	0.113	-0.68113	0.113	-0.61493	0.113	-0.59746	0.113	-0.56549
			0.114	5.34225	0.113	5.03521	0.114	3.92254	0.113	2.55634	0.114	1.20859	0.113	0.20676	0.113	-0.15239	0.114	-0.19437		0.114	1.2738	0.113	1.26099	0.114	1.29789	0.113	1.2438	0.114	0.95915	0.113	0.58268	0.113	0.17239	0.114	-0.03841		0.114	4.95634	0.114	-1.01789	0.114	-0.67676	0.114	-0.61169	0.114	-0.59507	0.114	-0.56338
			0.115	5.36197	0.114	5.07042	0.115	3.95211	0.114	2.57746	0.115	1.21887	0.114	0.21493	0.114	-0.14563	0.115	-0.18887		0.115	1.27577	0.114	1.25845	0.115	1.29408	0.114	1.24113	0.115	0.95507	0.114	0.58028	0.114	0.17113	0.115	-0.03732		0.115	5.01972	0.115	-1.00761	0.115	-0.67268	0.115	-0.60845	0.115	-0.5931	0.115	-0.56155
			0.116	5.37887	0.115	5.10986	0.116	3.97746	0.115	2.59296	0.116	1.2293	0.115	0.22254	0.115	-0.13923	0.116	-0.1838		0.116	1.27507	0.115	1.25606	0.116	1.28845	0.115	1.23648	0.116	0.95099	0.115	0.57563	0.115	0.16972	0.116	-0.03669		0.116	5.08592	0.116	-0.99592	0.116	-0.66887	0.116	-0.60577	0.116	-0.59028	0.116	-0.55915
			0.117	5.39859	0.116	5.14507	0.117	4.00423	0.116	2.60704	0.117	1.23986	0.116	0.23	0.116	-0.13218	0.117	-0.17845		0.117	1.27732	0.116	1.25507	0.117	1.28451	0.116	1.23324	0.117	0.94789	0.116	0.57254	0.116	0.1693	0.117	-0.03583		0.117	5.15493	0.117	-0.98803	0.117	-0.66521	0.117	-0.60254	0.117	-0.58718	0.117	-0.55577
			0.118	5.41972	0.117	5.17606	0.118	4.02676	0.117	2.61972	0.118	1.24887	0.117	0.23789	0.117	-0.12645	0.118	-0.17324		0.118	1.27634	0.117	1.25155	0.118	1.28042	0.117	1.22873	0.118	0.94338	0.117	0.56944	0.117	0.16845	0.118	-0.03525		0.118	5.21831	0.118	-0.97746	0.118	-0.66127	0.118	-0.59915	0.118	-0.58451	0.118	-0.55254
			0.119	5.43662	0.118	5.20704	0.119	4.0507	0.118	2.6338	0.119	1.25958	0.118	0.24535	0.118	-0.12037	0.119	-0.16817		0.119	1.27831	0.118	1.25042	0.119	1.27563	0.118	1.22423	0.119	0.93901	0.118	0.56465	0.118	0.16718	0.119	-0.03428		0.119	5.28592	0.119	-0.96831	0.119	-0.65746	0.119	-0.59577	0.119	-0.58155	0.119	-0.55014
			0.12	5.45634	0.119	5.24085	0.12	4.07606	0.119	2.64648	0.12	1.26915	0.119	0.25197	0.119	-0.11459	0.12	-0.16324		0.12	1.27831	0.119	1.24789	0.12	1.27211	0.119	1.21944	0.12	0.93535	0.119	0.56042	0.119	0.1662	0.12	-0.03328		0.12	5.34507	0.12	-0.95831	0.12	-0.65437	0.12	-0.59268	0.12	-0.57887	0.12	-0.54761
			0.121	5.47324	0.12	5.27183	0.121	4.09859	0.12	2.66197	0.121	1.27817	0.12	0.25873	0.12	-0.10882	0.121	-0.15817		0.121	1.28042	0.12	1.24493	0.121	1.26746	0.12	1.21535	0.121	0.93042	0.12	0.5569	0.12	0.16493	0.121	-0.03248		0.121	5.40563	0.121	-0.94831	0.121	-0.65113	0.121	-0.58986	0.121	-0.57662	0.121	-0.54535
			0.122	5.48732	0.121	5.3	0.122	4.11831	0.121	2.68028	0.122	1.2869	0.121	0.26549	0.121	-0.10346	0.122	-0.15338		0.122	1.28521	0.121	1.24211	0.122	1.26282	0.121	1.21	0.122	0.92324	0.121	0.55169	0.121	0.16366	0.122	-0.03169		0.122	5.4662	0.122	-0.93873	0.122	-0.64746	0.122	-0.58704	0.122	-0.57408	0.122	-0.5438
			0.123	5.50423	0.122	5.32676	0.123	4.13944	0.122	2.70423	0.123	1.29451	0.122	0.27225	0.122	-0.09803	0.123	-0.14817		0.123	1.28085	0.122	1.23817	0.123	1.25859	0.122	1.20437	0.123	0.91789	0.122	0.54775	0.122	0.16254	0.123	-0.03082		0.123	5.52535	0.123	-0.9293	0.123	-0.64394	0.123	-0.58296	0.123	-0.57099	0.123	-0.54127
			0.124	5.52254	0.123	5.35493	0.124	4.15915	0.123	2.71127	0.124	1.30169	0.123	0.27958	0.123	-0.09248	0.124	-0.14423		0.124	1.27817	0.123	1.23521	0.124	1.2531	0.123	1.2	0.124	0.9131	0.123	0.54366	0.123	0.16183	0.124	-0.03011		0.124	5.58451	0.124	-0.92028	0.124	-0.6407	0.124	-0.57901	0.124	-0.56803	0.124	-0.53887
			0.125	5.53099	0.124	5.3831	0.125	4.17324	0.124	2.71972	0.125	1.30803	0.124	0.28535	0.124	-0.08717	0.125	-0.1387		0.125	1.27887	0.124	1.23127	0.125	1.24775	0.124	1.19493	0.125	0.91	0.124	0.53887	0.124	0.16028	0.125	-0.02899		0.125	5.64225	0.125	-0.91085	0.125	-0.63718	0.125	-0.57718	0.125	-0.56577	0.125	-0.53662
			0.126	5.5493	0.125	5.40704	0.126	4.19155	0.125	2.73099	0.126	1.31563	0.125	0.29197	0.125	-0.08194	0.126	-0.1342		0.126	1.27732	0.125	1.22761	0.126	1.24211	0.125	1.18915	0.126	0.90169	0.125	0.53465	0.125	0.15901	0.126	-0.02834		0.126	5.69718	0.126	-0.89986	0.126	-0.63394	0.126	-0.57479	0.126	-0.56324	0.126	-0.53437
			0.127	5.56338	0.126	5.42958	0.127	4.20845	0.126	2.73944	0.127	1.32465	0.126	0.29789	0.126	-0.07642	0.127	-0.12906		0.127	1.27746	0.126	1.22437	0.127	1.23775	0.126	1.18324	0.127	0.89549	0.126	0.53042	0.126	0.15789	0.127	-0.02728		0.127	5.75352	0.127	-0.89268	0.127	-0.63014	0.127	-0.57225	0.127	-0.56056	0.127	-0.53211
			0.128	5.57465	0.127	5.45211	0.128	4.22113	0.127	2.74789	0.128	1.32817	0.127	0.30338	0.127	-0.07161	0.128	-0.12446		0.128	1.27634	0.127	1.21958	0.128	1.23521	0.127	1.17746	0.128	0.89014	0.127	0.52592	0.127	0.15676	0.128	-0.02662		0.128	5.80845	0.128	-0.88479	0.128	-0.6262	0.128	-0.56986	0.128	-0.55831	0.128	-0.52986
			0.129	5.58451	0.128	5.47746	0.129	4.24085	0.128	2.75775	0.129	1.33549	0.128	0.3093	0.128	-0.06676	0.129	-0.12028		0.129	1.27676	0.128	1.21634	0.129	1.22873	0.128	1.17254	0.129	0.88507	0.128	0.5193	0.128	0.15549	0.129	-0.0259		0.129	5.86197	0.129	-0.87535	0.129	-0.62282	0.129	-0.56775	0.129	-0.55606	0.129	-0.52775
			0.13	5.59296	0.129	5.49718	0.13	4.25211	0.129	2.76338	0.13	1.34141	0.129	0.31493	0.129	-0.06173	0.13	-0.1161		0.13	1.27606	0.129	1.21099	0.13	1.22254	0.129	1.16465	0.13	0.87944	0.129	0.51535	0.129	0.15437	0.13	-0.02473		0.13	5.9169	0.13	-0.86718	0.13	-0.6193	0.13	-0.56507	0.13	-0.55324	0.13	-0.52465
			0.131	5.60563	0.13	5.5169	0.131	4.26056	0.13	2.77183	0.131	1.34761	0.13	0.32042	0.13	-0.05704	0.131	-0.11201		0.131	1.27169	0.13	1.20648	0.131	1.21394	0.13	1.15972	0.131	0.87254	0.13	0.51113	0.13	0.1531	0.131	-0.02445		0.131	5.96901	0.131	-0.85859	0.131	-0.61606	0.131	-0.56211	0.131	-0.55056	0.131	-0.52366
			0.132	5.61549	0.131	5.53239	0.132	4.27183	0.131	2.77606	0.132	1.35254	0.131	0.32676	0.131	-0.05218	0.132	-0.10804		0.132	1.27113	0.131	1.20141	0.132	1.2069	0.131	1.15225	0.132	0.86718	0.131	0.50535	0.131	0.15155	0.132	-0.02362		0.132	6.02113	0.132	-0.85014	0.132	-0.61268	0.132	-0.55915	0.132	-0.54887	0.132	-0.52169
			0.133	5.62958	0.132	5.5507	0.133	4.2831	0.132	2.78592	0.133	1.35789	0.132	0.33169	0.132	-0.04738	0.133	-0.10341		0.133	1.27225	0.132	1.19761	0.133	1.19944	0.132	1.14563	0.133	0.86	0.132	0.50099	0.132	0.15014	0.133	-0.02293		0.133	6.07042	0.133	-0.84127	0.133	-0.60944	0.133	-0.55648	0.133	-0.54648	0.133	-0.51986
			0.134	5.63944	0.133	5.5662	0.134	4.29718	0.133	2.79014	0.134	1.36563	0.133	0.33662	0.133	-0.04276	0.134	-0.10006		0.134	1.27099	0.133	1.19225	0.134	1.19268	0.133	1.13986	0.134	0.8531	0.133	0.4969	0.133	0.14958	0.134	-0.02217		0.134	6.12113	0.134	-0.83366	0.134	-0.60592	0.134	-0.55408	0.134	-0.54423	0.134	-0.51746
			0.135	5.64648	0.134	5.58028	0.135	4.30282	0.134	2.79577	0.135	1.37028	0.134	0.34127	0.134	-0.03817	0.135	-0.09558		0.135	1.26676	0.134	1.18704	0.135	1.18718	0.134	1.13394	0.135	0.84746	0.134	0.49099	0.134	0.14789	0.135	-0.02182		0.135	6.16761	0.135	-0.82577	0.135	-0.60239	0.135	-0.55085	0.135	-0.54211	0.135	-0.51577
			0.136	5.65493	0.135	5.59296	0.136	4.31127	0.135	2.79859	0.136	1.37225	0.135	0.34662	0.135	-0.03372	0.136	-0.09179		0.136	1.26352	0.135	1.1831	0.136	1.18155	0.135	1.12648	0.136	0.84099	0.135	0.48718	0.135	0.14746	0.136	-0.02069		0.136	6.21549	0.136	-0.81803	0.136	-0.59831	0.136	-0.54803	0.136	-0.53958	0.136	-0.51324
			0.137	5.66197	0.136	5.60845	0.137	4.32254	0.136	2.80423	0.137	1.37817	0.136	0.35141	0.136	-0.02937	0.137	-0.0878		0.137	1.26282	0.136	1.17634	0.137	1.17493	0.136	1.12099	0.137	0.83394	0.136	0.48239	0.136	0.14634	0.137	-0.0201		0.137	6.26056	0.137	-0.8107	0.137	-0.59648	0.137	-0.54521	0.137	-0.53732	0.137	-0.5107
			0.138	5.66901	0.137	5.61972	0.138	4.32676	0.137	2.80845	0.138	1.38	0.137	0.35634	0.137	-0.025	0.138	-0.08368		0.138	1.26239	0.137	1.17099	0.138	1.16901	0.137	1.1138	0.138	0.82789	0.137	0.47803	0.137	0.14549	0.138	-0.01928		0.138	6.30704	0.138	-0.80296	0.138	-0.59282	0.138	-0.54225	0.138	-0.53465	0.138	-0.50915
			0.139	5.67606	0.138	5.62958	0.139	4.3338	0.138	2.81408	0.139	1.38535	0.138	0.36085	0.138	-0.02065	0.139	-0.08061		0.139	1.25761	0.138	1.16761	0.139	1.16296	0.138	1.10704	0.139	0.82141	0.138	0.47437	0.138	0.14521	0.139	-0.0183		0.139	6.35211	0.139	-0.79592	0.139	-0.58901	0.139	-0.53958	0.139	-0.53141	0.139	-0.50775
			0.14	5.68451	0.139	5.64085	0.14	4.34225	0.139	2.81268	0.14	1.38958	0.139	0.36549	0.139	-0.01642	0.14	-0.07704		0.14	1.25549	0.139	1.16127	0.14	1.15718	0.139	1.09986	0.14	0.81563	0.139	0.46915	0.139	0.14408	0.14	-0.01817		0.14	6.39718	0.14	-0.78901	0.14	-0.58577	0.14	-0.53676	0.14	-0.52901	0.14	-0.50507
			0.141	5.68873	0.14	5.6507	0.141	4.34085	0.14	2.8169	0.141	1.39465	0.14	0.37	0.14	-0.01248	0.141	-0.07321		0.141	1.25352	0.14	1.1562	0.141	1.15169	0.14	1.09197	0.141	0.80803	0.14	0.46324	0.14	0.1431	0.141	-0.01718		0.141	6.44085	0.141	-0.78127	0.141	-0.58239	0.141	-0.53437	0.141	-0.52676	0.141	-0.5031
			0.142	5.69437	0.141	5.66197	0.142	4.34507	0.141	2.81972	0.142	1.39592	0.141	0.37437	0.141	-0.00825	0.142	-0.06968		0.142	1.25254	0.141	1.14944	0.142	1.1431	0.141	1.08451	0.142	0.80211	0.141	0.45901	0.141	0.14225	0.142	-0.01677		0.142	6.4831	0.142	-0.77338	0.142	-0.57915	0.142	-0.53155	0.142	-0.52479	0.142	-0.50127
			0.143	5.69859	0.142	5.66901	0.143	4.34648	0.142	2.82113	0.143	1.40014	0.142	0.37873	0.142	-0.00424	0.143	-0.06611		0.143	1.24859	0.142	1.14366	0.143	1.13676	0.142	1.07803	0.143	0.79606	0.142	0.45465	0.142	0.14155	0.143	-0.01627		0.143	6.52676	0.143	-0.76662	0.143	-0.57648	0.143	-0.52915	0.143	-0.5238	0.143	-0.49958
			0.144	5.70423	0.143	5.67183	0.144	4.3507	0.143	2.82113	0.144	1.40268	0.143	0.3831	0.143	-0.000859577	0.144	-0.06259		0.144	1.24563	0.143	1.13972	0.144	1.12887	0.143	1.0707	0.144	0.78944	0.143	0.45056	0.143	0.14155	0.144	-0.01549		0.144	6.56901	0.144	-0.75972	0.144	-0.57352	0.144	-0.52634	0.144	-0.52197	0.144	-0.49775
			0.145	5.70704	0.144	5.68169	0.145	4.35352	0.144	2.82535	0.145	1.4062	0.144	0.38775	0.144	0.00313	0.145	-0.05918		0.145	1.24352	0.144	1.13408	0.145	1.12254	0.144	1.06352	0.145	0.78437	0.144	0.44662	0.144	0.14035	0.145	-0.01501		0.145	6.61127	0.145	-0.75366	0.145	-0.57042	0.145	-0.52366	0.145	-0.51972	0.145	-0.4962
			0.146	5.71127	0.145	5.68732	0.146	4.35352	0.145	2.82394	0.146	1.40986	0.145	0.39169	0.145	0.00695	0.146	-0.05593		0.146	1.24183	0.145	1.12718	0.146	1.11662	0.145	1.05746	0.146	0.77761	0.145	0.44352	0.145	0.13973	0.146	-0.01408		0.146	6.6507	0.146	-0.74662	0.146	-0.56704	0.146	-0.52141	0.146	-0.51761	0.146	-0.4938
			0.147	5.71268	0.146	5.69155	0.147	4.35493	0.146	2.82394	0.147	1.41268	0.146	0.39648	0.146	0.01091	0.147	-0.0529		0.147	1.23592	0.146	1.12155	0.147	1.10859	0.146	1.05225	0.147	0.77056	0.146	0.43972	0.146	0.13811	0.147	-0.01348		0.147	6.68873	0.147	-0.74028	0.147	-0.56394	0.147	-0.51944	0.147	-0.51549	0.147	-0.49127
			0.148	5.7169	0.147	5.70282	0.148	4.35352	0.147	2.82394	0.148	1.41549	0.147	0.39972	0.147	0.01428	0.148	-0.04931		0.148	1.23394	0.147	1.11493	0.148	1.10338	0.147	1.0438	0.148	0.76521	0.147	0.43465	0.147	0.13749	0.148	-0.01269		0.148	6.72817	0.148	-0.73423	0.148	-0.56099	0.148	-0.51803	0.148	-0.51324	0.148	-0.48944
			0.149	5.71972	0.148	5.72113	0.149	4.35775	0.148	2.82676	0.149	1.4169	0.148	0.40366	0.148	0.01814	0.149	-0.04563		0.149	1.22887	0.148	1.11127	0.149	1.09507	0.148	1.03718	0.149	0.75831	0.148	0.43169	0.148	0.1377	0.149	-0.01215		0.149	6.7662	0.149	-0.72718	0.149	-0.55775	0.149	-0.51549	0.149	-0.51056	0.149	-0.48732
			0.15	5.72113	0.149	5.72254	0.15	4.35211	0.149	2.82535	0.15	1.41972	0.149	0.40746	0.149	0.02194	0.15	-0.04279		0.15	1.22549	0.149	1.10451	0.15	1.08901	0.149	1.03	0.15	0.75254	0.149	0.42915	0.149	0.13715	0.15	-0.01145		0.15	6.80282	0.15	-0.72099	0.15	-0.55465	0.15	-0.5131	0.15	-0.50803	0.15	-0.48493
			0.151	5.72254	0.15	5.72113	0.151	4.3493	0.15	2.82535	0.151	1.42254	0.15	0.41155	0.15	0.02551	0.151	-0.03887		0.151	1.22239	0.15	1.0993	0.151	1.08408	0.15	1.02296	0.151	0.7469	0.15	0.42606	0.15	0.13669	0.151	-0.01077		0.151	6.83803	0.151	-0.71437	0.151	-0.55183	0.151	-0.51056	0.151	-0.50634	0.151	-0.48338
			0.152	5.72394	0.151	5.71972	0.152	4.34789	0.151	2.82254	0.152	1.42535	0.151	0.41521	0.151	0.02935	0.152	-0.03634		0.152	1.21873	0.151	1.09282	0.152	1.07761	0.151	1.0169	0.152	0.74099	0.151	0.42324	0.151	0.13611	0.152	-0.01032		0.152	6.87324	0.152	-0.70789	0.152	-0.54873	0.152	-0.50803	0.152	-0.50394	0.152	-0.48127
			0.153	5.72394	0.152	5.71831	0.153	4.34648	0.152	2.82254	0.153	1.42676	0.152	0.4193	0.152	0.03266	0.153	-0.03351		0.153	1.21592	0.152	1.08704	0.153	1.06845	0.152	1.00972	0.153	0.73704	0.152	0.42028	0.152	0.13628	0.153	-0.00973		0.153	6.90704	0.153	-0.70408	0.153	-0.54606	0.153	-0.50592	0.153	-0.50211	0.153	-0.4793
			0.154	5.72535	0.153	5.71408	0.154	4.34366	0.153	2.81831	0.154	1.42817	0.153	0.42254	0.153	0.03594	0.154	-0.03066		0.154	1.21423	0.153	1.08141	0.154	1.06211	0.153	1.00296	0.154	0.72986	0.153	0.41634	0.153	0.13613	0.154	-0.00901		0.154	6.94085	0.154	-0.69676	0.154	-0.54324	0.154	-0.50451	0.154	-0.49958	0.154	-0.47746
			0.155	5.71972	0.154	5.71127	0.155	4.33944	0.154	2.81831	0.155	1.43099	0.154	0.42577	0.154	0.03941	0.155	-0.02746		0.155	1.20761	0.154	1.07493	0.155	1.05577	0.154	0.99775	0.155	0.7231	0.154	0.41338	0.154	0.1353	0.155	-0.00844		0.155	6.97324	0.155	-0.69254	0.155	-0.53986	0.155	-0.50211	0.155	-0.49761	0.155	-0.47577
			0.156	5.71972	0.155	5.70704	0.156	4.33521	0.155	2.8169	0.156	1.4338	0.155	0.42859	0.155	0.04303	0.156	-0.02439		0.156	1.20479	0.155	1.07211	0.156	1.05042	0.155	0.98887	0.156	0.71831	0.155	0.41028	0.155	0.13452	0.156	-0.00814		0.156	7.00563	0.156	-0.68676	0.156	-0.53676	0.156	-0.50014	0.156	-0.49549	0.156	-0.47408
			0.157	5.71831	0.156	5.70563	0.157	4.33239	0.156	2.81268	0.157	1.4338	0.156	0.43169	0.156	0.04592	0.157	-0.02124		0.157	1.20113	0.156	1.06606	0.157	1.04648	0.156	0.98268	0.157	0.71408	0.156	0.40789	0.156	0.13376	0.157	-0.00728		0.157	7.03803	0.157	-0.68	0.157	-0.53423	0.157	-0.49789	0.157	-0.49338	0.157	-0.47225
			0.158	5.71972	0.157	5.70141	0.158	4.32676	0.157	2.81268	0.158	1.43662	0.157	0.43437	0.157	0.04946	0.158	-0.01814		0.158	1.19803	0.157	1.05831	0.158	1.03761	0.157	0.97761	0.158	0.70887	0.157	0.40394	0.157	0.13372	0.158	-0.00665		0.158	7.06901	0.158	-0.67437	0.158	-0.53127	0.158	-0.49535	0.158	-0.49127	0.158	-0.46972
			0.159	5.72113	0.158	5.69859	0.159	4.32394	0.158	2.81268	0.159	1.43803	0.158	0.43789	0.158	0.05252	0.159	-0.01537		0.159	1.19465	0.158	1.05056	0.159	1.0293	0.158	0.96972	0.159	0.70366	0.158	0.40141	0.158	0.13348	0.159	-0.00599		0.159	7.10282	0.159	-0.66845	0.159	-0.52803	0.159	-0.49366	0.159	-0.48901	0.159	-0.46761
			0.16	5.71408	0.159	5.69437	0.16	4.32113	0.159	2.80845	0.16	1.44085	0.159	0.44113	0.159	0.05592	0.16	-0.01291		0.16	1.19056	0.159	1.04577	0.16	1.02296	0.159	0.96408	0.16	0.69761	0.159	0.39845	0.159	0.13301	0.16	-0.00566		0.16	7.12676	0.16	-0.66352	0.16	-0.52563	0.16	-0.49254	0.16	-0.48732	0.16	-0.46592
			0.161	5.70986	0.16	5.68873	0.161	4.31549	0.16	2.80282	0.161	1.44225	0.16	0.44352	0.16	0.05906	0.161	-0.00984		0.161	1.18662	0.16	1.03972	0.161	1.01732	0.16	0.9562	0.161	0.69394	0.16	0.39634	0.16	0.13279	0.161	-0.00527		0.161	7.15493	0.161	-0.65859	0.161	-0.52352	0.161	-0.48944	0.161	-0.48592	0.161	-0.46423
			0.162	5.70704	0.161	5.68028	0.162	4.30704	0.161	2.79859	0.162	1.44366	0.161	0.4469	0.161	0.06227	0.162	-0.00688		0.162	1.18437	0.161	1.03535	0.162	1.01127	0.161	0.95028	0.162	0.68845	0.161	0.39394	0.161	0.13275	0.162	-0.00474		0.162	7.18451	0.162	-0.65099	0.162	-0.5207	0.162	-0.48704	0.162	-0.48437	0.162	-0.46197
			0.163	5.70423	0.162	5.68028	0.163	4.3	0.162	2.79718	0.163	1.44507	0.162	0.45042	0.162	0.06525	0.163	-0.00423		0.163	1.17958	0.162	1.02873	0.163	1.00465	0.162	0.94521	0.163	0.68366	0.162	0.39169	0.162	0.13279	0.163	-0.00423		0.163	7.21268	0.163	-0.64648	0.163	-0.51831	0.163	-0.48451	0.163	-0.48211	0.163	-0.45944
			0.164	5.69859	0.163	5.66761	0.164	4.29859	0.163	2.79437	0.164	1.44507	0.163	0.45324	0.163	0.06851	0.164	-0.00187		0.164	1.17648	0.163	1.02338	0.164	1	0.163	0.93732	0.164	0.67958	0.163	0.3907	0.163	0.1319	0.164	-0.00347		0.164	7.23944	0.164	-0.64394	0.164	-0.51592	0.164	-0.48296	0.164	-0.48014	0.164	-0.45775
			0.165	5.69577	0.164	5.66056	0.165	4.28873	0.164	2.79014	0.165	1.44789	0.164	0.45704	0.164	0.07137	0.165	0.000845775		0.165	1.17352	0.164	1.01817	0.165	0.99338	0.164	0.93197	0.165	0.67592	0.164	0.38634	0.164	0.13235	0.165	-0.00316		0.165	7.26901	0.165	-0.63789	0.165	-0.51366	0.165	-0.48113	0.165	-0.47775	0.165	-0.45592
			0.166	5.69577	0.165	5.65211	0.166	4.27887	0.165	2.78732	0.166	1.44789	0.165	0.45972	0.165	0.07434	0.166	0.0033		0.166	1.16873	0.165	1.01268	0.166	0.98746	0.165	0.92634	0.166	0.66986	0.165	0.3838	0.165	0.13251	0.166	-0.00286		0.166	7.29296	0.166	-0.63282	0.166	-0.51127	0.166	-0.47901	0.166	-0.47563	0.166	-0.45394
			0.167	5.68732	0.166	5.64366	0.167	4.27042	0.166	2.78451	0.167	1.4493	0.166	0.46268	0.166	0.07692	0.167	0.00613		0.167	1.16451	0.166	1.00563	0.167	0.98268	0.166	0.91887	0.167	0.66648	0.166	0.38155	0.166	0.13182	0.167	-0.00211		0.167	7.31549	0.167	-0.62859	0.167	-0.50901	0.167	-0.47662	0.167	-0.47169	0.167	-0.45211
			0.168	5.68028	0.167	5.63662	0.168	4.26197	0.167	2.78028	0.168	1.4493	0.167	0.46577	0.167	0.08006	0.168	0.00842		0.168	1.16028	0.167	1.0007	0.168	0.97577	0.167	0.91408	0.168	0.66099	0.167	0.37944	0.167	0.13201	0.168	-0.00165		0.168	7.34507	0.168	-0.62352	0.168	-0.50648	0.168	-0.47549	0.168	-0.47028	0.168	-0.45056
			0.169	5.67887	0.168	5.62817	0.169	4.25352	0.168	2.77746	0.169	1.4493	0.168	0.46873	0.168	0.08249	0.169	0.01141		0.169	1.15718	0.168	0.99521	0.169	0.96831	0.168	0.90775	0.169	0.65746	0.168	0.37746	0.168	0.13203	0.169	-0.00104		0.169	7.36479	0.169	-0.61873	0.169	-0.50465	0.169	-0.47408	0.169	-0.46901	0.169	-0.44887
			0.17	5.67606	0.169	5.6169	0.17	4.24507	0.169	2.77324	0.17	1.45211	0.169	0.47141	0.169	0.08554	0.17	0.01349		0.17	1.15507	0.169	0.98887	0.17	0.96254	0.169	0.90268	0.17	0.65296	0.169	0.37549	0.169	0.13137	0.17	-0.000707042		0.17	7.38732	0.17	-0.61423	0.17	-0.50197	0.17	-0.47254	0.17	-0.46718	0.17	-0.4469
			0.171	5.66761	0.17	5.60986	0.171	4.24085	0.17	2.77042	0.171	1.45211	0.17	0.47408	0.17	0.08839	0.171	0.01649		0.171	1.15085	0.17	0.98352	0.171	0.95676	0.17	0.89845	0.171	0.64986	0.17	0.37394	0.17	0.13166	0.171	5.54648e-05		0.171	7.40845	0.171	-0.60986	0.171	-0.5	0.171	-0.4707	0.171	-0.46535	0.171	-0.44535
			0.172	5.66197	0.171	5.6	0.172	4.22817	0.171	2.76479	0.172	1.45352	0.171	0.47676	0.171	0.09131	0.172	0.01879		0.172	1.14775	0.171	0.97789	0.172	0.95014	0.171	0.89268	0.172	0.64493	0.171	0.37254	0.171	0.13152	0.172	0.000332817		0.172	7.43099	0.172	-0.60592	0.172	-0.49831	0.172	-0.4693	0.172	-0.46352	0.172	-0.4438
			0.173	5.65634	0.172	5.58873	0.173	4.21972	0.172	2.76338	0.173	1.45352	0.172	0.47915	0.172	0.09366	0.173	0.02137		0.173	1.14521	0.172	0.97254	0.173	0.94479	0.172	0.8869	0.173	0.64155	0.172	0.37197	0.172	0.13163	0.173	0.000859577		0.173	7.4507	0.173	-0.60141	0.173	-0.49535	0.173	-0.46676	0.173	-0.46155	0.173	-0.44155
			0.174	5.6507	0.173	5.57746	0.174	4.20845	0.173	2.75493	0.174	1.45352	0.173	0.48197	0.173	0.09675	0.174	0.02399		0.174	1.14211	0.173	0.96648	0.174	0.93944	0.173	0.8807	0.174	0.63803	0.173	0.36732	0.173	0.13155	0.174	0.00129		0.174	7.47183	0.174	-0.59732	0.174	-0.49324	0.174	-0.46479	0.174	-0.45958	0.174	-0.43972
			0.175	5.63803	0.174	5.56761	0.175	4.2	0.174	2.7493	0.175	1.45493	0.174	0.48465	0.174	0.09917	0.175	0.02631		0.175	1.13634	0.174	0.96169	0.175	0.93465	0.174	0.87563	0.175	0.63606	0.174	0.36634	0.174	0.13135	0.175	0.00189		0.175	7.49296	0.175	-0.59324	0.175	-0.49127	0.175	-0.46254	0.175	-0.45775	0.175	-0.43789
			0.176	5.62958	0.175	5.55634	0.176	4.19155	0.175	2.74789	0.176	1.45493	0.175	0.48732	0.175	0.10203	0.176	0.02841		0.176	1.13324	0.175	0.95592	0.176	0.92972	0.175	0.86958	0.176	0.62915	0.175	0.36549	0.175	0.13163	0.176	0.00233		0.176	7.51127	0.176	-0.58944	0.176	-0.48944	0.176	-0.4607	0.176	-0.4562	0.176	-0.4362
			0.177	5.62113	0.176	5.54085	0.177	4.18169	0.176	2.74648	0.177	1.45634	0.176	0.49056	0.176	0.10427	0.177	0.03083		0.177	1.13113	0.176	0.94873	0.177	0.92324	0.176	0.8638	0.177	0.62535	0.176	0.36338	0.176	0.13163	0.177	0.00248		0.177	7.52817	0.177	-0.58549	0.177	-0.48718	0.177	-0.45887	0.177	-0.45465	0.177	-0.43437
			0.178	5.60986	0.177	5.52817	0.178	4.17183	0.177	2.73944	0.178	1.45775	0.177	0.49338	0.177	0.10703	0.178	0.03317		0.178	1.12944	0.177	0.94352	0.178	0.91676	0.177	0.85915	0.178	0.62268	0.177	0.36268	0.177	0.13187	0.178	0.00293		0.178	7.54648	0.178	-0.58225	0.178	-0.48507	0.178	-0.45732	0.178	-0.45296	0.178	-0.43282
			0.179	5.59859	0.178	5.5169	0.179	4.16197	0.178	2.72958	0.179	1.45775	0.178	0.49479	0.178	0.1097	0.179	0.0357		0.179	1.12408	0.178	0.93873	0.179	0.91085	0.178	0.85507	0.179	0.61789	0.178	0.36197	0.178	0.13165	0.179	0.00334		0.179	7.56338	0.179	-0.57859	0.179	-0.48296	0.179	-0.45549	0.179	-0.45127	0.179	-0.43113
			0.18	5.59014	0.179	5.50282	0.18	4.15634	0.179	2.72535	0.18	1.45775	0.179	0.49775	0.179	0.11207	0.18	0.03759		0.18	1.12113	0.179	0.93211	0.18	0.90634	0.179	0.84859	0.18	0.61535	0.179	0.35944	0.179	0.13168	0.18	0.00359		0.18	7.57887	0.18	-0.57535	0.18	-0.48127	0.18	-0.45394	0.18	-0.44986	0.18	-0.43014
			0.181	5.58169	0.18	5.48873	0.181	4.14225	0.18	2.72254	0.181	1.46056	0.18	0.49986	0.18	0.11445	0.181	0.03997		0.181	1.11718	0.18	0.92606	0.181	0.90141	0.18	0.84296	0.181	0.61197	0.18	0.35831	0.18	0.13155	0.181	0.00396		0.181	7.59718	0.181	-0.57155	0.181	-0.47915	0.181	-0.45211	0.181	-0.44831	0.181	-0.42873
			0.182	5.57183	0.181	5.47746	0.182	4.12958	0.181	2.71972	0.182	1.46197	0.181	0.50239	0.181	0.11687	0.182	0.0423		0.182	1.11437	0.181	0.92085	0.182	0.89465	0.181	0.83803	0.182	0.60817	0.181	0.3562	0.181	0.13172	0.182	0.00424		0.182	7.61268	0.182	-0.56831	0.182	-0.47704	0.182	-0.45014	0.182	-0.44662	0.182	-0.42746
			0.183	5.56479	0.182	5.46338	0.183	4.12113	0.182	2.71408	0.183	1.46197	0.182	0.50465	0.182	0.11931	0.183	0.04411		0.183	1.11127	0.182	0.91521	0.183	0.88986	0.182	0.83296	0.183	0.60577	0.182	0.35493	0.182	0.13141	0.183	0.00477		0.183	7.62676	0.183	-0.56535	0.183	-0.47549	0.183	-0.44859	0.183	-0.44535	0.183	-0.42563
			0.184	5.55493	0.183	5.44789	0.184	4.10986	0.183	2.70704	0.184	1.46197	0.183	0.50704	0.183	0.12173	0.184	0.04644		0.184	1.10662	0.183	0.91085	0.184	0.88479	0.183	0.82887	0.184	0.60268	0.183	0.35408	0.183	0.13166	0.184	0.00516		0.184	7.64085	0.184	-0.56183	0.184	-0.47437	0.184	-0.4469	0.184	-0.44408	0.184	-0.42338
			0.185	5.54507	0.184	5.43662	0.185	4.10141	0.184	2.70282	0.185	1.46056	0.184	0.50901	0.184	0.12428	0.185	0.04866		0.185	1.10366	0.184	0.90465	0.185	0.87817	0.184	0.82465	0.185	0.59845	0.184	0.35225	0.184	0.13128	0.185	0.00557		0.185	7.65352	0.185	-0.55972	0.185	-0.47239	0.185	-0.44535	0.185	-0.44296	0.185	-0.42155
			0.186	5.53662	0.185	5.42254	0.186	4.09014	0.185	2.69718	0.186	1.46056	0.185	0.51099	0.185	0.12662	0.186	0.05049		0.186	1.10197	0.185	0.90028	0.186	0.87225	0.185	0.81859	0.186	0.5962	0.185	0.3507	0.185	0.13077	0.186	0.00578		0.186	7.6662	0.186	-0.5569	0.186	-0.47056	0.186	-0.44366	0.186	-0.44183	0.186	-0.41944
			0.187	5.52676	0.186	5.40845	0.187	4.08028	0.186	2.69437	0.187	1.46197	0.186	0.51338	0.186	0.12868	0.187	0.05266		0.187	1.0969	0.186	0.89408	0.187	0.86732	0.186	0.8131	0.187	0.59211	0.186	0.34972	0.186	0.131	0.187	0.00605		0.187	7.67746	0.187	-0.55352	0.187	-0.46901	0.187	-0.44197	0.187	-0.43901	0.187	-0.41732
			0.188	5.51408	0.187	5.39296	0.188	4.06901	0.187	2.68873	0.188	1.46197	0.187	0.51535	0.187	0.13082	0.188	0.05489		0.188	1.09465	0.187	0.88901	0.188	0.86127	0.187	0.80887	0.188	0.58944	0.187	0.34873	0.187	0.13104	0.188	0.00621		0.188	7.69014	0.188	-0.55014	0.188	-0.46732	0.188	-0.44085	0.188	-0.43662	0.188	-0.41592
			0.189	5.50845	0.188	5.38028	0.189	4.05634	0.188	2.68451	0.189	1.46056	0.188	0.51775	0.188	0.13332	0.189	0.05675		0.189	1.09028	0.188	0.88254	0.189	0.85648	0.188	0.80437	0.189	0.58704	0.188	0.34718	0.188	0.13115	0.189	0.00653		0.189	7.70141	0.189	-0.54704	0.189	-0.46507	0.189	-0.43986	0.189	-0.43479	0.189	-0.41451
			0.19	5.49577	0.189	5.3662	0.19	4.04648	0.189	2.67746	0.19	1.46197	0.189	0.52042	0.189	0.13562	0.19	0.05889		0.19	1.08775	0.189	0.87718	0.19	0.85028	0.189	0.79845	0.19	0.58338	0.189	0.34465	0.189	0.13118	0.19	0.00663		0.19	7.70986	0.19	-0.54479	0.19	-0.46352	0.19	-0.43789	0.19	-0.43324	0.19	-0.41254
			0.191	5.4831	0.19	5.3507	0.191	4.03662	0.19	2.67183	0.191	1.46197	0.19	0.52197	0.19	0.13751	0.191	0.06083		0.191	1.08549	0.19	0.87155	0.191	0.84606	0.19	0.79465	0.191	0.58014	0.19	0.3438	0.19	0.13137	0.191	0.00657		0.191	7.71831	0.191	-0.54197	0.191	-0.46197	0.191	-0.43577	0.191	-0.43169	0.191	-0.41113
			0.192	5.47465	0.191	5.33662	0.192	4.02535	0.191	2.66761	0.192	1.46056	0.191	0.52366	0.191	0.13924	0.192	0.06287		0.192	1.08113	0.191	0.86662	0.192	0.83859	0.191	0.78958	0.192	0.5762	0.191	0.34268	0.191	0.13114	0.192	0.00692		0.192	7.72676	0.192	-0.53845	0.192	-0.46042	0.192	-0.43423	0.192	-0.42986	0.192	-0.40944
			0.193	5.46338	0.192	5.32394	0.193	4.01268	0.192	2.66197	0.193	1.46197	0.192	0.52592	0.192	0.14113	0.193	0.06472		0.193	1.08	0.192	0.85986	0.193	0.83423	0.192	0.7862	0.193	0.5731	0.192	0.34113	0.192	0.13059	0.193	0.00805		0.193	7.73521	0.193	-0.53831	0.193	-0.45873	0.193	-0.43282	0.193	-0.42746	0.193	-0.40817
			0.194	5.4507	0.193	5.30845	0.194	4.00282	0.193	2.65775	0.194	1.46197	0.193	0.52817	0.193	0.1431	0.194	0.06663		0.194	1.08338	0.193	0.85423	0.194	0.82831	0.193	0.77944	0.194	0.57056	0.193	0.33972	0.193	0.1302	0.194	0.00805		0.194	7.74366	0.194	-0.53549	0.194	-0.45718	0.194	-0.43141	0.194	-0.42606	0.194	-0.40704
			0.195	5.43803	0.194	5.29155	0.195	3.99155	0.194	2.65352	0.195	1.46056	0.194	0.53028	0.194	0.14549	0.195	0.06824		0.195	1.07479	0.194	0.84887	0.195	0.82324	0.194	0.77479	0.195	0.56732	0.194	0.33817	0.194	0.13011	0.195	0.00848		0.195	7.7507	0.195	-0.53268	0.195	-0.45366	0.195	-0.42986	0.195	-0.42366	0.195	-0.40493
			0.196	5.42254	0.195	5.27887	0.196	3.9831	0.195	2.64648	0.196	1.46197	0.195	0.53197	0.195	0.14746	0.196	0.0702		0.196	1.06704	0.195	0.84296	0.196	0.81676	0.195	0.76887	0.196	0.56507	0.195	0.33662	0.195	0.12993	0.196	0.00851		0.196	7.75493	0.196	-0.52986	0.196	-0.45141	0.196	-0.42845	0.196	-0.42211	0.196	-0.40366
			0.197	5.40845	0.196	5.26338	0.197	3.97183	0.196	2.64225	0.197	1.46056	0.196	0.53394	0.196	0.14915	0.197	0.07186		0.197	1.06507	0.196	0.83789	0.197	0.81155	0.196	0.76394	0.197	0.56155	0.196	0.33577	0.196	0.13014	0.197	0.00875		0.197	7.76056	0.197	-0.52958	0.197	-0.45099	0.197	-0.42704	0.197	-0.42113	0.197	-0.40225
			0.198	5.39296	0.197	5.24507	0.198	3.95915	0.197	2.63662	0.198	1.45915	0.197	0.53577	0.197	0.15141	0.198	0.07328		0.198	1.06338	0.197	0.83394	0.198	0.80535	0.197	0.76056	0.198	0.55732	0.197	0.33423	0.197	0.13034	0.198	0.00882		0.198	7.7662	0.198	-0.52761	0.198	-0.44986	0.198	-0.42563	0.198	-0.41958	0.198	-0.4007
			0.199	5.37887	0.198	5.23099	0.199	3.94507	0.198	2.63239	0.199	1.46056	0.198	0.53775	0.198	0.15338	0.199	0.07549		0.199	1.05958	0.198	0.82662	0.199	0.80028	0.198	0.75577	0.199	0.55437	0.198	0.33254	0.198	0.12945	0.199	0.00905		0.199	7.77042	0.199	-0.52479	0.199	-0.44873	0.199	-0.42437	0.199	-0.41817	0.199	-0.39873
			0.2	5.3662	0.199	5.21549	0.2	3.93239	0.199	2.62535	0.2	1.46056	0.199	0.53915	0.199	0.15549	0.2	0.07665		0.2	1.05507	0.199	0.8207	0.2	0.79465	0.199	0.74986	0.2	0.55099	0.199	0.33211	0.199	0.12954	0.2	0.00923		0.2	7.77324	0.2	-0.52183	0.2	-0.44746	0.2	-0.42282	0.2	-0.41662	0.2	-0.39704
			0.201	5.35211	0.2	5.19859	0.201	3.92113	0.2	2.62676	0.201	1.45915	0.2	0.54113	0.2	0.15718	0.201	0.07827		0.201	1.05225	0.2	0.81437	0.201	0.78915	0.2	0.74521	0.201	0.54817	0.2	0.33	0.2	0.12877	0.201	0.00937		0.201	7.77887	0.201	-0.51986	0.201	-0.44606	0.201	-0.42085	0.201	-0.41465	0.201	-0.39577
			0.202	5.33662	0.201	5.1831	0.202	3.90986	0.201	2.62113	0.202	1.46056	0.201	0.54254	0.201	0.15915	0.202	0.08021		0.202	1.04901	0.201	0.80901	0.202	0.7838	0.201	0.74127	0.202	0.54577	0.201	0.32817	0.201	0.12841	0.202	0.00984		0.202	7.78169	0.202	-0.51831	0.202	-0.44479	0.202	-0.42	0.202	-0.41338	0.202	-0.39408
			0.203	5.32676	0.202	5.16901	0.203	3.9	0.202	2.61549	0.203	1.46056	0.202	0.54465	0.202	0.16113	0.203	0.08166		0.203	1.04859	0.202	0.80423	0.203	0.77972	0.202	0.73549	0.203	0.54254	0.202	0.32676	0.202	0.12845	0.203	0.01026		0.203	7.78169	0.203	-0.51648	0.203	-0.4431	0.203	-0.41845	0.203	-0.41169	0.203	-0.39225
			0.204	5.31408	0.203	5.1493	0.204	3.88873	0.203	2.60704	0.204	1.45915	0.203	0.54648	0.203	0.16352	0.204	0.08314		0.204	1.04465	0.203	0.79873	0.204	0.77408	0.203	0.73127	0.204	0.53901	0.203	0.3262	0.203	0.12911	0.204	0.01027		0.204	7.78169	0.204	-0.51493	0.204	-0.44155	0.204	-0.41676	0.204	-0.41042	0.204	-0.3907
			0.205	5.29859	0.204	5.13099	0.205	3.87746	0.204	2.60141	0.205	1.45915	0.204	0.54803	0.204	0.16507	0.205	0.0848		0.205	1.03986	0.204	0.79324	0.205	0.76704	0.204	0.72549	0.205	0.53577	0.204	0.32408	0.204	0.12835	0.205	0.01073		0.205	7.78169	0.205	-0.51268	0.205	-0.44014	0.205	-0.41535	0.205	-0.40887	0.205	-0.38873
			0.206	5.28169	0.205	5.11127	0.206	3.8662	0.205	2.59577	0.206	1.45915	0.205	0.54958	0.205	0.16662	0.206	0.08628		0.206	1.0362	0.205	0.78732	0.206	0.76127	0.205	0.72014	0.206	0.53225	0.205	0.32197	0.205	0.12785	0.206	0.0108		0.206	7.78169	0.206	-0.5107	0.206	-0.4393	0.206	-0.41394	0.206	-0.40704	0.206	-0.38718
			0.207	5.27042	0.206	5.09718	0.207	3.8507	0.206	2.58873	0.207	1.45775	0.206	0.55127	0.206	0.16817	0.207	0.08792		0.207	1.03239	0.206	0.77986	0.207	0.75549	0.206	0.71521	0.207	0.52859	0.206	0.32014	0.206	0.12739	0.207	0.01079		0.207	7.78028	0.207	-0.50915	0.207	-0.43803	0.207	-0.41225	0.207	-0.40535	0.207	-0.38493
			0.208	5.25352	0.207	5.08028	0.208	3.83803	0.207	2.58451	0.208	1.45915	0.207	0.55254	0.207	0.17	0.208	0.08942		0.208	1.03	0.207	0.77437	0.208	0.74845	0.207	0.71085	0.208	0.52606	0.207	0.31901	0.207	0.12663	0.208	0.01099		0.208	7.77887	0.208	-0.50704	0.208	-0.43648	0.208	-0.41085	0.208	-0.40423	0.208	-0.3831
			0.209	5.23803	0.208	5.05915	0.209	3.82817	0.208	2.57746	0.209	1.45775	0.208	0.55437	0.208	0.17197	0.209	0.09077		0.209	1.02493	0.208	0.76873	0.209	0.74423	0.208	0.70563	0.209	0.52296	0.208	0.31761	0.208	0.12637	0.209	0.01112		0.209	7.77606	0.209	-0.50507	0.209	-0.43521	0.209	-0.40915	0.209	-0.40239	0.209	-0.38169
			0.21	5.22535	0.209	5.04366	0.21	3.81549	0.209	2.57042	0.21	1.45634	0.209	0.55606	0.209	0.17338	0.21	0.09254		0.21	1.02239	0.209	0.76254	0.21	0.73831	0.209	0.69944	0.21	0.52	0.209	0.31563	0.209	0.12623	0.21	0.01142		0.21	7.77183	0.21	-0.50282	0.21	-0.43465	0.21	-0.40817	0.21	-0.40127	0.21	-0.38028
			0.211	5.20845	0.21	5.02676	0.211	3.80423	0.21	2.56338	0.211	1.45634	0.21	0.55704	0.21	0.17507	0.211	0.09375		0.211	1.01718	0.21	0.75732	0.211	0.73169	0.21	0.69451	0.211	0.51521	0.21	0.31352	0.21	0.12517	0.211	0.01148		0.211	7.76761	0.211	-0.5007	0.211	-0.43366	0.211	-0.4069	0.211	-0.39958	0.211	-0.37845
			0.212	5.19014	0.211	5.00986	0.212	3.79014	0.211	2.55915	0.212	1.45634	0.211	0.55887	0.211	0.1762	0.212	0.09544		0.212	1.01324	0.211	0.75099	0.212	0.72676	0.211	0.68901	0.212	0.51225	0.211	0.31127	0.211	0.12473	0.212	0.01183		0.212	7.76338	0.212	-0.49887	0.212	-0.43183	0.212	-0.40493	0.212	-0.39803	0.212	-0.37704
			0.213	5.17324	0.212	4.99155	0.213	3.78028	0.212	2.55352	0.213	1.45493	0.212	0.56042	0.212	0.17817	0.213	0.0971		0.213	1.01028	0.212	0.74521	0.213	0.72113	0.212	0.68563	0.213	0.50859	0.212	0.30958	0.212	0.12489	0.213	0.01188		0.213	7.75775	0.213	-0.4969	0.213	-0.43028	0.213	-0.40352	0.213	-0.39676	0.213	-0.37535
			0.214	5.15775	0.213	4.97183	0.214	3.7662	0.213	2.54507	0.214	1.45493	0.213	0.56239	0.213	0.1793	0.214	0.0983		0.214	1.0062	0.213	0.73944	0.214	0.71408	0.213	0.68042	0.214	0.50507	0.213	0.30789	0.213	0.12456	0.214	0.01181		0.214	7.75211	0.214	-0.49437	0.214	-0.42859	0.214	-0.40225	0.214	-0.39479	0.214	-0.37352
			0.215	5.14225	0.214	4.95493	0.215	3.75352	0.214	2.53944	0.215	1.45352	0.214	0.56366	0.214	0.18099	0.215	0.10017		0.215	1.0031	0.214	0.73394	0.215	0.70958	0.214	0.67254	0.215	0.50169	0.214	0.30535	0.214	0.12418	0.215	0.01224		0.215	7.74507	0.215	-0.4931	0.215	-0.42746	0.215	-0.40099	0.215	-0.39296	0.215	-0.37211
			0.216	5.12535	0.215	4.93521	0.216	3.74085	0.215	2.53521	0.216	1.45352	0.215	0.56535	0.215	0.18268	0.216	0.10087		0.216	0.99944	0.215	0.72775	0.216	0.70366	0.215	0.66845	0.216	0.49887	0.215	0.30338	0.215	0.123	0.216	0.01234		0.216	7.73803	0.216	-0.49056	0.216	-0.42577	0.216	-0.39958	0.216	-0.39085	0.216	-0.37056
			0.217	5.10845	0.216	4.91408	0.217	3.72958	0.216	2.52676	0.217	1.45211	0.216	0.5662	0.216	0.18394	0.217	0.10231		0.217	0.99535	0.216	0.72155	0.217	0.69704	0.216	0.66366	0.217	0.49423	0.216	0.30197	0.216	0.12301	0.217	0.01273		0.217	7.72958	0.217	-0.48775	0.217	-0.42394	0.217	-0.39803	0.217	-0.39	0.217	-0.36915
			0.218	5.09437	0.217	4.89718	0.218	3.71831	0.217	2.51972	0.218	1.4507	0.217	0.56746	0.217	0.18549	0.218	0.10377		0.218	0.99085	0.217	0.71577	0.218	0.69155	0.217	0.65859	0.218	0.49042	0.217	0.29944	0.217	0.12186	0.218	0.01305		0.218	7.72113	0.218	-0.48577	0.218	-0.42211	0.218	-0.39592	0.218	-0.38873	0.218	-0.36761
			0.219	5.07606	0.218	4.87746	0.219	3.70423	0.218	2.51408	0.219	1.4507	0.218	0.5693	0.218	0.18704	0.219	0.10504		0.219	0.98732	0.218	0.71	0.219	0.6862	0.218	0.65296	0.219	0.48634	0.218	0.29803	0.218	0.12125	0.219	0.01317		0.219	7.71127	0.219	-0.48352	0.219	-0.42099	0.219	-0.39493	0.219	-0.38704	0.219	-0.36592
			0.22	5.05493	0.219	4.85915	0.22	3.69296	0.219	2.50845	0.22	1.4493	0.219	0.57028	0.219	0.18873	0.22	0.10642		0.22	0.98197	0.219	0.70296	0.22	0.68014	0.219	0.64803	0.22	0.48296	0.219	0.29535	0.219	0.12077	0.22	0.01314		0.22	7.70141	0.22	-0.48085	0.22	-0.41958	0.22	-0.39324	0.22	-0.38535	0.22	-0.36423
			0.221	5.03803	0.22	4.84225	0.221	3.68169	0.22	2.50141	0.221	1.4493	0.22	0.57169	0.22	0.19028	0.221	0.10777		0.221	0.97887	0.22	0.69817	0.221	0.67507	0.22	0.64352	0.221	0.47887	0.22	0.29352	0.22	0.12027	0.221	0.01349		0.221	7.69155	0.221	-0.47789	0.221	-0.41831	0.221	-0.39113	0.221	-0.38394	0.221	-0.36254
			0.222	5.02254	0.221	4.82254	0.222	3.66901	0.221	2.49577	0.222	1.44789	0.221	0.57338	0.221	0.19197	0.222	0.10908		0.222	0.97465	0.221	0.6931	0.222	0.66803	0.221	0.63761	0.222	0.47563	0.221	0.29141	0.221	0.11966	0.222	0.0137		0.222	7.67887	0.222	-0.47451	0.222	-0.4169	0.222	-0.38986	0.222	-0.38239	0.222	-0.36113
			0.223	5.00423	0.222	4.80282	0.223	3.65352	0.222	2.49014	0.223	1.44789	0.222	0.57437	0.222	0.19324	0.223	0.11073		0.223	0.96986	0.222	0.68676	0.223	0.66211	0.222	0.63254	0.223	0.47225	0.222	0.29	0.222	0.11948	0.223	0.01399		0.223	7.66761	0.223	-0.47183	0.223	-0.41549	0.223	-0.38859	0.223	-0.38042	0.223	-0.36014
			0.224	4.99014	0.223	4.78873	0.224	3.64225	0.223	2.48451	0.224	1.44648	0.223	0.57577	0.223	0.19493	0.224	0.11151		0.224	0.96507	0.223	0.68028	0.224	0.65634	0.223	0.6269	0.224	0.46718	0.223	0.28732	0.223	0.11806	0.224	0.01402		0.224	7.65493	0.224	-0.46859	0.224	-0.4138	0.224	-0.38732	0.224	-0.37887	0.224	-0.35859
			0.225	4.97042	0.224	4.7662	0.225	3.63099	0.224	2.47606	0.225	1.44648	0.224	0.57704	0.224	0.19648	0.225	0.11232		0.225	0.96042	0.224	0.67437	0.225	0.65028	0.224	0.62042	0.225	0.46324	0.224	0.28521	0.224	0.11749	0.225	0.01406		0.225	7.64085	0.225	-0.46507	0.225	-0.41225	0.225	-0.38592	0.225	-0.37732	0.225	-0.3569
			0.226	4.9493	0.225	4.74507	0.226	3.61831	0.225	2.47042	0.226	1.44366	0.225	0.57831	0.225	0.19803	0.226	0.11382		0.226	0.95577	0.225	0.66831	0.226	0.64493	0.225	0.61549	0.226	0.45958	0.225	0.28296	0.225	0.11707	0.226	0.01425		0.226	7.62676	0.226	-0.46197	0.226	-0.41085	0.226	-0.38423	0.226	-0.37592	0.226	-0.35535
			0.227	4.93239	0.226	4.72676	0.227	3.60845	0.226	2.46479	0.227	1.44366	0.226	0.57972	0.226	0.1993	0.227	0.11508		0.227	0.95169	0.226	0.66324	0.227	0.63887	0.226	0.61014	0.227	0.45521	0.226	0.28113	0.226	0.1168	0.227	0.01456		0.227	7.61268	0.227	-0.46113	0.227	-0.40958	0.227	-0.38225	0.227	-0.37451	0.227	-0.35394
			0.228	4.91408	0.227	4.70704	0.228	3.59296	0.227	2.45775	0.228	1.44225	0.227	0.5807	0.227	0.20085	0.228	0.11682		0.228	0.94648	0.227	0.65704	0.228	0.63296	0.227	0.60479	0.228	0.45183	0.227	0.2793	0.227	0.11611	0.228	0.01469		0.228	7.59718	0.228	-0.45789	0.228	-0.40803	0.228	-0.38056	0.228	-0.37338	0.228	-0.35225
			0.229	4.89718	0.228	4.68732	0.229	3.58028	0.228	2.45211	0.229	1.44085	0.228	0.58225	0.228	0.20225	0.229	0.1178		0.229	0.94225	0.228	0.6507	0.229	0.6262	0.228	0.6	0.229	0.44803	0.228	0.2769	0.228	0.11515	0.229	0.01461		0.229	7.58028	0.229	-0.45423	0.229	-0.40634	0.229	-0.37873	0.229	-0.37183	0.229	-0.35099
			0.23	4.87606	0.229	4.66479	0.23	3.56761	0.229	2.44366	0.23	1.44085	0.229	0.58324	0.229	0.2038	0.23	0.11862		0.23	0.93718	0.229	0.64535	0.23	0.6207	0.229	0.59451	0.23	0.44324	0.229	0.27437	0.229	0.11414	0.23	0.01506		0.23	7.56479	0.23	-0.45056	0.23	-0.40535	0.23	-0.37746	0.23	-0.37014	0.23	-0.34958
			0.231	4.85352	0.23	4.64648	0.231	3.55634	0.23	2.43803	0.231	1.43944	0.23	0.58465	0.23	0.20521	0.231	0.11985		0.231	0.93324	0.23	0.6393	0.231	0.61465	0.23	0.58859	0.231	0.43972	0.23	0.27155	0.23	0.11355	0.231	0.01503		0.231	7.54648	0.231	-0.44704	0.231	-0.40352	0.231	-0.3762	0.231	-0.36873	0.231	-0.34831
			0.232	4.83521	0.231	4.62817	0.232	3.54225	0.231	2.43099	0.232	1.43803	0.231	0.58563	0.231	0.20662	0.232	0.12135		0.232	0.92901	0.231	0.6331	0.232	0.60845	0.231	0.58352	0.232	0.4362	0.231	0.26986	0.231	0.11293	0.232	0.01515		0.232	7.52817	0.232	-0.44366	0.232	-0.40183	0.232	-0.37465	0.232	-0.36718	0.232	-0.34662
			0.233	4.81408	0.232	4.60845	0.233	3.52958	0.232	2.42535	0.233	1.43803	0.232	0.5869	0.232	0.20817	0.233	0.12252		0.233	0.92254	0.232	0.62732	0.233	0.60338	0.232	0.57873	0.233	0.43254	0.232	0.26775	0.232	0.1127	0.233	0.01515		0.233	7.50986	0.233	-0.4407	0.233	-0.4	0.233	-0.3731	0.233	-0.36563	0.233	-0.34521
			0.234	4.79296	0.233	4.58732	0.234	3.51831	0.233	2.41972	0.234	1.43662	0.233	0.58789	0.233	0.20944	0.234	0.12394		0.234	0.91761	0.233	0.62225	0.234	0.59761	0.233	0.5738	0.234	0.42915	0.233	0.26577	0.233	0.11206	0.234	0.01525		0.234	7.49155	0.234	-0.43718	0.234	-0.39831	0.234	-0.37141	0.234	-0.36408	0.234	-0.34366
			0.235	4.76901	0.234	4.56761	0.235	3.50563	0.234	2.41408	0.235	1.43521	0.234	0.5893	0.234	0.21056	0.235	0.1247		0.235	0.91268	0.234	0.61704	0.235	0.59268	0.234	0.56803	0.235	0.42634	0.234	0.26338	0.234	0.11141	0.235	0.01546		0.235	7.47042	0.235	-0.42775	0.235	-0.39676	0.235	-0.37028	0.235	-0.36254	0.235	-0.34225
			0.236	4.7493	0.235	4.54789	0.236	3.49155	0.235	2.40704	0.236	1.4338	0.235	0.59	0.235	0.21211	0.236	0.12604		0.236	0.9062	0.235	0.61042	0.236	0.58606	0.235	0.56324	0.236	0.42324	0.235	0.26085	0.235	0.11093	0.236	0.01538		0.236	7.4507	0.236	-0.42479	0.236	-0.39507	0.236	-0.3693	0.236	-0.36113	0.236	-0.34099
			0.237	4.73239	0.236	4.52817	0.237	3.48169	0.236	2.4	0.237	1.43239	0.236	0.59127	0.236	0.21324	0.237	0.12742		0.237	0.90268	0.236	0.60493	0.237	0.58056	0.236	0.55831	0.237	0.41986	0.236	0.25845	0.236	0.10973	0.237	0.0157		0.237	7.42958	0.237	-0.42296	0.237	-0.39324	0.237	-0.36746	0.237	-0.35944	0.237	-0.33944
			0.238	4.71127	0.237	4.50563	0.238	3.46901	0.237	2.39437	0.238	1.43239	0.237	0.59239	0.237	0.21479	0.238	0.12832		0.238	0.89704	0.237	0.59958	0.238	0.57451	0.237	0.55254	0.238	0.41507	0.237	0.25718	0.237	0.10923	0.238	0.01593		0.238	7.40845	0.238	-0.42056	0.238	-0.39155	0.238	-0.36592	0.238	-0.35789	0.238	-0.33775
			0.239	4.69014	0.238	4.48592	0.239	3.45493	0.238	2.38732	0.239	1.43099	0.238	0.59338	0.238	0.21606	0.239	0.12959		0.239	0.89155	0.238	0.59465	0.239	0.56958	0.238	0.54817	0.239	0.41282	0.238	0.25437	0.238	0.10854	0.239	0.01582		0.239	7.38451	0.239	-0.41761	0.239	-0.39014	0.239	-0.36493	0.239	-0.3562	0.239	-0.3362
			0.24	4.66479	0.239	4.4662	0.24	3.44507	0.239	2.38169	0.24	1.42958	0.239	0.59451	0.239	0.21732	0.24	0.13121		0.24	0.88761	0.239	0.58803	0.24	0.56465	0.239	0.54282	0.24	0.4093	0.239	0.25254	0.239	0.1079	0.24	0.01589		0.24	7.36197	0.24	-0.41408	0.24	-0.38803	0.24	-0.3638	0.24	-0.35408	0.24	-0.33465
			0.241	4.64507	0.24	4.44507	0.241	3.42958	0.24	2.37465	0.241	1.42817	0.24	0.59521	0.24	0.21887	0.241	0.13186		0.241	0.88254	0.24	0.58239	0.241	0.55958	0.24	0.53775	0.241	0.40451	0.24	0.25056	0.24	0.10739	0.241	0.01586		0.241	7.33803	0.241	-0.41113	0.241	-0.38648	0.241	-0.36239	0.241	-0.35324	0.241	-0.33338
			0.242	4.62535	0.241	4.42676	0.242	3.42113	0.241	2.36761	0.242	1.42676	0.241	0.5969	0.241	0.21986	0.242	0.13296		0.242	0.87704	0.241	0.57789	0.242	0.55408	0.241	0.53408	0.242	0.40056	0.241	0.24859	0.241	0.107	0.242	0.016		0.242	7.31268	0.242	-0.40775	0.242	-0.38437	0.242	-0.36	0.242	-0.35183	0.242	-0.33197
			0.243	4.60282	0.242	4.40423	0.243	3.40704	0.242	2.36338	0.243	1.42535	0.242	0.59803	0.242	0.22127	0.243	0.13407		0.243	0.87155	0.242	0.57211	0.243	0.54901	0.242	0.52761	0.243	0.3962	0.242	0.2462	0.242	0.10625	0.243	0.01611		0.243	7.28873	0.243	-0.40423	0.243	-0.38169	0.243	-0.35901	0.243	-0.35056	0.243	-0.32986
			0.244	4.58028	0.243	4.38592	0.244	3.39577	0.243	2.35634	0.244	1.42535	0.243	0.59873	0.243	0.22254	0.244	0.13542		0.244	0.86775	0.243	0.56761	0.244	0.54394	0.243	0.52282	0.244	0.39225	0.243	0.24423	0.243	0.10518	0.244	0.01623		0.244	7.26761	0.244	-0.4007	0.244	-0.38099	0.244	-0.35732	0.244	-0.34915	0.244	-0.3293
			0.245	4.56338	0.244	4.3662	0.245	3.38451	0.244	2.3493	0.245	1.42394	0.244	0.60014	0.244	0.22408	0.245	0.13635		0.245	0.86324	0.244	0.56366	0.245	0.53859	0.244	0.51817	0.245	0.38845	0.244	0.24254	0.244	0.10459	0.245	0.01649		0.245	7.23662	0.245	-0.3969	0.245	-0.3793	0.245	-0.35563	0.245	-0.34789	0.245	-0.32803
			0.246	4.53944	0.245	4.34507	0.246	3.3662	0.245	2.34225	0.246	1.42254	0.245	0.60085	0.245	0.22535	0.246	0.13749		0.246	0.85535	0.245	0.55732	0.246	0.53408	0.245	0.5131	0.246	0.38479	0.245	0.23944	0.245	0.10427	0.246	0.01651		0.246	7.20563	0.246	-0.39282	0.246	-0.37817	0.246	-0.35366	0.246	-0.3462	0.246	-0.32592
			0.247	4.5169	0.246	4.32394	0.247	3.35493	0.246	2.33662	0.247	1.42113	0.246	0.60197	0.246	0.22648	0.247	0.13841		0.247	0.85085	0.246	0.55183	0.247	0.52901	0.246	0.50845	0.247	0.38127	0.246	0.23746	0.246	0.10355	0.247	0.01673		0.247	7.18028	0.247	-0.38901	0.247	-0.37648	0.247	-0.35239	0.247	-0.34479	0.247	-0.32437
			0.248	4.49577	0.247	4.30563	0.248	3.34507	0.247	2.33239	0.248	1.41972	0.247	0.60296	0.247	0.22789	0.248	0.13944		0.248	0.84521	0.247	0.54761	0.248	0.52408	0.247	0.50366	0.248	0.37775	0.247	0.23535	0.247	0.1031	0.248	0.01689		0.248	7.1493	0.248	-0.38507	0.248	-0.37437	0.248	-0.35056	0.248	-0.34282	0.248	-0.32324
			0.249	4.47324	0.248	4.28451	0.249	3.33239	0.248	2.32676	0.249	1.41831	0.248	0.60408	0.248	0.2293	0.249	0.14062		0.249	0.83944	0.248	0.54197	0.249	0.51958	0.248	0.5	0.249	0.37366	0.248	0.23352	0.248	0.10242	0.249	0.01708		0.249	7.11831	0.249	-0.38141	0.249	-0.37239	0.249	-0.34958	0.249	-0.34155	0.249	-0.32169
			0.25	4.44789	0.249	4.26197	0.25	3.31972	0.249	2.31831	0.25	1.4169	0.249	0.60479	0.249	0.23042	0.25	0.14183		0.25	0.83437	0.249	0.53732	0.25	0.51479	0.249	0.49507	0.25	0.37028	0.249	0.23113	0.249	0.10169	0.25	0.01727		0.25	7.09437	0.25	-0.37718	0.25	-0.37113	0.25	-0.34845	0.25	-0.34014	0.25	-0.32
			0.251	4.42535	0.25	4.24225	0.251	3.30845	0.25	2.30986	0.251	1.41549	0.25	0.60592	0.25	0.23155	0.251	0.14282		0.251	0.83169	0.25	0.53127	0.251	0.51	0.25	0.49141	0.251	0.36704	0.25	0.22901	0.25	0.10134	0.251	0.01721		0.251	7.06338	0.251	-0.37282	0.251	-0.36944	0.251	-0.34648	0.251	-0.33873	0.251	-0.31901
			0.252	4.40282	0.251	4.22254	0.252	3.29577	0.251	2.30423	0.252	1.41549	0.251	0.6069	0.251	0.23282	0.252	0.14366		0.252	0.82451	0.251	0.5269	0.252	0.50507	0.251	0.4869	0.252	0.3631	0.251	0.22718	0.251	0.10068	0.252	0.0171		0.252	7.02817	0.252	-0.36873	0.252	-0.36761	0.252	-0.34437	0.252	-0.33746	0.252	-0.31746
			0.253	4.3831	0.252	4.20282	0.253	3.28169	0.252	2.29859	0.253	1.41408	0.252	0.60789	0.252	0.23437	0.253	0.14493		0.253	0.81648	0.252	0.52211	0.253	0.5007	0.252	0.48183	0.253	0.3593	0.252	0.22493	0.252	0.09945	0.253	0.01737		0.253	6.99718	0.253	-0.36451	0.253	-0.36606	0.253	-0.34282	0.253	-0.33592	0.253	-0.31592
			0.254	4.35775	0.253	4.18169	0.254	3.27183	0.253	2.29155	0.254	1.41268	0.253	0.60887	0.253	0.23535	0.254	0.14592		0.254	0.81028	0.253	0.51704	0.254	0.49577	0.253	0.47746	0.254	0.35634	0.253	0.22296	0.253	0.09918	0.254	0.01756		0.254	6.96761	0.254	-0.3607	0.254	-0.36408	0.254	-0.34225	0.254	-0.33437	0.254	-0.31423
			0.255	4.3338	0.254	4.16338	0.255	3.26338	0.254	2.28592	0.255	1.41127	0.254	0.60986	0.254	0.23676	0.255	0.14676		0.255	0.80408	0.254	0.51254	0.255	0.49282	0.254	0.47366	0.255	0.35268	0.254	0.22113	0.254	0.09882	0.255	0.01746		0.255	6.95211	0.255	-0.35732	0.255	-0.36268	0.255	-0.3407	0.255	-0.33282	0.255	-0.31296
			0.256	4.30986	0.255	4.14085	0.256	3.24648	0.255	2.27887	0.256	1.40986	0.255	0.6107	0.255	0.23789	0.256	0.14803		0.256	0.79873	0.255	0.50817	0.256	0.48803	0.255	0.46831	0.256	0.34887	0.255	0.21958	0.255	0.09792	0.256	0.01748		0.256	6.91972	0.256	-0.35268	0.256	-0.36042	0.256	-0.33887	0.256	-0.33155	0.256	-0.30958
			0.257	4.28592	0.256	4.12113	0.257	3.23521	0.256	2.27324	0.257	1.40789	0.256	0.61155	0.256	0.2393	0.257	0.14901		0.257	0.7931	0.256	0.50338	0.257	0.48183	0.256	0.46451	0.257	0.34535	0.256	0.21718	0.256	0.09738	0.257	0.01761		0.257	6.88169	0.257	-0.34958	0.257	-0.35859	0.257	-0.33746	0.257	-0.33014	0.257	-0.30901
			0.258	4.26197	0.257	4.10423	0.258	3.22394	0.257	2.2662	0.258	1.40704	0.257	0.61268	0.257	0.24042	0.258	0.14972		0.258	0.78803	0.257	0.49887	0.258	0.47718	0.257	0.46014	0.258	0.34254	0.257	0.21549	0.257	0.09686	0.258	0.0178		0.258	6.84789	0.258	-0.34915	0.258	-0.35662	0.258	-0.33577	0.258	-0.32873	0.258	-0.30761
			0.259	4.23803	0.258	4.08451	0.259	3.21127	0.258	2.26056	0.259	1.40606	0.258	0.61338	0.258	0.24169	0.259	0.15099		0.259	0.78211	0.258	0.49437	0.259	0.47296	0.258	0.45676	0.259	0.3393	0.258	0.21366	0.258	0.09656	0.259	0.01806		0.259	6.81268	0.259	-0.34352	0.259	-0.35465	0.259	-0.33408	0.259	-0.3269	0.259	-0.30662
			0.26	4.21549	0.259	4.06197	0.26	3.20141	0.259	2.25493	0.26	1.40465	0.259	0.61437	0.259	0.24268	0.26	0.15197		0.26	0.77704	0.259	0.49042	0.26	0.46915	0.259	0.45239	0.26	0.3362	0.259	0.21254	0.259	0.09589	0.26	0.01813		0.26	6.77042	0.26	-0.33845	0.26	-0.35352	0.26	-0.33268	0.26	-0.32563	0.26	-0.30521
			0.261	4.19155	0.26	4.04085	0.261	3.19014	0.26	2.24789	0.261	1.40296	0.26	0.61521	0.26	0.2438	0.261	0.15324		0.261	0.77155	0.26	0.48507	0.261	0.46549	0.26	0.44887	0.261	0.33352	0.26	0.21014	0.26	0.09523	0.261	0.01821		0.261	6.73239	0.261	-0.33338	0.261	-0.35155	0.261	-0.33155	0.261	-0.32423	0.261	-0.30366
			0.262	4.1662	0.261	4.02394	0.262	3.17746	0.261	2.24225	0.262	1.40155	0.261	0.6162	0.261	0.24493	0.262	0.1538		0.262	0.76437	0.261	0.48099	0.262	0.46127	0.261	0.44479	0.262	0.32958	0.261	0.20859	0.261	0.09485	0.262	0.01808		0.262	6.69437	0.262	-0.32901	0.262	-0.34972	0.262	-0.33014	0.262	-0.32282	0.262	-0.30239
			0.263	4.14366	0.262	4.00423	0.263	3.16479	0.262	2.23521	0.263	1.39944	0.262	0.61704	0.262	0.24606	0.263	0.15507		0.263	0.75944	0.262	0.47648	0.263	0.45718	0.262	0.44099	0.263	0.32634	0.262	0.20704	0.262	0.09415	0.263	0.01825		0.263	6.65634	0.263	-0.32521	0.263	-0.34803	0.263	-0.32831	0.263	-0.32127	0.263	-0.30113
			0.264	4.11831	0.263	3.98592	0.264	3.15211	0.263	2.22958	0.264	1.39845	0.263	0.61761	0.263	0.24704	0.264	0.1562		0.264	0.75296	0.263	0.47197	0.264	0.4531	0.263	0.43803	0.264	0.32352	0.263	0.20465	0.263	0.09375	0.264	0.01844		0.264	6.6169	0.264	-0.3207	0.264	-0.34606	0.264	-0.32676	0.264	-0.31958	0.264	-0.29972
			0.265	4.09296	0.264	3.96479	0.265	3.13944	0.264	2.22254	0.265	1.39676	0.264	0.61859	0.264	0.24817	0.265	0.1569		0.265	0.74775	0.264	0.46901	0.265	0.44958	0.264	0.43394	0.265	0.32085	0.264	0.20296	0.264	0.09317	0.265	0.01834		0.265	6.57746	0.265	-0.3162	0.265	-0.34408	0.265	-0.32577	0.265	-0.31803	0.265	-0.29789
			0.266	4.06761	0.265	3.94648	0.266	3.12817	0.265	2.2169	0.266	1.39521	0.265	0.61944	0.265	0.2493	0.266	0.15817		0.266	0.7407	0.265	0.46493	0.266	0.44606	0.265	0.43127	0.266	0.31803	0.265	0.20169	0.265	0.09262	0.266	0.01831		0.266	6.53662	0.266	-0.31183	0.266	-0.34211	0.266	-0.32437	0.266	-0.31634	0.266	-0.29606
			0.267	4.04507	0.266	3.92676	0.267	3.1169	0.266	2.21127	0.267	1.3938	0.266	0.62014	0.266	0.25028	0.267	0.15901		0.267	0.73338	0.266	0.45944	0.267	0.44225	0.266	0.42873	0.267	0.31535	0.266	0.19944	0.266	0.09249	0.267	0.01845		0.267	6.49437	0.267	-0.30761	0.267	-0.34028	0.267	-0.32282	0.267	-0.31493	0.267	-0.29535
			0.268	4.02254	0.267	3.90563	0.268	3.10704	0.267	2.20423	0.268	1.39282	0.267	0.6207	0.267	0.25141	0.268	0.15986		0.268	0.72859	0.267	0.45577	0.268	0.43887	0.267	0.42507	0.268	0.31268	0.267	0.19803	0.267	0.09199	0.268	0.01854		0.268	6.45211	0.268	-0.30352	0.268	-0.33859	0.268	-0.32099	0.268	-0.31352	0.268	-0.29465
			0.269	3.99296	0.268	3.88592	0.269	3.09577	0.268	2.19859	0.269	1.39113	0.268	0.62169	0.268	0.25254	0.269	0.16099		0.269	0.7238	0.268	0.45155	0.269	0.43493	0.268	0.42183	0.269	0.30972	0.268	0.19634	0.268	0.09134	0.269	0.01887		0.269	6.41127	0.269	-0.29972	0.269	-0.33704	0.269	-0.31944	0.269	-0.31197	0.269	-0.29338
			0.27	3.9662	0.269	3.8662	0.27	3.08169	0.269	2.19155	0.27	1.39	0.269	0.62239	0.269	0.25366	0.27	0.16197		0.27	0.72028	0.269	0.44704	0.27	0.43169	0.269	0.4193	0.27	0.30732	0.269	0.19479	0.269	0.09123	0.27	0.01849		0.27	6.36761	0.27	-0.29577	0.27	-0.33521	0.27	-0.31789	0.27	-0.3107	0.27	-0.29211
			0.271	3.94085	0.27	3.84789	0.271	3.07183	0.27	2.18592	0.271	1.38859	0.27	0.62324	0.27	0.25451	0.271	0.16282		0.271	0.71324	0.27	0.4438	0.271	0.42901	0.27	0.41549	0.271	0.30423	0.27	0.19338	0.27	0.09076	0.271	0.01849		0.271	6.32535	0.271	-0.29155	0.271	-0.33352	0.271	-0.31634	0.271	-0.30873	0.271	-0.29028
			0.272	3.91549	0.271	3.82958	0.272	3.06056	0.271	2.17887	0.272	1.38634	0.271	0.6238	0.271	0.25577	0.272	0.16366		0.272	0.70592	0.271	0.44	0.272	0.42592	0.271	0.41141	0.272	0.30155	0.271	0.19211	0.271	0.09017	0.272	0.01875		0.272	6.2831	0.272	-0.2869	0.272	-0.33155	0.272	-0.31493	0.272	-0.30789	0.272	-0.28845
			0.273	3.89014	0.272	3.80986	0.273	3.05211	0.272	2.17324	0.273	1.38507	0.272	0.62479	0.272	0.2569	0.273	0.16465		0.273	0.70014	0.272	0.43648	0.273	0.4231	0.272	0.40775	0.273	0.29887	0.272	0.19085	0.272	0.09004	0.273	0.01873		0.273	6.23944	0.273	-0.2831	0.273	-0.32944	0.273	-0.31352	0.273	-0.30662	0.273	-0.28704
			0.274	3.86338	0.273	3.79155	0.274	3.03803	0.273	2.16761	0.274	1.3838	0.273	0.62563	0.273	0.25775	0.274	0.16563		0.274	0.69451	0.273	0.4331	0.274	0.41972	0.273	0.40549	0.274	0.29648	0.273	0.18944	0.273	0.08951	0.274	0.01885		0.274	6.19437	0.274	-0.27901	0.274	-0.32803	0.274	-0.31225	0.274	-0.30493	0.274	-0.28563
			0.275	3.83803	0.274	3.77324	0.275	3.02676	0.274	2.16197	0.275	1.38239	0.274	0.62648	0.274	0.25901	0.275	0.16648		0.275	0.68972	0.274	0.4307	0.275	0.4169	0.274	0.40183	0.275	0.29394	0.274	0.18803	0.274	0.08908	0.275	0.01885		0.275	6.1507	0.275	-0.27437	0.275	-0.32704	0.275	-0.31042	0.275	-0.30338	0.275	-0.28408
			0.276	3.80986	0.275	3.75352	0.276	3.0169	0.275	2.15493	0.276	1.38113	0.275	0.62718	0.275	0.25986	0.276	0.16732		0.276	0.6831	0.275	0.42662	0.276	0.41338	0.275	0.39887	0.276	0.29169	0.275	0.18718	0.275	0.08851	0.276	0.01896		0.276	6.10563	0.276	-0.27	0.276	-0.32507	0.276	-0.30901	0.276	-0.30183	0.276	-0.28268
			0.277	3.78169	0.276	3.7338	0.277	3.00563	0.276	2.1493	0.277	1.37972	0.276	0.62775	0.276	0.26113	0.277	0.16817		0.277	0.67761	0.276	0.42338	0.277	0.41028	0.276	0.3962	0.277	0.28958	0.276	0.18535	0.276	0.08852	0.277	0.01903		0.277	6.06056	0.277	-0.26606	0.277	-0.32324	0.277	-0.30718	0.277	-0.30028	0.277	-0.28085
			0.278	3.75634	0.277	3.7169	0.278	2.99296	0.277	2.14366	0.278	1.37831	0.277	0.62845	0.277	0.26183	0.278	0.16915		0.278	0.67211	0.277	0.42042	0.278	0.4069	0.277	0.39394	0.278	0.28718	0.277	0.18408	0.277	0.0881	0.278	0.01915		0.278	6.01408	0.278	-0.26141	0.278	-0.32127	0.278	-0.30521	0.278	-0.29901	0.278	-0.27958
			0.279	3.72958	0.278	3.69718	0.279	2.9831	0.278	2.13803	0.279	1.37718	0.278	0.62915	0.278	0.26296	0.279	0.17014		0.279	0.66718	0.278	0.41718	0.279	0.4038	0.278	0.38915	0.279	0.28549	0.278	0.1831	0.278	0.0878	0.279	0.01918		0.279	5.96901	0.279	-0.25746	0.279	-0.31958	0.279	-0.30423	0.279	-0.29775	0.279	-0.27817
			0.28	3.70563	0.279	3.67887	0.28	2.97324	0.279	2.13239	0.28	1.37577	0.279	0.63	0.279	0.26408	0.28	0.17085		0.28	0.66113	0.279	0.41338	0.28	0.40141	0.279	0.38704	0.28	0.28324	0.279	0.18183	0.279	0.08738	0.28	0.01924		0.28	5.92113	0.28	-0.25282	0.28	-0.31761	0.28	-0.30282	0.28	-0.29606	0.28	-0.27676
			0.281	3.67465	0.28	3.66197	0.281	2.96056	0.28	2.12676	0.281	1.37423	0.28	0.63141	0.28	0.26507	0.281	0.17183		0.281	0.65408	0.28	0.40958	0.281	0.39831	0.28	0.3838	0.281	0.2807	0.28	0.18099	0.28	0.08693	0.281	0.01935		0.281	5.87465	0.281	-0.24831	0.281	-0.31577	0.281	-0.30113	0.281	-0.29465	0.281	-0.27535
			0.282	3.6507	0.281	3.64225	0.282	2.9507	0.281	2.11972	0.282	1.37296	0.281	0.63183	0.281	0.26606	0.282	0.17239		0.282	0.64859	0.281	0.40648	0.282	0.39521	0.281	0.38113	0.282	0.27859	0.281	0.17944	0.281	0.08645	0.282	0.01944		0.282	5.82676	0.282	-0.24352	0.282	-0.31408	0.282	-0.29915	0.282	-0.29254	0.282	-0.27366
			0.283	3.62113	0.282	3.62394	0.283	2.93803	0.282	2.11549	0.283	1.37113	0.282	0.63239	0.282	0.2669	0.283	0.17352		0.283	0.64211	0.282	0.40282	0.283	0.39225	0.282	0.37789	0.283	0.27606	0.282	0.17831	0.282	0.08634	0.283	0.01962		0.283	5.77887	0.283	-0.23901	0.283	-0.31197	0.283	-0.29761	0.283	-0.29127	0.283	-0.27239
			0.284	3.59296	0.283	3.60704	0.284	2.92958	0.283	2.10845	0.284	1.36958	0.283	0.63268	0.283	0.26789	0.284	0.17394		0.284	0.63634	0.283	0.39986	0.284	0.38958	0.283	0.37493	0.284	0.27423	0.283	0.17746	0.283	0.086	0.284	0.01992		0.284	5.72676	0.284	-0.23535	0.284	-0.31028	0.284	-0.29606	0.284	-0.28986	0.284	-0.27099
			0.285	3.5662	0.284	3.58873	0.285	2.91831	0.284	2.10141	0.285	1.36845	0.284	0.63338	0.284	0.26887	0.285	0.17507		0.285	0.63056	0.284	0.39704	0.285	0.38648	0.284	0.3731	0.285	0.27254	0.284	0.17648	0.284	0.08568	0.285	0.01976		0.285	5.67606	0.285	-0.23127	0.285	-0.30859	0.285	-0.29479	0.285	-0.28845	0.285	-0.26972
			0.286	3.53803	0.285	3.57042	0.286	2.90704	0.285	2.09577	0.286	1.36676	0.285	0.63394	0.285	0.27014	0.286	0.17549		0.286	0.62563	0.285	0.39338	0.286	0.38394	0.285	0.37042	0.286	0.27014	0.285	0.17577	0.285	0.08539	0.286	0.0198		0.286	5.62958	0.286	-0.22718	0.286	-0.30676	0.286	-0.29296	0.286	-0.28676	0.286	-0.26859
			0.287	3.51268	0.286	3.55352	0.287	2.89718	0.286	2.09014	0.287	1.36549	0.286	0.63479	0.286	0.27099	0.287	0.17634		0.287	0.61972	0.286	0.39042	0.287	0.38099	0.286	0.3669	0.287	0.26845	0.286	0.17479	0.286	0.08521	0.287	0.0199		0.287	5.5831	0.287	-0.22282	0.287	-0.30423	0.287	-0.29141	0.287	-0.28521	0.287	-0.26732
			0.288	3.4831	0.287	3.53662	0.288	2.88592	0.287	2.08451	0.288	1.36437	0.287	0.63535	0.287	0.27183	0.288	0.17704		0.288	0.61451	0.287	0.38704	0.288	0.37859	0.287	0.36507	0.288	0.2662	0.287	0.17366	0.287	0.08461	0.288	0.02025		0.288	5.53521	0.288	-0.21873	0.288	-0.30197	0.288	-0.28944	0.288	-0.28366	0.288	-0.26563
			0.289	3.45775	0.288	3.5169	0.289	2.87606	0.288	2.08028	0.289	1.36211	0.288	0.6362	0.288	0.27296	0.289	0.17789		0.289	0.60873	0.288	0.38423	0.289	0.37563	0.288	0.36239	0.289	0.2638	0.288	0.17296	0.288	0.08438	0.289	0.02032		0.289	5.48732	0.289	-0.21451	0.289	-0.3007	0.289	-0.28803	0.289	-0.28197	0.289	-0.26423
			0.29	3.42676	0.289	3.5	0.29	2.86479	0.289	2.07183	0.29	1.36113	0.289	0.6369	0.289	0.2738	0.29	0.17887		0.29	0.60423	0.289	0.38141	0.29	0.37282	0.289	0.3593	0.29	0.26239	0.289	0.17169	0.289	0.08394	0.29	0.02041		0.29	5.44085	0.29	-0.20972	0.29	-0.29845	0.29	-0.28676	0.29	-0.27986	0.29	-0.26282
			0.291	3.39718	0.29	3.47887	0.291	2.85493	0.29	2.0662	0.291	1.36	0.29	0.63732	0.29	0.27493	0.291	0.1793		0.291	0.59817	0.29	0.37803	0.291	0.37	0.29	0.35704	0.291	0.26028	0.29	0.17085	0.29	0.08376	0.291	0.02049		0.291	5.39155	0.291	-0.20507	0.291	-0.2962	0.291	-0.28451	0.291	-0.27859	0.291	-0.26113
			0.292	3.37042	0.291	3.46338	0.292	2.84507	0.291	2.06056	0.292	1.35817	0.291	0.63803	0.291	0.27577	0.292	0.18		0.292	0.59141	0.291	0.37493	0.292	0.36817	0.291	0.35423	0.292	0.25859	0.291	0.17014	0.291	0.08315	0.292	0.02038		0.292	5.34225	0.292	-0.2007	0.292	-0.29423	0.292	-0.28366	0.292	-0.2769	0.292	-0.26
			0.293	3.34366	0.292	3.44648	0.293	2.8338	0.292	2.05493	0.293	1.35634	0.292	0.63901	0.292	0.27676	0.293	0.18099		0.293	0.58577	0.292	0.37141	0.293	0.36592	0.292	0.35197	0.293	0.2569	0.292	0.16887	0.292	0.0831	0.293	0.02056		0.293	5.29437	0.293	-0.19606	0.293	-0.29197	0.293	-0.28183	0.293	-0.27507	0.293	-0.25845
			0.294	3.31549	0.293	3.42958	0.294	2.82254	0.293	2.0493	0.294	1.35479	0.293	0.63944	0.293	0.27761	0.294	0.18169		0.294	0.58085	0.293	0.36817	0.294	0.36296	0.293	0.34944	0.294	0.25451	0.293	0.16831	0.293	0.08294	0.294	0.02041		0.294	5.24507	0.294	-0.19141	0.294	-0.29	0.294	-0.28014	0.294	-0.27366	0.294	-0.2569
			0.295	3.28592	0.294	3.41408	0.295	2.81268	0.294	2.04366	0.295	1.35324	0.294	0.64	0.294	0.27873	0.295	0.18254		0.295	0.57577	0.294	0.36521	0.295	0.36	0.294	0.34634	0.295	0.25282	0.294	0.16718	0.294	0.08259	0.295	0.02052		0.295	5.19577	0.295	-0.18732	0.295	-0.28817	0.295	-0.27887	0.295	-0.27239	0.295	-0.25577
			0.296	3.25915	0.295	3.39155	0.296	2.80141	0.295	2.03803	0.296	1.35169	0.295	0.6407	0.295	0.27958	0.296	0.18296		0.296	0.57028	0.295	0.36268	0.296	0.35732	0.295	0.34437	0.296	0.25127	0.295	0.1662	0.295	0.08246	0.296	0.02059		0.296	5.14789	0.296	-0.1831	0.296	-0.28563	0.296	-0.27704	0.296	-0.27099	0.296	-0.25437
			0.297	3.2338	0.296	3.37465	0.297	2.79155	0.296	2.0338	0.297	1.35	0.296	0.64127	0.296	0.28042	0.297	0.18366		0.297	0.56521	0.296	0.35958	0.297	0.35465	0.296	0.34155	0.297	0.25014	0.296	0.16549	0.296	0.08221	0.297	0.02055		0.297	5.09859	0.297	-0.17901	0.297	-0.28394	0.297	-0.27592	0.297	-0.2693	0.297	-0.25296
			0.298	3.20282	0.297	3.35634	0.298	2.78169	0.297	2.02676	0.298	1.34873	0.297	0.64169	0.297	0.28127	0.298	0.18437		0.298	0.55901	0.297	0.35704	0.298	0.35141	0.297	0.33873	0.298	0.24887	0.297	0.16451	0.297	0.08187	0.298	0.02048		0.298	5.0507	0.298	-0.17465	0.298	-0.28183	0.298	-0.27423	0.298	-0.26775	0.298	-0.25141
			0.299	3.17465	0.298	3.34085	0.299	2.77324	0.298	2.02113	0.299	1.34704	0.298	0.64254	0.298	0.28225	0.299	0.18535		0.299	0.55479	0.298	0.35408	0.299	0.34859	0.298	0.3362	0.299	0.24634	0.298	0.16394	0.298	0.08189	0.299	0.02089		0.299	5.00141	0.299	-0.17028	0.299	-0.27972	0.299	-0.27296	0.299	-0.26634	0.299	-0.25014
			0.3	3.14507	0.299	3.32394	0.3	2.76197	0.299	2.0169	0.3	1.34577	0.299	0.64338	0.299	0.28324	0.3	0.18577		0.3	0.54972	0.299	0.35127	0.3	0.34718	0.299	0.33394	0.3	0.24479	0.299	0.16324	0.299	0.08132	0.3	0.021		0.3	4.95211	0.3	-0.16563	0.3	-0.27746	0.3	-0.2707	0.3	-0.26507	0.3	-0.24873
			0.301	3.12113	0.3	3.30704	0.301	2.75211	0.3	2.00986	0.301	1.34479	0.3	0.64338	0.3	0.28408	0.301	0.18662		0.301	0.54634	0.3	0.34803	0.301	0.34352	0.3	0.33099	0.301	0.2431	0.3	0.16254	0.3	0.0811	0.301	0.02096		0.301	4.90423	0.301	-0.16197	0.301	-0.27507	0.301	-0.2693	0.301	-0.26352	0.301	-0.24732
			0.302	3.09155	0.301	3.29014	0.302	2.74085	0.301	2.00423	0.302	1.34338	0.301	0.64423	0.301	0.28493	0.302	0.18761		0.302	0.54113	0.301	0.34507	0.302	0.33944	0.301	0.32873	0.302	0.24155	0.301	0.16197	0.301	0.08099	0.302	0.02096		0.302	4.85634	0.302	-0.15775	0.302	-0.27282	0.302	-0.26817	0.302	-0.26169	0.302	-0.24563
			0.303	3.06056	0.302	3.27324	0.303	2.73099	0.302	2	0.303	1.34155	0.302	0.64465	0.302	0.28592	0.303	0.18817		0.303	0.53549	0.302	0.34211	0.303	0.33746	0.302	0.3262	0.303	0.24	0.302	0.16113	0.302	0.08066	0.303	0.02097		0.303	4.81127	0.303	-0.15113	0.303	-0.26972	0.303	-0.26549	0.303	-0.26	0.303	-0.24366
			0.304	3.03521	0.303	3.25634	0.304	2.72113	0.303	1.99437	0.304	1.33958	0.303	0.64521	0.303	0.28662	0.304	0.18915		0.304	0.53056	0.303	0.33958	0.304	0.33465	0.303	0.32408	0.304	0.23817	0.303	0.16042	0.303	0.08059	0.304	0.02123		0.304	4.76338	0.304	-0.14648	0.304	-0.26732	0.304	-0.26366	0.304	-0.25845	0.304	-0.24254
			0.305	3.01127	0.304	3.23944	0.305	2.71268	0.304	1.98873	0.305	1.33887	0.304	0.64577	0.304	0.28761	0.305	0.19		0.305	0.5269	0.304	0.33676	0.305	0.33408	0.304	0.32155	0.305	0.23732	0.304	0.15972	0.304	0.08051	0.305	0.02162		0.305	4.71268	0.305	-0.14239	0.305	-0.26549	0.305	-0.26211	0.305	-0.2569	0.305	-0.24099
			0.306	2.98028	0.305	3.22676	0.306	2.70282	0.305	1.98451	0.306	1.33746	0.305	0.64676	0.305	0.28859	0.306	0.1907		0.306	0.52254	0.305	0.33535	0.306	0.33127	0.305	0.3207	0.306	0.23592	0.305	0.16	0.305	0.08076	0.306	0.02169		0.306	4.66479	0.306	-0.13799	0.306	-0.26338	0.306	-0.26014	0.306	-0.25549	0.306	-0.23972
			0.307	2.9507	0.306	3.20845	0.307	2.69296	0.306	1.97887	0.307	1.33606	0.306	0.64732	0.306	0.28944	0.307	0.19141		0.307	0.51901	0.306	0.33254	0.307	0.32901	0.306	0.31817	0.307	0.2338	0.306	0.15901	0.306	0.08037	0.307	0.02121		0.307	4.61549	0.307	-0.13285	0.307	-0.26127	0.307	-0.25831	0.307	-0.25423	0.307	-0.23831
			0.308	2.92394	0.307	3.18873	0.308	2.68169	0.307	1.97324	0.308	1.33408	0.307	0.64803	0.307	0.29	0.308	0.19197		0.308	0.51254	0.307	0.3293	0.308	0.32648	0.307	0.31493	0.308	0.23239	0.307	0.15845	0.307	0.08007	0.308	0.02104		0.308	4.56761	0.308	-0.12807	0.308	-0.25887	0.308	-0.25662	0.308	-0.2531	0.308	-0.2369
			0.309	2.89577	0.308	3.17183	0.309	2.67183	0.308	1.96761	0.309	1.33282	0.308	0.64859	0.308	0.2907	0.309	0.19282		0.309	0.50789	0.308	0.32634	0.309	0.32282	0.308	0.31169	0.309	0.23113	0.308	0.15746	0.308	0.08017	0.309	0.02139		0.309	4.52394	0.309	-0.12368	0.309	-0.2562	0.309	-0.25437	0.309	-0.25225	0.309	-0.23507
			0.31	2.86761	0.309	3.15634	0.31	2.66056	0.309	1.96338	0.31	1.33127	0.309	0.6493	0.309	0.29169	0.31	0.19352		0.31	0.5038	0.309	0.32408	0.31	0.31901	0.309	0.30944	0.31	0.22901	0.309	0.1569	0.309	0.0802	0.31	0.02124		0.31	4.47606	0.31	-0.11896	0.31	-0.25408	0.31	-0.25099	0.31	-0.25028	0.31	-0.23352
			0.311	2.83944	0.31	3.13803	0.311	2.6507	0.31	1.95775	0.311	1.32972	0.31	0.64972	0.31	0.29239	0.311	0.19423		0.311	0.50014	0.31	0.32099	0.311	0.31563	0.31	0.3062	0.311	0.22775	0.31	0.1562	0.31	0.07968	0.311	0.02138		0.311	4.42254	0.311	-0.11466	0.311	-0.25197	0.311	-0.25042	0.311	-0.24859	0.311	-0.23225
			0.312	2.8169	0.311	3.12113	0.312	2.64225	0.311	1.95211	0.312	1.32845	0.311	0.65028	0.311	0.29338	0.312	0.19479		0.312	0.49676	0.311	0.31789	0.312	0.31211	0.311	0.30366	0.312	0.22606	0.311	0.15549	0.311	0.07962	0.312	0.02144		0.312	4.37465	0.312	-0.11039	0.312	-0.24958	0.312	-0.24873	0.312	-0.24704	0.312	-0.23085
			0.313	2.78873	0.312	3.10423	0.313	2.6338	0.312	1.94789	0.313	1.3269	0.312	0.65085	0.312	0.29423	0.313	0.19549		0.313	0.49254	0.312	0.31648	0.313	0.31042	0.312	0.30127	0.313	0.22479	0.312	0.15493	0.312	0.07962	0.313	0.02151		0.313	4.32676	0.313	-0.10611	0.313	-0.24718	0.313	-0.2469	0.313	-0.24549	0.313	-0.22972
			0.314	2.75634	0.313	3.08592	0.314	2.62535	0.313	1.94225	0.314	1.32549	0.313	0.65113	0.313	0.29507	0.314	0.19634		0.314	0.48746	0.313	0.3131	0.314	0.30718	0.313	0.29789	0.314	0.22324	0.313	0.15493	0.313	0.07924	0.314	0.02172		0.314	4.27887	0.314	-0.10123	0.314	-0.24479	0.314	-0.24521	0.314	-0.24394	0.314	-0.22831
			0.315	2.73239	0.314	3.06901	0.315	2.61268	0.314	1.93803	0.315	1.32408	0.314	0.65169	0.314	0.29577	0.315	0.1969		0.315	0.48338	0.314	0.31	0.315	0.30451	0.314	0.29577	0.315	0.22211	0.314	0.1538	0.314	0.07927	0.315	0.02173		0.315	4.23239	0.315	-0.09652	0.315	-0.24239	0.315	-0.2431	0.315	-0.24141	0.315	-0.22718
			0.316	2.70423	0.315	3.05352	0.316	2.60282	0.315	1.93099	0.316	1.32239	0.315	0.65211	0.315	0.29676	0.316	0.19775		0.316	0.47972	0.315	0.30732	0.316	0.30197	0.315	0.29324	0.316	0.22028	0.315	0.1531	0.315	0.07899	0.316	0.02208		0.316	4.18592	0.316	-0.09213	0.316	-0.23986	0.316	-0.24141	0.316	-0.23972	0.316	-0.22563
			0.317	2.67887	0.316	3.03662	0.317	2.59296	0.316	1.92676	0.317	1.32127	0.316	0.65268	0.316	0.29746	0.317	0.19831		0.317	0.47592	0.316	0.30493	0.317	0.29944	0.316	0.29099	0.317	0.21915	0.316	0.15254	0.316	0.07907	0.317	0.02203		0.317	4.14085	0.317	-0.08773	0.317	-0.23732	0.317	-0.23901	0.317	-0.23817	0.317	-0.22423
			0.318	2.6507	0.317	3.01831	0.318	2.5831	0.317	1.92113	0.318	1.3207	0.317	0.65324	0.317	0.29845	0.318	0.19901		0.318	0.47141	0.317	0.30239	0.318	0.29662	0.317	0.28901	0.318	0.21761	0.317	0.15225	0.317	0.07875	0.318	0.02208		0.318	4.09437	0.318	-0.08334	0.318	-0.23507	0.318	-0.23704	0.318	-0.23634	0.318	-0.22296
			0.319	2.62676	0.318	3.00282	0.319	2.57324	0.318	1.91549	0.319	1.31845	0.318	0.65366	0.318	0.2993	0.319	0.19972		0.319	0.46831	0.318	0.29986	0.319	0.29394	0.318	0.28662	0.319	0.21606	0.318	0.15155	0.318	0.07863	0.319	0.0222		0.319	4.05352	0.319	-0.07914	0.319	-0.23282	0.319	-0.23535	0.319	-0.23479	0.319	-0.22155
			0.32	2.59718	0.319	2.98592	0.32	2.56338	0.319	1.90986	0.32	1.31648	0.319	0.65394	0.319	0.3	0.32	0.20028		0.32	0.46423	0.319	0.29746	0.32	0.29183	0.319	0.28423	0.32	0.21535	0.319	0.15085	0.319	0.07863	0.32	0.02224		0.32	4.00563	0.32	-0.07523	0.32	-0.23	0.32	-0.23296	0.32	-0.23282	0.32	-0.21986
			0.321	2.57042	0.32	2.96901	0.321	2.55493	0.32	1.90563	0.321	1.31493	0.32	0.65451	0.32	0.30085	0.321	0.20099		0.321	0.46	0.32	0.29493	0.321	0.28944	0.32	0.28127	0.321	0.21394	0.32	0.15042	0.32	0.07858	0.321	0.02241		0.321	3.95915	0.321	-0.07041	0.321	-0.22761	0.321	-0.23113	0.321	-0.23099	0.321	-0.21845
			0.322	2.54366	0.321	2.95352	0.322	2.54366	0.321	1.90141	0.322	1.31324	0.321	0.65507	0.321	0.30169	0.322	0.20169		0.322	0.4569	0.321	0.29296	0.322	0.28676	0.321	0.27944	0.322	0.21211	0.321	0.15028	0.321	0.07849	0.322	0.02235		0.322	3.91549	0.322	-0.06587	0.322	-0.22493	0.322	-0.22915	0.322	-0.22887	0.322	-0.2162
			0.323	2.51831	0.322	2.93803	0.323	2.53662	0.322	1.89577	0.323	1.31183	0.322	0.65535	0.322	0.30239	0.323	0.20239		0.323	0.45366	0.322	0.29028	0.323	0.28493	0.322	0.27662	0.323	0.21113	0.322	0.14944	0.322	0.07832	0.323	0.02239		0.323	3.87183	0.323	-0.06068	0.323	-0.22225	0.323	-0.22732	0.323	-0.22704	0.323	-0.21521
			0.324	2.49437	0.323	2.91972	0.324	2.52535	0.323	1.89014	0.324	1.31056	0.323	0.65577	0.323	0.30324	0.324	0.2031		0.324	0.45014	0.323	0.28831	0.324	0.28169	0.323	0.27423	0.324	0.21042	0.323	0.14901	0.323	0.07828	0.324	0.02262		0.324	3.82676	0.324	-0.05714	0.324	-0.22014	0.324	-0.22535	0.324	-0.22493	0.324	-0.21451
			0.325	2.46901	0.324	2.90563	0.325	2.51549	0.324	1.88592	0.325	1.30915	0.324	0.65648	0.324	0.30394	0.325	0.2038		0.325	0.44662	0.324	0.28606	0.325	0.27915	0.324	0.27268	0.325	0.2093	0.324	0.14958	0.324	0.07804	0.325	0.02283		0.325	3.78451	0.325	-0.05235	0.325	-0.21761	0.325	-0.22324	0.325	-0.22324	0.325	-0.21268
			0.326	2.43662	0.325	2.88873	0.326	2.50704	0.325	1.88169	0.326	1.30789	0.325	0.65704	0.325	0.30479	0.326	0.20451		0.326	0.44352	0.325	0.28408	0.326	0.27789	0.325	0.26986	0.326	0.20775	0.325	0.14803	0.325	0.07808	0.326	0.02318		0.326	3.74225	0.326	-0.0478	0.326	-0.21479	0.326	-0.22113	0.326	-0.22127	0.326	-0.2107
			0.327	2.4169	0.326	2.87183	0.327	2.49859	0.326	1.87746	0.327	1.30634	0.326	0.65732	0.326	0.30577	0.327	0.20507		0.327	0.44	0.326	0.28141	0.327	0.27479	0.326	0.26775	0.327	0.20746	0.326	0.14718	0.326	0.07813	0.327	0.02308		0.327	3.7	0.327	-0.04292	0.327	-0.21254	0.327	-0.21915	0.327	-0.21944	0.327	-0.20915
			0.328	2.39155	0.327	2.85634	0.328	2.48873	0.327	1.87183	0.328	1.30479	0.327	0.65789	0.327	0.30634	0.328	0.20592		0.328	0.43859	0.327	0.27958	0.328	0.27197	0.327	0.26592	0.328	0.20592	0.327	0.14676	0.327	0.0782	0.328	0.02325		0.328	3.65775	0.328	-0.03889	0.328	-0.20972	0.328	-0.21789	0.328	-0.21746	0.328	-0.20761
			0.329	2.36338	0.328	2.83944	0.329	2.48028	0.328	1.8662	0.329	1.30324	0.328	0.65803	0.328	0.3069	0.329	0.20634		0.329	0.43394	0.328	0.27732	0.329	0.27014	0.328	0.26423	0.329	0.20465	0.328	0.14662	0.328	0.07823	0.329	0.02337		0.329	3.6169	0.329	-0.03445	0.329	-0.20746	0.329	-0.21507	0.329	-0.21592	0.329	-0.2062
			0.33	2.34085	0.329	2.82535	0.33	2.46901	0.329	1.86197	0.33	1.30239	0.329	0.65859	0.329	0.30803	0.33	0.20704		0.33	0.43127	0.329	0.27507	0.33	0.26803	0.329	0.26169	0.33	0.20366	0.329	0.14648	0.329	0.07806	0.33	0.02348		0.33	3.57465	0.33	-0.03017	0.33	-0.20465	0.33	-0.21338	0.33	-0.21394	0.33	-0.20479
			0.331	2.31972	0.33	2.80845	0.331	2.46197	0.33	1.85775	0.331	1.30042	0.33	0.65901	0.33	0.30859	0.331	0.20775		0.331	0.42859	0.33	0.2731	0.331	0.26592	0.33	0.26014	0.331	0.20282	0.33	0.14606	0.33	0.07783	0.331	0.02345		0.331	3.5338	0.331	-0.02541	0.331	-0.20211	0.331	-0.21127	0.331	-0.21239	0.331	-0.20324
			0.332	2.29296	0.331	2.79437	0.332	2.4507	0.331	1.85352	0.332	1.29873	0.331	0.6593	0.331	0.30958	0.332	0.20817		0.332	0.42634	0.331	0.27099	0.332	0.26296	0.331	0.25859	0.332	0.20197	0.331	0.14563	0.331	0.07775	0.332	0.02372		0.332	3.49296	0.332	-0.02092	0.332	-0.19972	0.332	-0.2093	0.332	-0.21042	0.332	-0.20183
			0.333	2.26761	0.332	2.77887	0.333	2.44225	0.332	1.84789	0.333	1.29746	0.332	0.66	0.332	0.31028	0.333	0.20887		0.333	0.42197	0.332	0.26915	0.333	0.26141	0.332	0.2569	0.333	0.2	0.332	0.14493	0.332	0.07758	0.333	0.02389		0.333	3.45493	0.333	-0.01601	0.333	-0.19704	0.333	-0.20718	0.333	-0.20831	0.333	-0.20028
			0.334	2.24366	0.333	2.76056	0.334	2.43239	0.333	1.84225	0.334	1.29577	0.333	0.66014	0.333	0.31113	0.334	0.2093		0.334	0.41986	0.333	0.26746	0.334	0.25944	0.333	0.25577	0.334	0.19944	0.333	0.14465	0.333	0.07748	0.334	0.02414		0.334	3.41408	0.334	-0.01117	0.334	-0.19423	0.334	-0.20507	0.334	-0.20634	0.334	-0.19901
			0.335	2.22113	0.334	2.74648	0.335	2.42254	0.334	1.83803	0.335	1.29437	0.334	0.66056	0.334	0.31183	0.335	0.21014		0.335	0.41634	0.334	0.26563	0.335	0.25845	0.334	0.2531	0.335	0.19845	0.334	0.14465	0.334	0.07746	0.335	0.0243		0.335	3.37606	0.335	-0.00647	0.335	-0.19169	0.335	-0.20282	0.335	-0.20423	0.335	-0.19746
			0.336	2.19577	0.335	2.73099	0.336	2.41408	0.335	1.8338	0.336	1.29338	0.335	0.66085	0.335	0.31254	0.336	0.21085		0.336	0.41394	0.335	0.2638	0.336	0.25535	0.335	0.25141	0.336	0.19775	0.335	0.14408	0.335	0.07756	0.336	0.02446		0.336	3.33803	0.336	-0.00214	0.336	-0.1893	0.336	-0.20056	0.336	-0.20225	0.336	-0.1962
			0.337	2.17324	0.336	2.71408	0.337	2.40563	0.336	1.82958	0.337	1.29141	0.336	0.66155	0.336	0.31338	0.337	0.21141		0.337	0.41183	0.336	0.26155	0.337	0.2538	0.336	0.25042	0.337	0.19676	0.336	0.1438	0.336	0.07768	0.337	0.02449		0.337	3.3	0.337	0.00226	0.337	-0.18662	0.337	-0.19803	0.337	-0.19986	0.337	-0.19451
			0.338	2.1507	0.337	2.7	0.338	2.39718	0.337	1.82394	0.338	1.29014	0.337	0.66183	0.337	0.31423	0.338	0.21197		0.338	0.40873	0.337	0.25986	0.338	0.2531	0.337	0.24831	0.338	0.1962	0.337	0.14352	0.337	0.07746	0.338	0.02466		0.338	3.26338	0.338	0.00722	0.338	-0.18408	0.338	-0.19549	0.338	-0.19789	0.338	-0.1931
			0.339	2.12676	0.338	2.6831	0.339	2.39014	0.338	1.81972	0.339	1.28873	0.338	0.66225	0.338	0.31479	0.339	0.21268		0.339	0.40662	0.338	0.25789	0.339	0.25042	0.338	0.24718	0.339	0.19521	0.338	0.14324	0.338	0.07738	0.339	0.02459		0.339	3.22535	0.339	0.0121	0.339	-0.18127	0.339	-0.19324	0.339	-0.19577	0.339	-0.19141
			0.34	2.10423	0.339	2.66901	0.34	2.38028	0.339	1.8169	0.34	1.28746	0.339	0.66268	0.339	0.31592	0.34	0.2131		0.34	0.40338	0.339	0.25592	0.34	0.24803	0.339	0.24507	0.34	0.19479	0.339	0.14282	0.339	0.07741	0.34	0.02497		0.34	3.18873	0.34	0.01675	0.34	-0.17873	0.34	-0.19099	0.34	-0.1938	0.34	-0.18986
			0.341	2.0831	0.34	2.65352	0.341	2.37042	0.34	1.81127	0.341	1.28577	0.34	0.66282	0.34	0.3162	0.341	0.2138		0.341	0.40113	0.34	0.25437	0.341	0.24732	0.34	0.24408	0.341	0.1938	0.34	0.14254	0.34	0.07723	0.341	0.02507		0.341	3.15352	0.341	0.02093	0.341	-0.17592	0.341	-0.18845	0.341	-0.19155	0.341	-0.18803
			0.342	2.05915	0.341	2.64085	0.342	2.36338	0.341	1.80704	0.342	1.28437	0.341	0.66352	0.341	0.31704	0.342	0.21451		0.342	0.39831	0.341	0.25282	0.342	0.24606	0.341	0.24296	0.342	0.19282	0.341	0.14254	0.341	0.07745	0.342	0.02514		0.342	3.1169	0.342	0.02552	0.342	-0.1731	0.342	-0.18606	0.342	-0.1893	0.342	-0.18648
			0.343	2.03944	0.342	2.62535	0.343	2.35352	0.342	1.80423	0.343	1.28296	0.342	0.66366	0.342	0.31775	0.343	0.21493		0.343	0.3962	0.342	0.25085	0.343	0.24465	0.342	0.24127	0.343	0.19225	0.342	0.14211	0.342	0.07714	0.343	0.02554		0.343	3.0831	0.343	0.03072	0.343	-0.17	0.343	-0.1838	0.343	-0.18732	0.343	-0.18521
			0.344	2.01972	0.343	2.61268	0.344	2.34507	0.343	1.79859	0.344	1.28127	0.343	0.66423	0.343	0.31845	0.344	0.21563		0.344	0.39423	0.343	0.24986	0.344	0.2431	0.343	0.24014	0.344	0.19155	0.343	0.14197	0.343	0.07717	0.344	0.02569		0.344	3.0493	0.344	0.03548	0.344	-0.16676	0.344	-0.18169	0.344	-0.18521	0.344	-0.18352
			0.345	1.99577	0.344	2.59718	0.345	2.33662	0.344	1.79437	0.345	1.27972	0.344	0.66451	0.344	0.31901	0.345	0.21634		0.345	0.39141	0.344	0.24859	0.345	0.24155	0.344	0.23873	0.345	0.1907	0.344	0.14155	0.344	0.07734	0.345	0.02597		0.345	3.01831	0.345	0.03956	0.345	-0.1638	0.345	-0.17958	0.345	-0.18338	0.345	-0.18225
			0.346	1.97746	0.345	2.5831	0.346	2.32817	0.345	1.79014	0.346	1.27817	0.345	0.66479	0.345	0.32	0.346	0.21676		0.346	0.38817	0.345	0.24662	0.346	0.24	0.345	0.23803	0.346	0.18986	0.345	0.14127	0.345	0.0772	0.346	0.02601		0.346	2.98169	0.346	0.044	0.346	-0.16141	0.346	-0.17718	0.346	-0.18141	0.346	-0.18099
			0.347	1.95775	0.346	2.5662	0.347	2.32113	0.346	1.78451	0.347	1.27676	0.346	0.66521	0.346	0.32056	0.347	0.21746		0.347	0.38606	0.346	0.24549	0.347	0.23845	0.346	0.23634	0.347	0.18901	0.346	0.14099	0.346	0.07738	0.347	0.02606		0.347	2.94648	0.347	0.0488	0.347	-0.15887	0.347	-0.17493	0.347	-0.17915	0.347	-0.17873
			0.348	1.93521	0.347	2.55352	0.348	2.31127	0.347	1.78169	0.348	1.27535	0.347	0.66563	0.347	0.32127	0.348	0.21775		0.348	0.38423	0.347	0.24451	0.348	0.23746	0.347	0.23535	0.348	0.18831	0.347	0.14085	0.347	0.07739	0.348	0.0262		0.348	2.91549	0.348	0.05334	0.348	-0.1562	0.348	-0.17254	0.348	-0.17676	0.348	-0.17634
			0.349	1.91408	0.348	2.54085	0.349	2.30282	0.348	1.77746	0.349	1.2738	0.348	0.66577	0.348	0.32197	0.349	0.21831		0.349	0.38225	0.348	0.24225	0.349	0.23592	0.348	0.23408	0.349	0.18831	0.348	0.14059	0.348	0.07734	0.349	0.02642		0.349	2.88451	0.349	0.05839	0.349	-0.15352	0.349	-0.17028	0.349	-0.17451	0.349	-0.17535
			0.35	1.89577	0.349	2.52535	0.35	2.29577	0.349	1.77324	0.35	1.27239	0.349	0.6662	0.349	0.32268	0.35	0.21887		0.35	0.37887	0.349	0.24127	0.35	0.23451	0.349	0.23296	0.35	0.18746	0.349	0.14032	0.349	0.07725	0.35	0.02661		0.35	2.85211	0.35	0.063	0.35	-0.15113	0.35	-0.16803	0.35	-0.17211	0.35	-0.17408
			0.351	1.87746	0.35	2.51268	0.351	2.28732	0.35	1.76901	0.351	1.27099	0.35	0.66662	0.35	0.32338	0.351	0.21958		0.351	0.3769	0.35	0.24014	0.351	0.2338	0.35	0.23183	0.351	0.18676	0.35	0.14042	0.35	0.07728	0.351	0.02659		0.351	2.82254	0.351	0.06785	0.351	-0.14817	0.351	-0.16549	0.351	-0.16972	0.351	-0.17282
			0.352	1.85634	0.351	2.49859	0.352	2.27887	0.351	1.76479	0.352	1.2693	0.351	0.66662	0.351	0.3238	0.352	0.22014		0.352	0.37507	0.351	0.23859	0.352	0.23169	0.351	0.23085	0.352	0.1862	0.351	0.14042	0.351	0.07734	0.352	0.0268		0.352	2.79155	0.352	0.07227	0.352	-0.14549	0.352	-0.16324	0.352	-0.16746	0.352	-0.17099
			0.353	1.83662	0.352	2.48451	0.353	2.26901	0.352	1.76056	0.353	1.26817	0.352	0.66704	0.352	0.32465	0.353	0.2207		0.353	0.37254	0.352	0.23732	0.353	0.23056	0.352	0.22944	0.353	0.18592	0.352	0.14017	0.352	0.07731	0.353	0.0269		0.353	2.76197	0.353	0.07645	0.353	-0.14225	0.353	-0.16085	0.353	-0.16521	0.353	-0.16859
			0.354	1.8169	0.353	2.46901	0.354	2.26197	0.353	1.75493	0.354	1.2669	0.353	0.66775	0.353	0.32549	0.354	0.22127		0.354	0.37099	0.353	0.23634	0.354	0.23014	0.353	0.22831	0.354	0.18521	0.353	0.13977	0.353	0.07725	0.354	0.02687		0.354	2.73239	0.354	0.08139	0.354	-0.13985	0.354	-0.15873	0.354	-0.1631	0.354	-0.16634
			0.355	1.8	0.354	2.45634	0.355	2.25352	0.354	1.75211	0.355	1.26549	0.354	0.66775	0.354	0.32592	0.355	0.22169		0.355	0.3693	0.354	0.23465	0.355	0.22859	0.354	0.22732	0.355	0.18437	0.354	0.13944	0.354	0.07731	0.355	0.02701		0.355	2.70423	0.355	0.08579	0.355	-0.13639	0.355	-0.15592	0.355	-0.16099	0.355	-0.16465
			0.356	1.7831	0.355	2.44507	0.356	2.24507	0.355	1.74789	0.356	1.2638	0.355	0.66817	0.355	0.32662	0.356	0.22239		0.356	0.36789	0.355	0.23338	0.356	0.22761	0.355	0.22662	0.356	0.1838	0.355	0.13939	0.355	0.07741	0.356	0.02732		0.356	2.67465	0.356	0.0901	0.356	-0.13432	0.356	-0.15338	0.356	-0.15944	0.356	-0.16296
			0.357	1.76479	0.356	2.4338	0.357	2.23803	0.356	1.74366	0.357	1.26239	0.356	0.66873	0.356	0.32732	0.357	0.22324		0.357	0.36493	0.356	0.23239	0.357	0.22634	0.356	0.22549	0.357	0.18324	0.356	0.13914	0.356	0.07746	0.357	0.02727		0.357	2.64648	0.357	0.09463	0.357	-0.13189	0.357	-0.15141	0.357	-0.15704	0.357	-0.16085
			0.358	1.7493	0.357	2.4169	0.358	2.22958	0.357	1.74085	0.358	1.26085	0.357	0.66873	0.357	0.32775	0.358	0.22338		0.358	0.36366	0.357	0.23183	0.358	0.22521	0.357	0.22577	0.358	0.18254	0.357	0.13911	0.357	0.07758	0.358	0.02744		0.358	2.62535	0.358	0.09915	0.358	-0.12955	0.358	-0.1493	0.358	-0.15493	0.358	-0.15859
			0.359	1.73099	0.358	2.40141	0.359	2.22254	0.358	1.73662	0.359	1.25944	0.358	0.6693	0.358	0.32845	0.359	0.22408		0.359	0.36197	0.358	0.22986	0.359	0.22423	0.358	0.22845	0.359	0.18239	0.358	0.13856	0.358	0.07701	0.359	0.02766		0.359	2.59577	0.359	0.10356	0.359	-0.12641	0.359	-0.1469	0.359	-0.15254	0.359	-0.1569
			0.36	1.71408	0.359	2.39014	0.36	2.21408	0.359	1.73239	0.36	1.25803	0.359	0.66958	0.359	0.32901	0.36	0.22479		0.36	0.36	0.359	0.22986	0.36	0.22324	0.359	0.2307	0.36	0.18169	0.359	0.13824	0.359	0.07713	0.36	0.02768		0.36	2.56761	0.36	0.10785	0.36	-0.12352	0.36	-0.14408	0.36	-0.15014	0.36	-0.15493
			0.361	1.69859	0.36	2.37606	0.361	2.20563	0.36	1.72817	0.361	1.25803	0.36	0.66972	0.36	0.32986	0.361	0.22535		0.361	0.35915	0.36	0.22831	0.361	0.22239	0.36	0.22676	0.361	0.18085	0.36	0.13803	0.36	0.07701	0.361	0.0279		0.361	2.53803	0.361	0.11232	0.361	-0.1208	0.361	-0.14099	0.361	-0.14775	0.361	-0.15282
			0.362	1.68169	0.361	2.36479	0.362	2.2	0.361	1.72394	0.362	1.25592	0.361	0.67028	0.361	0.33056	0.362	0.22577		0.362	0.35662	0.361	0.22732	0.362	0.22211	0.361	0.22338	0.362	0.1807	0.361	0.13783	0.361	0.07706	0.362	0.02817		0.362	2.51408	0.362	0.11659	0.362	-0.11823	0.362	-0.13806	0.362	-0.14563	0.362	-0.15056
			0.363	1.66479	0.362	2.35211	0.363	2.19155	0.362	1.72113	0.363	1.25437	0.362	0.67028	0.362	0.33099	0.363	0.22634		0.363	0.35507	0.362	0.22634	0.363	0.22211	0.362	0.22239	0.363	0.18042	0.362	0.13769	0.362	0.077	0.363	0.02821		0.363	2.49155	0.363	0.1208	0.363	-0.11569	0.363	-0.1349	0.363	-0.14296	0.363	-0.14859
			0.364	1.6507	0.363	2.33803	0.364	2.1831	0.363	1.7169	0.364	1.25254	0.363	0.67042	0.363	0.33169	0.364	0.22676		0.364	0.35366	0.363	0.22521	0.364	0.22	0.363	0.22113	0.364	0.17986	0.363	0.13708	0.363	0.07703	0.364	0.02841		0.364	2.46338	0.364	0.12485	0.364	-0.11307	0.364	-0.13269	0.364	-0.14127	0.364	-0.14592
			0.365	1.63239	0.364	2.32676	0.365	2.17606	0.364	1.71127	0.365	1.25099	0.364	0.67056	0.364	0.33254	0.365	0.22732		0.365	0.35211	0.364	0.22408	0.365	0.21915	0.364	0.21915	0.365	0.17915	0.364	0.13706	0.364	0.07718	0.365	0.02831		0.365	2.43521	0.365	0.12927	0.365	-0.11013	0.365	-0.13103	0.365	-0.13883	0.365	-0.14451
			0.366	1.61831	0.365	2.31408	0.366	2.16761	0.365	1.70845	0.366	1.24972	0.365	0.67113	0.365	0.33324	0.366	0.22789		0.366	0.35042	0.365	0.22352	0.366	0.21761	0.365	0.21817	0.366	0.17887	0.365	0.13679	0.365	0.07735	0.366	0.02852		0.366	2.41127	0.366	0.13369	0.366	-0.10742	0.366	-0.12897	0.366	-0.13682	0.366	-0.14085
			0.367	1.60563	0.366	2.30282	0.367	2.16338	0.366	1.70423	0.367	1.24817	0.366	0.67141	0.366	0.33366	0.367	0.22845		0.367	0.34986	0.366	0.22197	0.367	0.21704	0.366	0.21676	0.367	0.17831	0.366	0.13679	0.366	0.07706	0.367	0.02866		0.367	2.38873	0.367	0.13765	0.367	-0.10482	0.367	-0.12663	0.367	-0.13427	0.367	-0.13948
			0.368	1.59155	0.367	2.29014	0.368	2.15634	0.367	1.70141	0.368	1.24704	0.367	0.67197	0.367	0.33423	0.368	0.22901		0.368	0.34732	0.367	0.2207	0.368	0.21648	0.367	0.21634	0.368	0.17775	0.367	0.1368	0.367	0.07718	0.368	0.02915		0.368	2.36479	0.368	0.14211	0.368	-0.10203	0.368	-0.12437	0.368	-0.13189	0.368	-0.1379
			0.369	1.57606	0.368	2.27746	0.369	2.14648	0.368	1.69718	0.369	1.24592	0.368	0.67169	0.368	0.33493	0.369	0.22972		0.369	0.34676	0.368	0.22014	0.369	0.21521	0.368	0.21549	0.369	0.17761	0.368	0.13661	0.368	0.0772	0.369	0.0293		0.369	2.34225	0.369	0.1462	0.369	-0.09968	0.369	-0.12186	0.369	-0.12969	0.369	-0.13632
			0.37	1.56197	0.369	2.2662	0.37	2.13803	0.369	1.69437	0.37	1.24437	0.369	0.67211	0.369	0.33549	0.37	0.23		0.37	0.34479	0.369	0.21958	0.37	0.21437	0.369	0.21479	0.37	0.17746	0.369	0.13646	0.369	0.07732	0.37	0.02951		0.37	2.32113	0.37	0.15042	0.37	-0.09703	0.37	-0.11966	0.37	-0.12723	0.37	-0.13365
			0.371	1.54789	0.37	2.25493	0.371	2.12958	0.37	1.68873	0.371	1.24296	0.37	0.67211	0.37	0.3362	0.371	0.23056		0.371	0.3431	0.37	0.21873	0.371	0.21408	0.37	0.21408	0.371	0.17676	0.37	0.13607	0.37	0.07738	0.371	0.02954		0.371	2.29859	0.371	0.15493	0.371	-0.09451	0.371	-0.11732	0.371	-0.12465	0.371	-0.13144
			0.372	1.5338	0.371	2.24085	0.372	2.12254	0.371	1.68592	0.372	1.24183	0.371	0.67239	0.371	0.33704	0.372	0.23099		0.372	0.34155	0.371	0.21803	0.372	0.21254	0.371	0.21296	0.372	0.17606	0.371	0.13613	0.371	0.07723	0.372	0.02955		0.372	2.27746	0.372	0.15887	0.372	-0.09261	0.372	-0.11476	0.372	-0.12255	0.372	-0.12938
			0.373	1.51972	0.372	2.23099	0.373	2.1169	0.372	1.68169	0.373	1.23986	0.372	0.67296	0.372	0.33732	0.373	0.23169		0.373	0.34085	0.372	0.21718	0.373	0.21225	0.372	0.21254	0.373	0.17592	0.372	0.13559	0.372	0.07728	0.373	0.02977		0.373	2.25634	0.373	0.16324	0.373	-0.09021	0.373	-0.11237	0.373	-0.12025	0.373	-0.12715
			0.374	1.50704	0.373	2.21831	0.374	2.10845	0.373	1.67887	0.374	1.23845	0.373	0.6731	0.373	0.33803	0.374	0.23211		0.374	0.33915	0.373	0.21634	0.374	0.21169	0.373	0.21169	0.374	0.17493	0.373	0.13582	0.373	0.07724	0.374	0.0299		0.374	2.23521	0.374	0.16817	0.374	-0.08792	0.374	-0.10986	0.374	-0.11815	0.374	-0.12482
			0.375	1.49577	0.374	2.20704	0.375	2.10282	0.374	1.67465	0.375	1.23746	0.374	0.67324	0.374	0.33901	0.375	0.23239		0.375	0.33845	0.374	0.21535	0.375	0.21183	0.374	0.21127	0.375	0.17479	0.374	0.13541	0.374	0.07708	0.375	0.03015		0.375	2.21408	0.375	0.17239	0.375	-0.08551	0.375	-0.10762	0.375	-0.11597	0.375	-0.12268
			0.376	1.4831	0.375	2.19577	0.376	2.09577	0.375	1.67183	0.376	1.23577	0.375	0.67338	0.375	0.3393	0.376	0.2331		0.376	0.33775	0.375	0.21479	0.376	0.21028	0.375	0.21099	0.376	0.17465	0.375	0.13535	0.375	0.07718	0.376	0.03028		0.376	2.19437	0.376	0.17437	0.376	-0.08279	0.376	-0.10518	0.376	-0.11365	0.376	-0.1203
			0.377	1.47183	0.376	2.18451	0.377	2.08873	0.376	1.66901	0.377	1.23394	0.376	0.6738	0.376	0.34	0.377	0.23338		0.377	0.33563	0.376	0.21408	0.377	0.20986	0.376	0.21085	0.377	0.17437	0.376	0.13524	0.376	0.07721	0.377	0.03031		0.377	2.17465	0.377	0.17831	0.377	-0.08035	0.377	-0.10287	0.377	-0.11131	0.377	-0.11825
			0.378	1.46197	0.377	2.17465	0.378	2.08169	0.377	1.66338	0.378	1.23268	0.377	0.6738	0.377	0.34042	0.378	0.23408		0.378	0.33535	0.377	0.21338	0.378	0.20986	0.377	0.21028	0.378	0.17394	0.377	0.13503	0.377	0.07718	0.378	0.03052		0.378	2.15493	0.378	0.18254	0.378	-0.07676	0.378	-0.10092	0.378	-0.10932	0.378	-0.1157
			0.379	1.44648	0.378	2.16197	0.379	2.07465	0.378	1.66056	0.379	1.23113	0.378	0.67408	0.378	0.34113	0.379	0.23465		0.379	0.33338	0.378	0.21296	0.379	0.20887	0.378	0.20944	0.379	0.17366	0.378	0.13497	0.378	0.07696	0.379	0.03079		0.379	2.13662	0.379	0.18606	0.379	-0.07507	0.379	-0.09911	0.379	-0.10687	0.379	-0.11369
			0.38	1.43521	0.379	2.15352	0.38	2.06761	0.379	1.65634	0.38	1.22986	0.379	0.67437	0.379	0.34169	0.38	0.23507		0.38	0.33254	0.379	0.21254	0.38	0.20873	0.379	0.20873	0.38	0.17324	0.379	0.13465	0.379	0.0773	0.38	0.03101		0.38	2.11831	0.38	0.19113	0.38	-0.0733	0.38	-0.09669	0.38	-0.10469	0.38	-0.11196
			0.381	1.42535	0.38	2.14225	0.381	2.05915	0.38	1.65352	0.381	1.22831	0.38	0.67451	0.38	0.34239	0.381	0.23535		0.381	0.33169	0.38	0.21141	0.381	0.20789	0.38	0.20831	0.381	0.17282	0.38	0.13458	0.38	0.07723	0.381	0.03093		0.381	2.1	0.381	0.19408	0.381	-0.0711	0.381	-0.09417	0.381	-0.10259	0.381	-0.11028
			0.382	1.41408	0.381	2.12817	0.382	2.05211	0.381	1.6493	0.382	1.2269	0.381	0.67465	0.381	0.34282	0.382	0.23577		0.382	0.33042	0.381	0.2107	0.382	0.20718	0.381	0.20732	0.382	0.17268	0.381	0.13428	0.381	0.07737	0.382	0.03111		0.382	2.08169	0.382	0.19775	0.382	-0.06927	0.382	-0.09217	0.382	-0.10046	0.382	-0.10848
			0.383	1.40549	0.382	2.11831	0.383	2.04507	0.382	1.64507	0.383	1.22563	0.382	0.67479	0.382	0.34366	0.383	0.23648		0.383	0.32873	0.382	0.20958	0.383	0.20676	0.382	0.20718	0.383	0.17225	0.382	0.13413	0.382	0.07737	0.383	0.0312		0.383	2.06338	0.383	0.20254	0.383	-0.06703	0.383	-0.09035	0.383	-0.09844	0.383	-0.10611
			0.384	1.39352	0.383	2.10986	0.384	2.03944	0.383	1.64225	0.384	1.22394	0.383	0.67479	0.383	0.34423	0.384	0.2369		0.384	0.32831	0.383	0.20958	0.384	0.20648	0.383	0.2062	0.384	0.17197	0.383	0.13394	0.383	0.07731	0.384	0.03156		0.384	2.04648	0.384	0.20732	0.384	-0.06445	0.384	-0.0881	0.384	-0.09648	0.384	-0.10366
			0.385	1.3831	0.384	2.09718	0.385	2.03239	0.384	1.63944	0.385	1.22239	0.384	0.67507	0.384	0.34465	0.385	0.23746		0.385	0.32746	0.384	0.20859	0.385	0.20662	0.384	0.20577	0.385	0.17155	0.384	0.1338	0.384	0.07742	0.385	0.03145		0.385	2.02958	0.385	0.20972	0.385	-0.06238	0.385	-0.08621	0.385	-0.09448	0.385	-0.10175
			0.386	1.3769	0.385	2.08732	0.386	2.02394	0.385	1.63662	0.386	1.22127	0.385	0.67535	0.385	0.34535	0.386	0.23803		0.386	0.32718	0.385	0.20831	0.386	0.20563	0.385	0.20535	0.386	0.17183	0.385	0.13385	0.385	0.07742	0.386	0.03177		0.386	2.01268	0.386	0.21296	0.386	-0.06052	0.386	-0.08415	0.386	-0.09217	0.386	-0.09885
			0.387	1.37028	0.386	2.07606	0.387	2.01831	0.386	1.63239	0.387	1.22	0.386	0.67577	0.386	0.34592	0.387	0.23845		0.387	0.32479	0.386	0.20789	0.387	0.20451	0.386	0.20521	0.387	0.17113	0.386	0.13363	0.386	0.07754	0.387	0.03196		0.387	1.99718	0.387	0.21732	0.387	-0.05817	0.387	-0.08159	0.387	-0.09072	0.387	-0.09738
			0.388	1.35465	0.387	2.06479	0.388	2.01127	0.387	1.62817	0.388	1.21845	0.387	0.67563	0.387	0.34648	0.388	0.23887		0.388	0.32465	0.387	0.20718	0.388	0.20465	0.387	0.20465	0.388	0.17113	0.387	0.13366	0.387	0.07749	0.388	0.03215		0.388	1.98028	0.388	0.22127	0.388	-0.05573	0.388	-0.08039	0.388	-0.08875	0.388	-0.09623
			0.389	1.34324	0.388	2.05493	0.389	2.00563	0.388	1.62535	0.389	1.2169	0.388	0.6762	0.388	0.34704	0.389	0.23944		0.389	0.32465	0.388	0.20662	0.389	0.20465	0.388	0.20423	0.389	0.17085	0.388	0.13354	0.388	0.07723	0.389	0.03242		0.389	1.96479	0.389	0.22549	0.389	-0.05375	0.389	-0.07863	0.389	-0.08665	0.389	-0.09397
			0.39	1.33606	0.389	2.04648	0.39	1.99859	0.389	1.62254	0.39	1.21563	0.389	0.6762	0.389	0.34775	0.39	0.23972		0.39	0.3231	0.389	0.20634	0.39	0.20408	0.389	0.20366	0.39	0.17028	0.389	0.13338	0.389	0.07741	0.39	0.03238		0.39	1.9507	0.39	0.22944	0.39	-0.05165	0.39	-0.07662	0.39	-0.08465	0.39	-0.09223
			0.391	1.32775	0.39	2.03521	0.391	1.99437	0.39	1.61831	0.391	1.21437	0.39	0.6762	0.39	0.34817	0.391	0.24056		0.391	0.32183	0.39	0.20535	0.391	0.2038	0.39	0.2031	0.391	0.17	0.39	0.13308	0.39	0.0773	0.391	0.03269		0.391	1.93521	0.391	0.2331	0.391	-0.04973	0.391	-0.07524	0.391	-0.08275	0.391	-0.08954
			0.392	1.31986	0.391	2.02676	0.392	1.98732	0.391	1.61549	0.392	1.2131	0.391	0.67606	0.391	0.34873	0.392	0.2407		0.392	0.32183	0.391	0.20479	0.392	0.20352	0.391	0.20324	0.392	0.17	0.391	0.1332	0.391	0.07739	0.392	0.03314		0.392	1.92254	0.392	0.2369	0.392	-0.04756	0.392	-0.074	0.392	-0.08066	0.392	-0.08693
			0.393	1.31085	0.392	2.0169	0.393	1.97746	0.392	1.61268	0.393	1.21141	0.392	0.67634	0.392	0.34944	0.393	0.24127		0.393	0.32085	0.392	0.20465	0.393	0.20324	0.392	0.20282	0.393	0.16972	0.392	0.13299	0.392	0.07746	0.393	0.03303		0.393	1.90845	0.393	0.24085	0.393	-0.04558	0.393	-0.07251	0.393	-0.07903	0.393	-0.08441
			0.394	1.30592	0.393	2.00704	0.394	1.97465	0.393	1.60845	0.394	1.21	0.393	0.67648	0.393	0.34986	0.394	0.24169		0.394	0.32056	0.393	0.20423	0.394	0.20282	0.393	0.20197	0.394	0.16972	0.393	0.13258	0.393	0.07713	0.394	0.03307		0.394	1.89437	0.394	0.24465	0.394	-0.04368	0.394	-0.07114	0.394	-0.07725	0.394	-0.08217
			0.395	1.29563	0.394	1.99577	0.395	1.96761	0.394	1.60563	0.395	1.20901	0.394	0.67662	0.394	0.35028	0.395	0.24225		0.395	0.3193	0.394	0.20423	0.395	0.20366	0.394	0.20183	0.395	0.16958	0.394	0.13297	0.394	0.07746	0.395	0.03331		0.395	1.88169	0.395	0.24803	0.395	-0.04137	0.395	-0.06954	0.395	-0.07527	0.395	-0.07983
			0.396	1.28732	0.395	1.98873	0.396	1.95915	0.395	1.60141	0.396	1.20732	0.395	0.6769	0.395	0.35099	0.396	0.24268		0.396	0.31845	0.395	0.20352	0.396	0.20282	0.395	0.20141	0.396	0.16887	0.395	0.13273	0.395	0.07734	0.396	0.03334		0.396	1.86901	0.396	0.25155	0.396	-0.03961	0.396	-0.06787	0.396	-0.07345	0.396	-0.07723
			0.397	1.28211	0.396	1.98028	0.397	1.95352	0.396	1.59859	0.397	1.20592	0.396	0.67704	0.396	0.35127	0.397	0.24296		0.397	0.31746	0.396	0.20225	0.397	0.20211	0.396	0.20099	0.397	0.16859	0.396	0.13241	0.396	0.07723	0.397	0.03348		0.397	1.85634	0.397	0.25535	0.397	-0.03745	0.397	-0.06589	0.397	-0.07152	0.397	-0.07507
			0.398	1.27563	0.397	1.97042	0.398	1.94789	0.397	1.59577	0.398	1.20423	0.397	0.67718	0.397	0.35197	0.398	0.24338		0.398	0.31746	0.397	0.20225	0.398	0.20127	0.397	0.20113	0.398	0.16831	0.397	0.13245	0.397	0.07737	0.398	0.03352		0.398	1.84366	0.398	0.25887	0.398	-0.03544	0.398	-0.06428	0.398	-0.06982	0.398	-0.07287
			0.399	1.26549	0.398	1.96056	0.399	1.94225	0.398	1.59296	0.399	1.20282	0.398	0.67732	0.398	0.35225	0.399	0.24394		0.399	0.31831	0.398	0.20169	0.399	0.20099	0.398	0.20014	0.399	0.16803	0.398	0.13223	0.398	0.07735	0.399	0.03394		0.399	1.83239	0.399	0.26268	0.399	-0.03344	0.399	-0.06254	0.399	-0.06806	0.399	-0.07054
			0.4	1.25873	0.399	1.9507	0.4	1.93521	0.399	1.58873	0.4	1.20183	0.399	0.67732	0.399	0.35296	0.4	0.24451		0.4	0.31789	0.399	0.20155	0.4	0.20028	0.399	0.19986	0.4	0.16775	0.399	0.1321	0.399	0.07746	0.4	0.03403		0.4	1.82113	0.4	0.26648	0.4	-0.03106	0.4	-0.06114	0.4	-0.06613	0.4	-0.0681
			0.401	1.25239	0.4	1.94366	0.401	1.92958	0.4	1.58592	0.401	1.20042	0.4	0.67732	0.4	0.35338	0.401	0.24493		0.401	0.31408	0.4	0.20141	0.401	0.20099	0.4	0.19958	0.401	0.16732	0.4	0.13204	0.4	0.07727	0.401	0.03399		0.401	1.80986	0.401	0.26986	0.401	-0.02901	0.401	-0.05982	0.401	-0.06456	0.401	-0.06566
			0.402	1.24521	0.401	1.9338	0.402	1.92394	0.401	1.5831	0.402	1.19915	0.401	0.67761	0.401	0.35394	0.402	0.24521		0.402	0.31563	0.401	0.20113	0.402	0.20028	0.401	0.19944	0.402	0.16704	0.401	0.13221	0.401	0.07762	0.402	0.03414		0.402	1.8	0.402	0.27338	0.402	-0.02679	0.402	-0.05796	0.402	-0.06265	0.402	-0.06366
			0.403	1.23901	0.402	1.92254	0.403	1.91831	0.402	1.57887	0.403	1.19761	0.402	0.67761	0.402	0.35465	0.403	0.24592		0.403	0.31577	0.402	0.2007	0.403	0.20014	0.402	0.19887	0.403	0.16676	0.402	0.13214	0.402	0.07732	0.403	0.03442		0.403	1.79014	0.403	0.27732	0.403	-0.02425	0.403	-0.0562	0.403	-0.06101	0.403	-0.06096
			0.404	1.23352	0.403	1.91408	0.404	1.91127	0.403	1.57606	0.404	1.19606	0.403	0.67775	0.403	0.35493	0.404	0.2462		0.404	0.31366	0.403	0.20028	0.404	0.19972	0.403	0.19873	0.404	0.16648	0.403	0.13182	0.403	0.07741	0.404	0.03461		0.404	1.78028	0.404	0.28085	0.404	-0.02183	0.404	-0.05441	0.404	-0.05937	0.404	-0.05844
			0.405	1.22915	0.404	1.90563	0.405	1.90423	0.404	1.57324	0.405	1.19507	0.404	0.67803	0.404	0.35535	0.405	0.24662		0.405	0.31479	0.404	0.19986	0.405	0.20028	0.404	0.19873	0.405	0.16606	0.404	0.13196	0.404	0.07734	0.405	0.03461		0.405	1.77042	0.405	0.28479	0.405	-0.02028	0.405	-0.05214	0.405	-0.05725	0.405	-0.05576
			0.406	1.22507	0.405	1.89859	0.406	1.89859	0.405	1.57042	0.406	1.19338	0.405	0.67817	0.405	0.35606	0.406	0.24676		0.406	0.31408	0.405	0.19986	0.406	0.19944	0.405	0.19859	0.406	0.16592	0.405	0.132	0.405	0.07735	0.406	0.0348		0.406	1.76338	0.406	0.28859	0.406	-0.01845	0.406	-0.05006	0.406	-0.05538	0.406	-0.05346
			0.407	1.22042	0.406	1.88732	0.407	1.89296	0.406	1.56761	0.407	1.19225	0.406	0.67803	0.406	0.35648	0.407	0.24732		0.407	0.31423	0.406	0.20085	0.407	0.19944	0.406	0.19817	0.407	0.1662	0.406	0.13176	0.406	0.07718	0.407	0.0349		0.407	1.75352	0.407	0.29197	0.407	-0.01655	0.407	-0.04875	0.407	-0.05379	0.407	-0.0512
			0.408	1.21549	0.407	1.88028	0.408	1.88873	0.407	1.56479	0.408	1.1907	0.407	0.67817	0.407	0.3569	0.408	0.24775		0.408	0.31394	0.407	0.19901	0.408	0.19986	0.407	0.19845	0.408	0.16606	0.407	0.13186	0.407	0.07752	0.408	0.03507		0.408	1.74366	0.408	0.29549	0.408	-0.01441	0.408	-0.04707	0.408	-0.05193	0.408	-0.04894
			0.409	1.20577	0.408	1.87465	0.409	1.88169	0.408	1.56197	0.409	1.1893	0.408	0.67831	0.408	0.35746	0.409	0.24789		0.409	0.31282	0.408	0.19873	0.409	0.19944	0.408	0.19803	0.409	0.16563	0.408	0.13166	0.408	0.07731	0.409	0.03515		0.409	1.73944	0.409	0.2993	0.409	-0.01223	0.409	-0.04599	0.409	-0.05011	0.409	-0.04669
			0.41	1.20197	0.409	1.86479	0.41	1.87606	0.409	1.55775	0.41	1.18803	0.409	0.67845	0.409	0.35789	0.41	0.24845		0.41	0.31225	0.409	0.19859	0.41	0.1993	0.409	0.19761	0.41	0.16521	0.409	0.13144	0.409	0.07723	0.41	0.03532		0.41	1.73099	0.41	0.30268	0.41	-0.0102	0.41	-0.04423	0.41	-0.04811	0.41	-0.04451
			0.411	1.19606	0.41	1.85493	0.411	1.87042	0.41	1.55634	0.411	1.18704	0.41	0.67831	0.41	0.35831	0.411	0.24873		0.411	0.31155	0.41	0.19901	0.411	0.19915	0.41	0.19746	0.411	0.16535	0.41	0.13134	0.41	0.07745	0.411	0.03545		0.411	1.71972	0.411	0.30676	0.411	-0.0085	0.411	-0.04232	0.411	-0.04568	0.411	-0.04259
			0.412	1.1907	0.411	1.84648	0.412	1.86479	0.411	1.55211	0.412	1.18535	0.411	0.67845	0.411	0.35887	0.412	0.24915		0.412	0.31127	0.411	0.19789	0.412	0.19873	0.411	0.19718	0.412	0.16465	0.411	0.13139	0.411	0.07723	0.412	0.03554		0.412	1.70845	0.412	0.31056	0.412	-0.00641	0.412	-0.0413	0.412	-0.04437	0.412	-0.03977
			0.413	1.18662	0.412	1.83944	0.413	1.85915	0.412	1.5493	0.413	1.1838	0.412	0.67831	0.412	0.35944	0.413	0.24944		0.413	0.31113	0.412	0.19789	0.413	0.19887	0.412	0.19704	0.413	0.16465	0.412	0.13123	0.412	0.07731	0.413	0.03585		0.413	1.70282	0.413	0.31408	0.413	-0.00462	0.413	-0.03932	0.413	-0.04296	0.413	-0.03713
			0.414	1.18521	0.413	1.8338	0.414	1.85352	0.413	1.54648	0.414	1.18225	0.413	0.67859	0.413	0.35986	0.414	0.25		0.414	0.31042	0.413	0.19789	0.414	0.19859	0.413	0.19704	0.414	0.16521	0.413	0.13114	0.413	0.07739	0.414	0.03597		0.414	1.69577	0.414	0.31746	0.414	-0.00337	0.414	-0.03761	0.414	-0.0411	0.414	-0.03458
			0.415	1.17775	0.414	1.82535	0.415	1.84789	0.414	1.54366	0.415	1.18085	0.414	0.67859	0.414	0.36014	0.415	0.25042		0.415	0.31014	0.414	0.19775	0.415	0.19873	0.414	0.19648	0.415	0.16493	0.414	0.13094	0.414	0.07783	0.415	0.03601		0.415	1.69014	0.415	0.32113	0.415	-0.00125	0.415	-0.03631	0.415	-0.03972	0.415	-0.03208
			0.416	1.17254	0.415	1.8169	0.416	1.84648	0.415	1.53944	0.416	1.17986	0.415	0.67845	0.415	0.36056	0.416	0.25056		0.416	0.30972	0.415	0.19761	0.416	0.19817	0.415	0.19662	0.416	0.16437	0.415	0.13093	0.415	0.07741	0.416	0.03627		0.416	1.6831	0.416	0.32479	0.416	0.000762535	0.416	-0.03423	0.416	-0.03818	0.416	-0.02986
			0.417	1.16901	0.416	1.81127	0.417	1.83944	0.416	1.53662	0.417	1.17803	0.416	0.67859	0.416	0.36141	0.417	0.25113		0.417	0.30986	0.416	0.19746	0.417	0.19859	0.416	0.19577	0.417	0.16437	0.416	0.13093	0.416	0.07739	0.417	0.03635		0.417	1.67746	0.417	0.32789	0.417	0.00183	0.417	-0.03273	0.417	-0.03683	0.417	-0.02769
			0.418	1.16577	0.417	1.80423	0.418	1.83239	0.417	1.5338	0.418	1.17648	0.417	0.67845	0.417	0.36141	0.418	0.25169		0.418	0.30958	0.417	0.19676	0.418	0.19817	0.417	0.19592	0.418	0.1638	0.417	0.13069	0.417	0.07742	0.418	0.03655		0.418	1.67183	0.418	0.33225	0.418	0.00362	0.418	-0.03107	0.418	-0.03544	0.418	-0.02524
			0.419	1.16239	0.418	1.79577	0.419	1.82535	0.418	1.53099	0.419	1.17493	0.418	0.67817	0.418	0.36197	0.419	0.25183		0.419	0.30803	0.418	0.1969	0.419	0.19803	0.418	0.19577	0.419	0.16352	0.418	0.13059	0.418	0.07756	0.419	0.03669		0.419	1.6662	0.419	0.33577	0.419	0.00525	0.419	-0.02914	0.419	-0.03404	0.419	-0.02255
			0.42	1.15887	0.419	1.78873	0.42	1.82113	0.419	1.52817	0.42	1.17338	0.419	0.67887	0.419	0.36239	0.42	0.25225		0.42	0.30859	0.419	0.19592	0.42	0.19831	0.419	0.19577	0.42	0.16352	0.419	0.13041	0.419	0.07746	0.42	0.03677		0.42	1.66056	0.42	0.33915	0.42	0.00675	0.42	-0.02762	0.42	-0.03256	0.42	-0.02048
			0.421	1.15592	0.42	1.78028	0.421	1.81408	0.42	1.52535	0.421	1.17268	0.42	0.67887	0.42	0.36296	0.421	0.25254		0.421	0.30817	0.42	0.1962	0.421	0.19831	0.42	0.19606	0.421	0.16352	0.42	0.13049	0.42	0.07752	0.421	0.03693		0.421	1.65493	0.421	0.34324	0.421	0.00855	0.421	-0.02601	0.421	-0.03111	0.421	-0.01787
			0.422	1.15141	0.421	1.77324	0.422	1.80986	0.421	1.52254	0.422	1.1707	0.421	0.67887	0.421	0.36324	0.422	0.25296		0.422	0.30718	0.421	0.19662	0.422	0.19789	0.421	0.19507	0.422	0.1631	0.421	0.13025	0.421	0.07748	0.422	0.03687		0.422	1.6507	0.422	0.34704	0.422	0.0108	0.422	-0.02541	0.422	-0.02975	0.422	-0.01545
			0.423	1.1507	0.422	1.76479	0.423	1.80563	0.422	1.51831	0.423	1.1693	0.422	0.67873	0.422	0.3638	0.423	0.25338		0.423	0.30761	0.422	0.1962	0.423	0.19789	0.422	0.19479	0.423	0.1631	0.422	0.1301	0.422	0.07734	0.423	0.03717		0.423	1.64648	0.423	0.3507	0.423	0.01253	0.423	-0.02492	0.423	-0.02828	0.423	-0.01359
			0.424	1.14732	0.423	1.76056	0.424	1.8	0.423	1.51549	0.424	1.16817	0.423	0.67873	0.423	0.36394	0.424	0.25366		0.424	0.30746	0.423	0.1962	0.424	0.19831	0.423	0.19493	0.424	0.16268	0.423	0.13014	0.423	0.07739	0.424	0.0373		0.424	1.64225	0.424	0.35479	0.424	0.01423	0.424	-0.02272	0.424	-0.02699	0.424	-0.01172
			0.425	1.1407	0.424	1.7507	0.425	1.79437	0.424	1.51268	0.425	1.16634	0.424	0.67901	0.424	0.36437	0.425	0.25423		0.425	0.30789	0.424	0.19606	0.425	0.19746	0.424	0.19479	0.425	0.16225	0.424	0.1302	0.424	0.07737	0.425	0.03749		0.425	1.63803	0.425	0.35901	0.425	0.01599	0.425	-0.02107	0.425	-0.02558	0.425	-0.00948
			0.426	1.14	0.425	1.74366	0.426	1.79014	0.425	1.50986	0.426	1.16507	0.425	0.67901	0.425	0.36493	0.426	0.25437		0.426	0.30746	0.425	0.19592	0.426	0.19789	0.425	0.19437	0.426	0.16254	0.425	0.12994	0.425	0.07748	0.426	0.03758		0.426	1.6338	0.426	0.36254	0.426	0.01761	0.426	-0.01976	0.426	-0.02449	0.426	-0.00776
			0.427	1.13648	0.426	1.73662	0.427	1.78451	0.426	1.50704	0.427	1.1638	0.426	0.67873	0.426	0.36521	0.427	0.25479		0.427	0.3069	0.426	0.19606	0.427	0.19789	0.426	0.19479	0.427	0.16254	0.426	0.12999	0.426	0.07755	0.427	0.03787		0.427	1.62958	0.427	0.36662	0.427	0.01989	0.427	-0.01952	0.427	-0.02301	0.427	-0.00588
			0.428	1.1338	0.427	1.73099	0.428	1.77887	0.427	1.50423	0.428	1.16239	0.427	0.67859	0.427	0.36563	0.428	0.25507		0.428	0.30662	0.427	0.19549	0.428	0.19775	0.427	0.19465	0.428	0.16225	0.427	0.13017	0.427	0.07759	0.428	0.03794		0.428	1.62676	0.428	0.37056	0.428	0.02196	0.428	-0.01776	0.428	-0.02168	0.428	-0.00413
			0.429	1.13211	0.428	1.72535	0.429	1.77465	0.428	1.50141	0.429	1.16127	0.428	0.67887	0.428	0.36592	0.429	0.25563		0.429	0.30732	0.428	0.19563	0.429	0.19803	0.428	0.19451	0.429	0.16211	0.428	0.13021	0.428	0.07746	0.429	0.0381		0.429	1.62394	0.429	0.37408	0.429	0.02397	0.429	-0.01613	0.429	-0.02038	0.429	-0.00187
			0.43	1.13085	0.429	1.71972	0.43	1.76901	0.429	1.49859	0.43	1.16014	0.429	0.67859	0.429	0.36648	0.43	0.25563		0.43	0.3062	0.429	0.19549	0.43	0.19775	0.429	0.19408	0.43	0.16183	0.429	0.12975	0.429	0.07751	0.43	0.03814		0.43	1.62113	0.43	0.37746	0.43	0.02593	0.43	-0.01439	0.43	-0.01866	0.43	-0.000194085
			0.431	1.12803	0.43	1.71268	0.431	1.76479	0.43	1.49577	0.431	1.15859	0.43	0.67873	0.43	0.36676	0.431	0.2562		0.431	0.30662	0.43	0.19549	0.431	0.19761	0.43	0.19394	0.431	0.16197	0.43	0.12965	0.43	0.07755	0.431	0.03839		0.431	1.61831	0.431	0.38127	0.431	0.02763	0.431	-0.01317	0.431	-0.01718	0.431	0.00136
			0.432	1.12423	0.431	1.70423	0.432	1.75915	0.431	1.49296	0.432	1.15648	0.431	0.67873	0.431	0.36732	0.432	0.25648		0.432	0.30634	0.431	0.19535	0.432	0.19775	0.431	0.19394	0.432	0.16183	0.431	0.12983	0.431	0.07745	0.432	0.03852		0.432	1.61549	0.432	0.38563	0.432	0.0299	0.432	-0.01148	0.432	-0.01573	0.432	0.00306
			0.433	1.12451	0.432	1.69577	0.433	1.75493	0.432	1.49014	0.433	1.15521	0.432	0.67873	0.432	0.36775	0.433	0.25676		0.433	0.30676	0.432	0.19592	0.433	0.19789	0.432	0.19408	0.433	0.16155	0.432	0.12948	0.432	0.07762	0.433	0.03862		0.433	1.61408	0.433	0.38873	0.433	0.03175	0.433	-0.0099	0.433	-0.01413	0.433	0.00484
			0.434	1.12225	0.433	1.69014	0.434	1.7493	0.433	1.48873	0.434	1.15394	0.433	0.67845	0.433	0.36803	0.434	0.25732		0.434	0.30662	0.433	0.19563	0.434	0.19775	0.433	0.19394	0.434	0.16155	0.433	0.12937	0.433	0.07748	0.434	0.0388		0.434	1.61127	0.434	0.39211	0.434	0.03387	0.434	-0.00807	0.434	-0.01271	0.434	0.00664
			0.435	1.11986	0.434	1.68451	0.435	1.74507	0.434	1.48451	0.435	1.15268	0.434	0.67873	0.434	0.36845	0.435	0.25761		0.435	0.30648	0.434	0.19535	0.435	0.19887	0.434	0.19451	0.435	0.16183	0.434	0.12942	0.434	0.07762	0.435	0.03893		0.435	1.60986	0.435	0.39648	0.435	0.03631	0.435	-0.00647	0.435	-0.0112	0.435	0.00832
			0.436	1.11873	0.435	1.67887	0.436	1.73803	0.435	1.48169	0.436	1.15099	0.435	0.67859	0.435	0.36873	0.436	0.25789		0.436	0.30662	0.435	0.19549	0.436	0.19901	0.435	0.1938	0.436	0.16169	0.435	0.12965	0.435	0.07741	0.436	0.03913		0.436	1.60704	0.436	0.40056	0.436	0.03808	0.436	-0.00484	0.436	-0.00973	0.436	0.00965
			0.437	1.11746	0.436	1.67465	0.437	1.7338	0.436	1.48028	0.437	1.15	0.436	0.67845	0.436	0.3693	0.437	0.25845		0.437	0.30648	0.436	0.19563	0.437	0.19761	0.436	0.19408	0.437	0.16141	0.436	0.1293	0.436	0.07734	0.437	0.0391		0.437	1.60563	0.437	0.40352	0.437	0.0393	0.437	-0.00309	0.437	-0.00818	0.437	0.01126
			0.438	1.11676	0.437	1.66761	0.438	1.72817	0.437	1.47606	0.438	1.14803	0.437	0.67845	0.437	0.36958	0.438	0.25845		0.438	0.30732	0.437	0.19577	0.438	0.19704	0.437	0.1938	0.438	0.16085	0.437	0.1292	0.437	0.07762	0.438	0.03931		0.438	1.60423	0.438	0.40775	0.438	0.04168	0.438	-0.00151	0.438	-0.00659	0.438	0.01288
			0.439	1.11859	0.438	1.66056	0.439	1.72394	0.438	1.47324	0.439	1.1469	0.438	0.67845	0.438	0.37014	0.439	0.25901		0.439	0.3062	0.438	0.19549	0.439	0.19761	0.438	0.19338	0.439	0.16085	0.438	0.12883	0.438	0.07776	0.439	0.03924		0.439	1.60423	0.439	0.41197	0.439	0.04407	0.439	4.16056e-05	0.439	-0.00506	0.439	0.01437
			0.44	1.11563	0.439	1.65493	0.44	1.71972	0.439	1.47183	0.44	1.14577	0.439	0.67817	0.439	0.37028	0.44	0.25944		0.44	0.30676	0.439	0.19521	0.44	0.19789	0.439	0.19366	0.44	0.16113	0.439	0.12914	0.439	0.07773	0.44	0.03952		0.44	1.60282	0.44	0.41676	0.44	0.04638	0.44	0.00182	0.44	-0.00348	0.44	0.01673
			0.441	1.1107	0.44	1.6507	0.441	1.71408	0.44	1.46901	0.441	1.14451	0.44	0.67817	0.44	0.3707	0.441	0.25972		0.441	0.3069	0.44	0.19634	0.441	0.19817	0.44	0.19366	0.441	0.16113	0.44	0.12876	0.44	0.07773	0.441	0.03962		0.441	1.60141	0.441	0.42056	0.441	0.04832	0.441	0.00324	0.441	-0.00216	0.441	0.01792
			0.442	1.11028	0.441	1.64507	0.442	1.71127	0.441	1.46479	0.442	1.14338	0.441	0.67817	0.441	0.37099	0.442	0.26014		0.442	0.30676	0.441	0.19634	0.442	0.19831	0.441	0.19352	0.442	0.16099	0.441	0.12869	0.441	0.0778	0.442	0.03954		0.442	1.60141	0.442	0.42479	0.442	0.05052	0.442	0.00499	0.442	-0.000596197	0.442	0.01921
			0.443	1.10901	0.442	1.63944	0.443	1.70563	0.442	1.46338	0.443	1.14183	0.442	0.67789	0.442	0.37141	0.443	0.26042		0.443	0.30676	0.442	0.19535	0.443	0.19873	0.442	0.19352	0.443	0.1607	0.442	0.12866	0.442	0.0781	0.443	0.0398		0.443	1.6	0.443	0.42803	0.443	0.05283	0.443	0.00678	0.443	0.00125	0.443	0.02127
			0.444	1.10789	0.443	1.6338	0.444	1.70141	0.443	1.46056	0.444	1.14014	0.443	0.67817	0.443	0.37155	0.444	0.2607		0.444	0.30718	0.443	0.19535	0.444	0.19803	0.443	0.19352	0.444	0.16085	0.443	0.12846	0.443	0.07797	0.444	0.0398		0.444	1.6	0.444	0.43155	0.444	0.05492	0.444	0.00896	0.444	0.00299	0.444	0.02327
			0.445	1.10465	0.444	1.62676	0.445	1.69577	0.444	1.45775	0.445	1.13845	0.444	0.67775	0.444	0.37211	0.445	0.26113		0.445	0.30676	0.444	0.19592	0.445	0.19859	0.444	0.19366	0.445	0.1607	0.444	0.12838	0.444	0.07793	0.445	0.03999		0.445	1.60141	0.445	0.43493	0.445	0.05725	0.445	0.01148	0.445	0.00446	0.445	0.02496
			0.446	1.10549	0.445	1.62113	0.446	1.69155	0.445	1.45493	0.446	1.13718	0.445	0.67761	0.445	0.37239	0.446	0.26169		0.446	0.30662	0.445	0.19634	0.446	0.19859	0.445	0.19394	0.446	0.1607	0.445	0.12858	0.445	0.0778	0.446	0.04024		0.446	1.6	0.446	0.43859	0.446	0.05975	0.446	0.01382	0.446	0.00613	0.446	0.02697
			0.447	1.1038	0.446	1.6169	0.447	1.68732	0.446	1.45211	0.447	1.13563	0.446	0.67761	0.446	0.37282	0.447	0.26155		0.447	0.30761	0.446	0.19606	0.447	0.1993	0.446	0.19338	0.447	0.16028	0.446	0.12831	0.446	0.0779	0.447	0.04027		0.447	1.60141	0.447	0.44282	0.447	0.06224	0.447	0.01556	0.447	0.00796	0.447	0.02879
			0.448	1.10606	0.447	1.61127	0.448	1.6831	0.447	1.4493	0.448	1.13451	0.447	0.67746	0.447	0.3731	0.448	0.26183		0.448	0.30704	0.447	0.1962	0.448	0.19831	0.447	0.19324	0.448	0.16056	0.447	0.12828	0.447	0.07789	0.448	0.04063		0.448	1.6	0.448	0.44718	0.448	0.06492	0.448	0.01701	0.448	0.01015	0.448	0.03118
			0.449	1.10366	0.448	1.60704	0.449	1.68028	0.448	1.44648	0.449	1.13282	0.448	0.67746	0.448	0.37366	0.449	0.26225		0.449	0.30676	0.448	0.19634	0.449	0.1993	0.448	0.19324	0.449	0.16028	0.448	0.12837	0.448	0.0779	0.449	0.04062		0.449	1.6	0.449	0.45127	0.449	0.0669	0.449	0.01851	0.449	0.01188	0.449	0.03303
			0.45	1.10352	0.449	1.60423	0.45	1.67465	0.449	1.44507	0.45	1.13141	0.449	0.67746	0.449	0.3738	0.45	0.26268		0.45	0.30761	0.449	0.19648	0.45	0.19915	0.449	0.1931	0.45	0.16028	0.449	0.12806	0.449	0.0778	0.45	0.04097		0.45	1.60141	0.45	0.45507	0.45	0.06931	0.45	0.02089	0.45	0.01391	0.45	0.03494
			0.451	1.10634	0.45	1.59859	0.451	1.67042	0.45	1.44225	0.451	1.12972	0.45	0.67732	0.45	0.37423	0.451	0.2631		0.451	0.30746	0.45	0.19662	0.451	0.19901	0.45	0.19324	0.451	0.16014	0.45	0.12837	0.45	0.07787	0.451	0.04104		0.451	1.60282	0.451	0.45986	0.451	0.07179	0.451	0.02232	0.451	0.0158	0.451	0.03687
			0.452	1.10169	0.451	1.59296	0.452	1.6662	0.451	1.43944	0.452	1.12887	0.451	0.67718	0.451	0.37465	0.452	0.26324		0.452	0.30746	0.451	0.19662	0.452	0.19944	0.451	0.19352	0.452	0.16014	0.451	0.12775	0.451	0.07799	0.452	0.0412		0.452	1.60423	0.452	0.4638	0.452	0.0741	0.452	0.0237	0.452	0.01763	0.452	0.03873
			0.453	1.10268	0.452	1.58732	0.453	1.66197	0.452	1.43662	0.453	1.12718	0.452	0.67718	0.452	0.37493	0.453	0.26352		0.453	0.30746	0.452	0.1969	0.453	0.19986	0.452	0.19338	0.453	0.16056	0.452	0.12803	0.452	0.07789	0.453	0.04135		0.453	1.60563	0.453	0.46803	0.453	0.07648	0.453	0.02611	0.453	0.01985	0.453	0.04094
			0.454	1.10423	0.453	1.5831	0.454	1.65634	0.453	1.4338	0.454	1.12549	0.453	0.67704	0.453	0.37549	0.454	0.26366		0.454	0.30789	0.453	0.19662	0.454	0.19972	0.453	0.1938	0.454	0.16056	0.453	0.12825	0.453	0.07786	0.454	0.04125		0.454	1.60704	0.454	0.47211	0.454	0.07897	0.454	0.02823	0.454	0.02172	0.454	0.04307
			0.455	1.10394	0.454	1.57746	0.455	1.6507	0.454	1.43099	0.455	1.12451	0.454	0.6769	0.454	0.37549	0.455	0.26394		0.455	0.30789	0.454	0.19718	0.455	0.20014	0.454	0.19338	0.455	0.16028	0.454	0.12792	0.454	0.07782	0.455	0.04148		0.455	1.60845	0.455	0.47648	0.455	0.08156	0.455	0.03006	0.455	0.02389	0.455	0.04528
			0.456	1.10268	0.455	1.57324	0.456	1.64648	0.455	1.42958	0.456	1.1231	0.455	0.67662	0.455	0.37563	0.456	0.26451		0.456	0.30831	0.455	0.19761	0.456	0.2007	0.455	0.19352	0.456	0.16042	0.455	0.12823	0.455	0.078	0.456	0.04168		0.456	1.60986	0.456	0.48099	0.456	0.08403	0.456	0.0323	0.456	0.02607	0.456	0.04769
			0.457	1.10282	0.456	1.56901	0.457	1.64225	0.456	1.42676	0.457	1.12183	0.456	0.67648	0.456	0.37634	0.457	0.26479		0.457	0.3093	0.456	0.19732	0.457	0.20014	0.456	0.19324	0.457	0.16	0.456	0.12796	0.456	0.07807	0.457	0.04182		0.457	1.61268	0.457	0.48634	0.457	0.08662	0.457	0.03445	0.457	0.02834	0.457	0.05007
			0.458	1.10394	0.457	1.56479	0.458	1.63944	0.457	1.42535	0.458	1.12	0.457	0.67634	0.457	0.37662	0.458	0.26521		0.458	0.30831	0.457	0.19732	0.458	0.20099	0.457	0.19338	0.458	0.15986	0.457	0.12775	0.457	0.07821	0.458	0.042		0.458	1.61408	0.458	0.49099	0.458	0.08904	0.458	0.03579	0.458	0.0301	0.458	0.05239
			0.459	1.10479	0.458	1.56056	0.459	1.63521	0.458	1.42254	0.459	1.11859	0.458	0.6762	0.458	0.3769	0.459	0.26521		0.459	0.30873	0.458	0.19775	0.459	0.20141	0.458	0.19338	0.459	0.16	0.458	0.12775	0.458	0.07839	0.459	0.04208		0.459	1.61549	0.459	0.49549	0.459	0.09177	0.459	0.0382	0.459	0.03193	0.459	0.05485
			0.46	1.10423	0.459	1.55634	0.46	1.63099	0.459	1.41831	0.46	1.11761	0.459	0.67634	0.459	0.37718	0.46	0.26563		0.46	0.30915	0.459	0.19789	0.46	0.20127	0.459	0.19366	0.46	0.15972	0.459	0.12779	0.459	0.07827	0.46	0.04215		0.46	1.6169	0.46	0.4993	0.46	0.09417	0.46	0.04052	0.46	0.03404	0.46	0.05708
			0.461	1.10592	0.46	1.55352	0.461	1.62676	0.46	1.4169	0.461	1.11606	0.46	0.67648	0.46	0.37746	0.461	0.2662		0.461	0.31085	0.46	0.19831	0.461	0.20141	0.46	0.19366	0.461	0.15986	0.46	0.12742	0.46	0.0781	0.461	0.04239		0.461	1.61972	0.461	0.50366	0.461	0.0968	0.461	0.04225	0.461	0.0371	0.461	0.05962
			0.462	1.10535	0.461	1.54648	0.462	1.62254	0.461	1.41408	0.462	1.11465	0.461	0.67634	0.461	0.37789	0.462	0.26634		0.462	0.30986	0.461	0.19831	0.462	0.20155	0.461	0.19352	0.462	0.15986	0.461	0.12758	0.461	0.07834	0.462	0.04235		0.462	1.62113	0.462	0.50803	0.462	0.09965	0.462	0.04463	0.462	0.03886	0.462	0.06192
			0.463	1.10535	0.462	1.54085	0.463	1.61831	0.462	1.41127	0.463	1.11324	0.462	0.67606	0.462	0.37831	0.463	0.26648		0.463	0.30986	0.462	0.19887	0.463	0.20183	0.462	0.19338	0.463	0.16014	0.462	0.12735	0.462	0.07827	0.463	0.04249		0.463	1.62394	0.463	0.51239	0.463	0.10249	0.463	0.0469	0.463	0.04068	0.463	0.06438
			0.464	1.10479	0.463	1.53803	0.464	1.61408	0.463	1.40845	0.464	1.11183	0.463	0.67563	0.463	0.37845	0.464	0.26662		0.464	0.30958	0.463	0.19887	0.464	0.20155	0.463	0.19366	0.464	0.15972	0.463	0.12749	0.463	0.07821	0.464	0.04272		0.464	1.62676	0.464	0.5169	0.464	0.10494	0.464	0.04904	0.464	0.04279	0.464	0.06707
			0.465	1.10592	0.464	1.5338	0.465	1.61127	0.464	1.40662	0.465	1.11	0.464	0.67563	0.464	0.37887	0.465	0.26704		0.465	0.31099	0.464	0.19915	0.465	0.20254	0.464	0.19366	0.465	0.16014	0.464	0.12741	0.464	0.07841	0.465	0.04282		0.465	1.62817	0.465	0.52127	0.465	0.10763	0.465	0.05124	0.465	0.0451	0.465	0.06935
			0.466	1.10817	0.465	1.53099	0.466	1.60704	0.465	1.40437	0.466	1.10887	0.465	0.67535	0.465	0.37901	0.466	0.26732		0.466	0.31085	0.465	0.19887	0.466	0.20268	0.465	0.19408	0.466	0.1607	0.465	0.12768	0.465	0.07838	0.466	0.04299		0.466	1.63099	0.466	0.52648	0.466	0.11028	0.466	0.05372	0.466	0.0477	0.466	0.07194
			0.467	1.10873	0.466	1.52676	0.467	1.60423	0.466	1.40197	0.467	1.10746	0.466	0.67493	0.466	0.3793	0.467	0.26775		0.467	0.30972	0.466	0.19944	0.467	0.20239	0.466	0.19408	0.467	0.16056	0.466	0.12765	0.466	0.07839	0.467	0.0432		0.467	1.6338	0.467	0.53127	0.467	0.11311	0.467	0.05593	0.467	0.05004	0.467	0.07427
			0.468	1.10901	0.467	1.52254	0.468	1.6	0.467	1.39887	0.468	1.10592	0.467	0.67493	0.467	0.37944	0.468	0.26803		0.468	0.3107	0.467	0.1993	0.468	0.20352	0.467	0.19423	0.468	0.16	0.467	0.12761	0.467	0.0783	0.468	0.04324		0.468	1.63662	0.468	0.53592	0.468	0.11563	0.468	0.05886	0.468	0.05214	0.468	0.077
			0.469	1.11014	0.468	1.52113	0.469	1.59437	0.468	1.39676	0.469	1.10437	0.468	0.67465	0.468	0.37986	0.469	0.26817		0.469	0.31141	0.468	0.2	0.469	0.20394	0.468	0.19423	0.469	0.16014	0.468	0.12697	0.468	0.07839	0.469	0.04356		0.469	1.64085	0.469	0.54042	0.469	0.11846	0.469	0.06166	0.469	0.05463	0.469	0.07979
			0.47	1.11099	0.469	1.5169	0.47	1.59014	0.469	1.39465	0.47	1.10254	0.469	0.67437	0.469	0.38014	0.47	0.26845		0.47	0.31113	0.469	0.20028	0.47	0.20338	0.469	0.19423	0.47	0.16	0.469	0.12748	0.469	0.07838	0.47	0.04342		0.47	1.64366	0.47	0.54479	0.47	0.12121	0.47	0.06421	0.47	0.0569	0.47	0.08272
			0.471	1.11352	0.47	1.51408	0.471	1.58732	0.47	1.39211	0.471	1.10141	0.47	0.67423	0.47	0.38028	0.471	0.26887		0.471	0.31169	0.47	0.20042	0.471	0.20338	0.47	0.19437	0.471	0.15972	0.47	0.12739	0.47	0.07858	0.471	0.04359		0.471	1.64648	0.471	0.54887	0.471	0.12401	0.471	0.06659	0.471	0.05934	0.471	0.08563
			0.472	1.11803	0.471	1.50986	0.472	1.58451	0.471	1.38887	0.472	1.10014	0.471	0.67408	0.471	0.38042	0.472	0.26887		0.472	0.31239	0.471	0.20056	0.472	0.20394	0.471	0.19408	0.472	0.15986	0.471	0.12724	0.471	0.07856	0.472	0.0437		0.472	1.6507	0.472	0.55465	0.472	0.12704	0.472	0.06908	0.472	0.06155	0.472	0.08885
			0.473	1.11563	0.472	1.50563	0.473	1.58028	0.472	1.38704	0.473	1.09859	0.472	0.67423	0.472	0.38099	0.473	0.26944		0.473	0.31254	0.472	0.20127	0.473	0.20352	0.472	0.19423	0.473	0.15986	0.472	0.12711	0.472	0.07854	0.473	0.04397		0.473	1.65352	0.473	0.55831	0.473	0.12966	0.473	0.07158	0.473	0.06407	0.473	0.09173
			0.474	1.11732	0.473	1.50141	0.474	1.57465	0.473	1.38451	0.474	1.09704	0.473	0.6738	0.473	0.38127	0.474	0.26958		0.474	0.3131	0.473	0.20141	0.474	0.20423	0.473	0.19437	0.474	0.16028	0.473	0.12724	0.473	0.07842	0.474	0.04387		0.474	1.65775	0.474	0.56169	0.474	0.13225	0.474	0.0733	0.474	0.06665	0.474	0.09494
			0.475	1.11746	0.474	1.49718	0.475	1.57324	0.474	1.38239	0.475	1.09535	0.474	0.67352	0.474	0.38127	0.475	0.27		0.475	0.3131	0.474	0.20183	0.475	0.20479	0.474	0.19465	0.475	0.15958	0.474	0.12734	0.474	0.07854	0.475	0.04417		0.475	1.66056	0.475	0.56676	0.475	0.1351	0.475	0.07601	0.475	0.06942	0.475	0.09799
			0.476	1.12155	0.475	1.49437	0.476	1.56901	0.475	1.38	0.476	1.09423	0.475	0.67338	0.475	0.38169	0.476	0.27		0.476	0.31268	0.475	0.20211	0.476	0.20493	0.475	0.19479	0.476	0.16	0.475	0.12744	0.475	0.07863	0.476	0.04449		0.476	1.66479	0.476	0.57155	0.476	0.13785	0.476	0.0787	0.476	0.07182	0.476	0.10187
			0.477	1.12183	0.476	1.49155	0.477	1.56479	0.476	1.37817	0.477	1.09268	0.476	0.67338	0.476	0.38183	0.477	0.27042		0.477	0.31423	0.476	0.20225	0.477	0.20577	0.476	0.19465	0.477	0.16	0.476	0.12734	0.476	0.0787	0.477	0.04445		0.477	1.66901	0.477	0.5769	0.477	0.1431	0.477	0.08154	0.477	0.0743	0.477	0.10424
			0.478	1.12155	0.477	1.49014	0.478	1.56056	0.477	1.37606	0.478	1.09127	0.477	0.6731	0.477	0.38211	0.478	0.27056		0.478	0.31423	0.477	0.2031	0.478	0.20535	0.477	0.19493	0.478	0.1607	0.477	0.12746	0.477	0.07879	0.478	0.04466		0.478	1.67183	0.478	0.58155	0.478	0.1462	0.478	0.08418	0.478	0.07699	0.478	0.10666
			0.479	1.12225	0.478	1.48592	0.479	1.55634	0.478	1.37394	0.479	1.08986	0.478	0.67268	0.478	0.38239	0.479	0.2707		0.479	0.31507	0.478	0.20324	0.479	0.20606	0.478	0.19507	0.479	0.16014	0.478	0.12758	0.478	0.07899	0.479	0.04477		0.479	1.67746	0.479	0.58662	0.479	0.14789	0.479	0.08686	0.479	0.07937	0.479	0.10992
			0.48	1.12563	0.479	1.48451	0.48	1.55352	0.479	1.37296	0.48	1.08887	0.479	0.67239	0.479	0.38254	0.48	0.27099		0.48	0.31437	0.479	0.20338	0.48	0.20634	0.479	0.19549	0.48	0.1607	0.479	0.12746	0.479	0.07862	0.48	0.04476		0.48	1.68028	0.48	0.59113	0.48	0.15042	0.48	0.08935	0.48	0.08214	0.48	0.11321
			0.481	1.1269	0.48	1.48028	0.481	1.5493	0.48	1.36789	0.481	1.08718	0.48	0.67197	0.48	0.38282	0.481	0.27141		0.481	0.31451	0.48	0.2038	0.481	0.2069	0.48	0.19563	0.481	0.16056	0.48	0.12766	0.48	0.079	0.481	0.04508		0.481	1.6831	0.481	0.59535	0.481	0.15338	0.481	0.09139	0.481	0.0851	0.481	0.11663
			0.482	1.13	0.481	1.47746	0.482	1.54789	0.481	1.36592	0.482	1.08577	0.481	0.67169	0.481	0.38296	0.482	0.27169		0.482	0.31662	0.481	0.20423	0.482	0.20718	0.481	0.19549	0.482	0.16085	0.481	0.12731	0.481	0.07887	0.482	0.04506		0.482	1.68873	0.482	0.59972	0.482	0.15634	0.482	0.09365	0.482	0.08782	0.482	0.1203
			0.483	1.13437	0.482	1.47183	0.483	1.54366	0.482	1.36296	0.483	1.08423	0.482	0.67155	0.482	0.3831	0.483	0.27197		0.483	0.31451	0.482	0.20535	0.483	0.20732	0.482	0.19577	0.483	0.1607	0.482	0.12718	0.482	0.07882	0.483	0.0453		0.483	1.69296	0.483	0.60451	0.483	0.1593	0.483	0.09638	0.483	0.09044	0.483	0.12352
			0.484	1.13239	0.483	1.47042	0.484	1.53944	0.483	1.36141	0.484	1.0831	0.483	0.67127	0.483	0.38338	0.484	0.27225		0.484	0.31549	0.483	0.20437	0.484	0.20789	0.483	0.19549	0.484	0.16056	0.483	0.12742	0.483	0.0787	0.484	0.04528		0.484	1.69718	0.484	0.6093	0.484	0.16197	0.484	0.09901	0.484	0.09321	0.484	0.12651
			0.485	1.13352	0.484	1.46901	0.485	1.53521	0.484	1.35859	0.485	1.08155	0.484	0.67099	0.484	0.38366	0.485	0.27254		0.485	0.31704	0.484	0.20521	0.485	0.20803	0.484	0.19606	0.485	0.1607	0.484	0.12738	0.484	0.07877	0.485	0.04552		0.485	1.70141	0.485	0.6138	0.485	0.16507	0.485	0.10192	0.485	0.0959	0.485	0.12985
			0.486	1.13479	0.485	1.46479	0.486	1.53239	0.485	1.35662	0.486	1.08	0.485	0.6707	0.485	0.3838	0.486	0.27268		0.486	0.3169	0.485	0.20606	0.486	0.20859	0.485	0.19648	0.486	0.16056	0.485	0.12741	0.485	0.07886	0.486	0.04537		0.486	1.70563	0.486	0.61859	0.486	0.16789	0.486	0.10456	0.486	0.09882	0.486	0.13339
			0.487	1.13873	0.486	1.46338	0.487	1.52817	0.486	1.35451	0.487	1.07901	0.486	0.67042	0.486	0.38408	0.487	0.27296		0.487	0.31577	0.486	0.20592	0.487	0.20831	0.486	0.19577	0.487	0.1607	0.486	0.12723	0.486	0.07886	0.487	0.04576		0.487	1.70986	0.487	0.62324	0.487	0.17113	0.487	0.10749	0.487	0.10192	0.487	0.13663
			0.488	1.13887	0.487	1.46197	0.488	1.52535	0.487	1.35155	0.488	1.07761	0.487	0.67014	0.487	0.38408	0.488	0.2731		0.488	0.31704	0.487	0.20648	0.488	0.20873	0.487	0.19648	0.488	0.16085	0.487	0.12734	0.487	0.07883	0.488	0.04597		0.488	1.71408	0.488	0.62803	0.488	0.17423	0.488	0.10973	0.488	0.10446	0.488	0.1399
			0.489	1.14127	0.488	1.45915	0.489	1.52254	0.488	1.34944	0.489	1.07535	0.488	0.66972	0.488	0.38423	0.489	0.27324		0.489	0.31761	0.488	0.20676	0.489	0.2093	0.488	0.19676	0.489	0.1607	0.488	0.12715	0.488	0.07899	0.489	0.046		0.489	1.71972	0.489	0.63296	0.489	0.17662	0.489	0.1128	0.489	0.10765	0.489	0.14338
			0.49	1.14535	0.489	1.45634	0.49	1.51972	0.489	1.34676	0.49	1.07437	0.489	0.66958	0.489	0.38451	0.49	0.27366		0.49	0.31831	0.489	0.20718	0.49	0.20986	0.489	0.19676	0.49	0.16113	0.489	0.12693	0.489	0.079	0.49	0.04623		0.49	1.72394	0.49	0.63817	0.49	0.17944	0.49	0.1162	0.49	0.11044	0.49	0.14704
			0.491	1.14746	0.49	1.45352	0.491	1.51549	0.49	1.34493	0.491	1.07282	0.49	0.66944	0.49	0.38465	0.491	0.2738		0.491	0.31831	0.49	0.20831	0.491	0.21014	0.49	0.19718	0.491	0.16155	0.49	0.12727	0.49	0.07915	0.491	0.04642		0.491	1.72958	0.491	0.64324	0.491	0.18254	0.491	0.11939	0.491	0.11349	0.491	0.15085
			0.492	1.14577	0.491	1.45352	0.492	1.51127	0.491	1.34338	0.492	1.07099	0.491	0.66901	0.491	0.38479	0.492	0.27423		0.492	0.31887	0.491	0.20746	0.492	0.21056	0.491	0.19761	0.492	0.16141	0.491	0.12742	0.491	0.07911	0.492	0.04656		0.492	1.7338	0.492	0.64859	0.492	0.18549	0.492	0.12201	0.492	0.11618	0.492	0.15437
			0.493	1.15169	0.492	1.4493	0.493	1.50845	0.492	1.34127	0.493	1.06986	0.492	0.66873	0.492	0.38493	0.493	0.27437		0.493	0.31901	0.492	0.20817	0.493	0.21099	0.492	0.19718	0.493	0.16127	0.492	0.12739	0.492	0.07904	0.493	0.04659		0.493	1.73944	0.493	0.65493	0.493	0.18845	0.493	0.12497	0.493	0.11913	0.493	0.15831
			0.494	1.15042	0.493	1.44648	0.494	1.50423	0.493	1.33859	0.494	1.06831	0.493	0.66887	0.493	0.38521	0.494	0.27437		0.494	0.3193	0.493	0.20859	0.494	0.21042	0.493	0.19775	0.494	0.16141	0.493	0.12761	0.493	0.07901	0.494	0.04666		0.494	1.74366	0.494	0.66056	0.494	0.19169	0.494	0.12745	0.494	0.12238	0.494	0.16197
			0.495	1.15254	0.494	1.44648	0.495	1.50141	0.494	1.33761	0.495	1.06676	0.494	0.66831	0.494	0.38535	0.495	0.27493		0.495	0.31986	0.494	0.20915	0.495	0.21169	0.494	0.19803	0.495	0.16155	0.494	0.12724	0.494	0.07903	0.495	0.04672		0.495	1.7493	0.495	0.66634	0.495	0.19479	0.495	0.1303	0.495	0.12546	0.495	0.1662
			0.496	1.15549	0.495	1.44225	0.496	1.49859	0.495	1.33408	0.496	1.06549	0.495	0.66831	0.495	0.38563	0.496	0.27521		0.496	0.32155	0.495	0.20944	0.496	0.21197	0.495	0.19775	0.496	0.16169	0.495	0.12766	0.495	0.0792	0.496	0.04682		0.496	1.75352	0.496	0.67028	0.496	0.19746	0.496	0.13356	0.496	0.12852	0.496	0.16958
			0.497	1.15958	0.496	1.44085	0.497	1.49718	0.496	1.33197	0.497	1.06394	0.496	0.66761	0.496	0.38563	0.497	0.27563		0.497	0.32042	0.496	0.21056	0.497	0.21211	0.496	0.19845	0.497	0.16169	0.496	0.1279	0.496	0.0792	0.497	0.0471		0.497	1.75775	0.497	0.67408	0.497	0.20042	0.497	0.13631	0.497	0.13154	0.497	0.1731
			0.498	1.16169	0.497	1.43944	0.498	1.49296	0.497	1.32958	0.498	1.06239	0.497	0.66732	0.497	0.38606	0.498	0.27563		0.498	0.32113	0.497	0.21	0.498	0.2131	0.497	0.19887	0.498	0.16211	0.497	0.12752	0.497	0.07925	0.498	0.04708		0.498	1.76338	0.498	0.67859	0.498	0.20408	0.498	0.13928	0.498	0.13451	0.498	0.17704
			0.499	1.16423	0.498	1.43803	0.499	1.49014	0.498	1.32761	0.499	1.06085	0.498	0.66718	0.498	0.3862	0.499	0.27606		0.499	0.32155	0.498	0.2107	0.499	0.21239	0.498	0.19887	0.499	0.16211	0.498	0.12768	0.498	0.07939	0.499	0.04725		0.499	1.76901	0.499	0.68282	0.499	0.20746	0.499	0.14254	0.499	0.13756	0.499	0.18056
			0.5	1.16507	0.499	1.43662	0.5	1.48592	0.499	1.32465	0.5	1.05958	0.499	0.66676	0.499	0.3862	0.5	0.27577		0.5	0.32225	0.499	0.21127	0.5	0.21268	0.499	0.19944	0.5	0.16225	0.499	0.12758	0.499	0.07934	0.5	0.04748		0.5	1.77324	0.5	0.68761	0.5	0.21056	0.5	0.14648	0.5	0.14062	0.5	0.18437
			0.501	1.16915	0.5	1.43521	0.501	1.48592	0.5	1.32268	0.501	1.05789	0.5	0.66634	0.5	0.38648	0.501	0.2762		0.501	0.32282	0.5	0.21169	0.501	0.2138	0.5	0.1993	0.501	0.16282	0.5	0.12761	0.5	0.07931	0.501	0.04777		0.501	1.78028	0.501	0.69282	0.501	0.21423	0.501	0.14873	0.501	0.14394	0.501	0.18887
			0.502	1.17254	0.501	1.43239	0.502	1.48169	0.501	1.32014	0.502	1.05648	0.501	0.66577	0.501	0.38662	0.502	0.27648		0.502	0.32268	0.501	0.21211	0.502	0.21394	0.501	0.19972	0.502	0.16282	0.501	0.12775	0.501	0.07937	0.502	0.0478		0.502	1.78451	0.502	0.69789	0.502	0.21746	0.502	0.15169	0.502	0.14732	0.502	0.19268
			0.503	1.17324	0.502	1.42958	0.503	1.47746	0.502	1.31732	0.503	1.05521	0.502	0.66549	0.502	0.38676	0.503	0.27662		0.503	0.32324	0.502	0.21211	0.503	0.21437	0.502	0.19986	0.503	0.16338	0.502	0.12761	0.502	0.07931	0.503	0.04808		0.503	1.79014	0.503	0.70296	0.503	0.2207	0.503	0.15465	0.503	0.15056	0.503	0.19732
			0.504	1.17577	0.503	1.42817	0.504	1.47465	0.503	1.31535	0.504	1.05366	0.503	0.66521	0.503	0.3869	0.504	0.27662		0.504	0.32408	0.503	0.21296	0.504	0.21493	0.503	0.20014	0.504	0.1631	0.503	0.12792	0.503	0.07956	0.504	0.0482		0.504	1.79577	0.504	0.70803	0.504	0.22423	0.504	0.15718	0.504	0.15366	0.504	0.20197
			0.505	1.18141	0.504	1.42817	0.505	1.47183	0.504	1.31394	0.505	1.05268	0.504	0.66493	0.504	0.38704	0.505	0.27704		0.505	0.3262	0.504	0.21338	0.505	0.21535	0.504	0.20056	0.505	0.16324	0.504	0.12825	0.504	0.07983	0.505	0.04817		0.505	1.80141	0.505	0.7131	0.505	0.22761	0.505	0.15986	0.505	0.15704	0.505	0.20549
			0.506	1.18324	0.505	1.42535	0.506	1.46901	0.505	1.31085	0.506	1.05113	0.505	0.66465	0.505	0.38704	0.506	0.27718		0.506	0.32465	0.505	0.21366	0.506	0.21563	0.505	0.20042	0.506	0.16366	0.505	0.12817	0.505	0.07969	0.506	0.04825		0.506	1.80563	0.506	0.7193	0.506	0.23225	0.506	0.16296	0.506	0.16014	0.506	0.21014
			0.507	1.18803	0.506	1.42394	0.507	1.4662	0.506	1.30873	0.507	1.04986	0.506	0.66451	0.506	0.38718	0.507	0.27704		0.507	0.32437	0.506	0.21479	0.507	0.21634	0.506	0.20099	0.507	0.1638	0.506	0.12807	0.506	0.07985	0.507	0.04841		0.507	1.81127	0.507	0.72324	0.507	0.23493	0.507	0.16648	0.507	0.1638	0.507	0.21465
			0.508	1.1938	0.507	1.42254	0.508	1.46338	0.507	1.30789	0.508	1.04789	0.507	0.66423	0.507	0.38732	0.508	0.27746		0.508	0.32592	0.507	0.21465	0.508	0.21676	0.507	0.20169	0.508	0.16408	0.507	0.12818	0.507	0.07992	0.508	0.04832		0.508	1.81972	0.508	0.7293	0.508	0.23859	0.508	0.17028	0.508	0.16761	0.508	0.22042
			0.509	1.1938	0.508	1.42113	0.509	1.46056	0.508	1.30493	0.509	1.0469	0.508	0.66352	0.508	0.38732	0.509	0.27775		0.509	0.32592	0.508	0.21521	0.509	0.21676	0.508	0.20155	0.509	0.16437	0.508	0.12821	0.508	0.07992	0.509	0.04846		0.509	1.82535	0.509	0.73437	0.509	0.24183	0.509	0.17296	0.509	0.17099	0.509	0.22437
			0.51	1.19634	0.509	1.42113	0.51	1.45775	0.509	1.30296	0.51	1.04563	0.509	0.66338	0.509	0.38775	0.51	0.27817		0.51	0.32817	0.509	0.21549	0.51	0.21817	0.509	0.20197	0.51	0.16521	0.509	0.12875	0.509	0.07986	0.51	0.04883		0.51	1.82958	0.51	0.73972	0.51	0.24549	0.51	0.17606	0.51	0.17451	0.51	0.22831
			0.511	1.20042	0.51	1.42113	0.511	1.45634	0.51	1.30268	0.511	1.0438	0.51	0.66324	0.51	0.38789	0.511	0.27831		0.511	0.32761	0.51	0.21676	0.511	0.21845	0.51	0.2031	0.511	0.16493	0.51	0.12883	0.51	0.08007	0.511	0.04886		0.511	1.83521	0.511	0.74465	0.511	0.24887	0.511	0.1793	0.511	0.17732	0.511	0.23366
			0.512	1.20408	0.511	1.41972	0.512	1.45493	0.511	1.29944	0.512	1.04254	0.511	0.66268	0.511	0.38789	0.512	0.27817		0.512	0.32775	0.511	0.21676	0.512	0.21873	0.511	0.20296	0.512	0.16521	0.511	0.12849	0.511	0.08011	0.512	0.0492		0.512	1.84085	0.512	0.74944	0.512	0.25225	0.512	0.18352	0.512	0.18099	0.512	0.23803
			0.513	1.2031	0.512	1.41831	0.513	1.4493	0.512	1.29761	0.513	1.04099	0.512	0.66254	0.512	0.38817	0.513	0.27845		0.513	0.32831	0.512	0.21732	0.513	0.21887	0.512	0.20338	0.513	0.16507	0.512	0.12849	0.512	0.08003	0.513	0.0493		0.513	1.84648	0.513	0.75465	0.513	0.25577	0.513	0.1869	0.513	0.18408	0.513	0.24268
			0.514	1.20563	0.513	1.41549	0.514	1.44648	0.513	1.29479	0.514	1.0393	0.513	0.66225	0.513	0.38817	0.514	0.27873		0.514	0.32901	0.513	0.21732	0.514	0.2193	0.513	0.20338	0.514	0.16521	0.513	0.12863	0.513	0.08013	0.514	0.04945		0.514	1.85352	0.514	0.7607	0.514	0.25958	0.514	0.19028	0.514	0.18775	0.514	0.24718
			0.515	1.20887	0.514	1.41408	0.515	1.44507	0.514	1.29225	0.515	1.03817	0.514	0.66197	0.514	0.38831	0.515	0.27887		0.515	0.32915	0.514	0.21873	0.515	0.22056	0.514	0.20423	0.515	0.16577	0.514	0.12872	0.514	0.08021	0.515	0.04958		0.515	1.85915	0.515	0.76761	0.515	0.26324	0.515	0.19352	0.515	0.19127	0.515	0.25211
			0.516	1.21394	0.515	1.41408	0.516	1.44366	0.515	1.29028	0.516	1.03634	0.515	0.66127	0.515	0.38845	0.516	0.27901		0.516	0.3307	0.515	0.21873	0.516	0.22127	0.515	0.2038	0.516	0.16592	0.515	0.12875	0.515	0.08031	0.516	0.04969		0.516	1.86479	0.516	0.7738	0.516	0.26732	0.516	0.19761	0.516	0.19493	0.516	0.25704
			0.517	1.2162	0.516	1.41549	0.517	1.43944	0.516	1.28775	0.517	1.03493	0.516	0.66085	0.516	0.38845	0.517	0.27915		0.517	0.33028	0.516	0.21944	0.517	0.22127	0.516	0.20465	0.517	0.16606	0.516	0.12877	0.516	0.08023	0.517	0.04996		0.517	1.87183	0.517	0.77944	0.517	0.27056	0.517	0.20014	0.517	0.19901	0.517	0.26197
			0.518	1.22085	0.517	1.41127	0.518	1.43662	0.517	1.28648	0.518	1.03324	0.517	0.6607	0.517	0.38887	0.518	0.27944		0.518	0.33113	0.517	0.21859	0.518	0.22169	0.517	0.20493	0.518	0.16662	0.517	0.1292	0.517	0.08034	0.518	0.05008		0.518	1.87746	0.518	0.78493	0.518	0.27479	0.518	0.20324	0.518	0.20296	0.518	0.26732
			0.519	1.22352	0.518	1.41127	0.519	1.4338	0.518	1.2831	0.519	1.03169	0.518	0.66014	0.518	0.38873	0.519	0.27958		0.519	0.33183	0.518	0.21958	0.519	0.22211	0.518	0.20507	0.519	0.1662	0.518	0.12917	0.518	0.08049	0.519	0.05013		0.519	1.88451	0.519	0.79028	0.519	0.27789	0.519	0.20732	0.519	0.2069	0.519	0.27211
			0.52	1.22704	0.519	1.41408	0.52	1.43099	0.519	1.28127	0.52	1.03014	0.519	0.66014	0.519	0.38873	0.52	0.28		0.52	0.33225	0.519	0.21958	0.52	0.22296	0.519	0.2062	0.52	0.1669	0.519	0.12944	0.519	0.08042	0.52	0.05001		0.52	1.89014	0.52	0.79507	0.52	0.28197	0.52	0.2107	0.52	0.2107	0.52	0.27746
			0.521	1.22901	0.52	1.40986	0.521	1.42958	0.52	1.27873	0.521	1.02887	0.52	0.65958	0.52	0.38887	0.521	0.27986		0.521	0.33394	0.52	0.2207	0.521	0.22282	0.52	0.20563	0.521	0.16704	0.52	0.12951	0.52	0.08065	0.521	0.0501		0.521	1.89577	0.521	0.79986	0.521	0.28577	0.521	0.21394	0.521	0.21451	0.521	0.28282
			0.522	1.23338	0.521	1.41127	0.522	1.42676	0.521	1.2762	0.522	1.02732	0.521	0.65915	0.521	0.38901	0.522	0.28042		0.522	0.33394	0.521	0.22099	0.522	0.22324	0.521	0.20606	0.522	0.16704	0.521	0.12951	0.521	0.08041	0.522	0.05037		0.522	1.90282	0.522	0.80437	0.522	0.28915	0.522	0.21746	0.522	0.21803	0.522	0.28817
			0.523	1.24127	0.522	1.41408	0.523	1.42535	0.522	1.27479	0.523	1.02592	0.522	0.65901	0.522	0.38887	0.523	0.28042		0.523	0.33366	0.522	0.22225	0.523	0.22465	0.522	0.20662	0.523	0.16775	0.522	0.12969	0.522	0.08063	0.523	0.05058		0.523	1.90986	0.523	0.80915	0.523	0.29282	0.523	0.22127	0.523	0.22211	0.523	0.29338
			0.524	1.24465	0.523	1.41127	0.524	1.42113	0.523	1.27282	0.524	1.02465	0.523	0.65845	0.523	0.38915	0.524	0.28042		0.524	0.3331	0.523	0.22211	0.524	0.22408	0.523	0.20676	0.524	0.16761	0.523	0.12983	0.523	0.08068	0.524	0.05059		0.524	1.91549	0.524	0.81465	0.524	0.29634	0.524	0.22507	0.524	0.22577	0.524	0.29859
			0.525	1.2431	0.524	1.4062	0.525	1.41972	0.524	1.27028	0.525	1.0231	0.524	0.65831	0.524	0.38915	0.525	0.2807		0.525	0.33521	0.524	0.22268	0.525	0.22507	0.524	0.2069	0.525	0.16803	0.524	0.1299	0.524	0.08063	0.525	0.05086		0.525	1.92254	0.525	0.82028	0.525	0.3007	0.525	0.22887	0.525	0.23	0.525	0.3038
			0.526	1.24732	0.525	1.40451	0.526	1.4169	0.525	1.26817	0.526	1.02127	0.525	0.65789	0.525	0.38944	0.526	0.2807		0.526	0.33535	0.525	0.22296	0.526	0.22507	0.525	0.20775	0.526	0.16789	0.525	0.13017	0.525	0.08076	0.526	0.05082		0.526	1.92958	0.526	0.82662	0.526	0.30423	0.526	0.23254	0.526	0.23437	0.526	0.30915
			0.527	1.25254	0.526	1.40423	0.527	1.41408	0.526	1.26592	0.527	1.01986	0.526	0.65718	0.526	0.38944	0.527	0.28099		0.527	0.33634	0.526	0.22493	0.527	0.22563	0.526	0.20831	0.527	0.16831	0.526	0.13014	0.526	0.08072	0.527	0.05107		0.527	1.93521	0.527	0.83338	0.527	0.30817	0.527	0.23648	0.527	0.23859	0.527	0.31493
			0.528	1.25127	0.527	1.40507	0.528	1.41408	0.527	1.26394	0.528	1.01859	0.527	0.65676	0.527	0.38944	0.528	0.2807		0.528	0.33718	0.527	0.2238	0.528	0.22648	0.527	0.20845	0.528	0.16887	0.527	0.13035	0.527	0.08085	0.528	0.05124		0.528	1.94225	0.528	0.83887	0.528	0.31211	0.528	0.24028	0.528	0.24282	0.528	0.32042
			0.529	1.25577	0.528	1.40423	0.529	1.40986	0.528	1.26183	0.529	1.01746	0.528	0.65648	0.528	0.38944	0.529	0.28113		0.529	0.33732	0.528	0.22394	0.529	0.22746	0.528	0.20887	0.529	0.1693	0.528	0.13045	0.528	0.08086	0.529	0.05139		0.529	1.94789	0.529	0.8438	0.529	0.31592	0.529	0.24394	0.529	0.24606	0.529	0.32577
			0.53	1.26324	0.529	1.40507	0.53	1.40789	0.529	1.26	0.53	1.01592	0.529	0.65606	0.529	0.38958	0.53	0.28127		0.53	0.33817	0.529	0.22493	0.53	0.22803	0.529	0.20915	0.53	0.16958	0.529	0.13059	0.529	0.08104	0.53	0.05155		0.53	1.95352	0.53	0.84958	0.53	0.31972	0.53	0.24746	0.53	0.25	0.53	0.33141
			0.531	1.26493	0.53	1.40437	0.531	1.40535	0.53	1.25845	0.531	1.01451	0.53	0.65577	0.53	0.38958	0.531	0.28141		0.531	0.34028	0.53	0.22563	0.531	0.22859	0.53	0.21	0.531	0.17014	0.53	0.13059	0.53	0.0813	0.531	0.05163		0.531	1.96056	0.531	0.85493	0.531	0.32338	0.531	0.25113	0.531	0.25437	0.531	0.3369
			0.532	1.27113	0.531	1.4038	0.532	1.40338	0.531	1.25521	0.532	1.01324	0.531	0.65521	0.531	0.38972	0.532	0.28141		0.532	0.33972	0.531	0.22563	0.532	0.22915	0.531	0.21042	0.532	0.17056	0.531	0.13077	0.531	0.08108	0.532	0.05186		0.532	1.96761	0.532	0.86113	0.532	0.32761	0.532	0.25493	0.532	0.25859	0.532	0.34254
			0.533	1.27423	0.532	1.40592	0.533	1.40211	0.532	1.25493	0.533	1.01155	0.532	0.65465	0.532	0.38958	0.533	0.28169		0.533	0.33986	0.532	0.2262	0.533	0.23	0.532	0.21028	0.533	0.17042	0.532	0.13076	0.532	0.08138	0.533	0.0519		0.533	1.97465	0.533	0.86789	0.533	0.33141	0.533	0.25873	0.533	0.26282	0.533	0.34859
			0.534	1.27592	0.533	1.4069	0.534	1.40338	0.533	1.25211	0.534	1.01014	0.533	0.65437	0.533	0.38986	0.534	0.28155		0.534	0.34028	0.533	0.22732	0.534	0.23042	0.533	0.21113	0.534	0.17085	0.533	0.13103	0.533	0.08148	0.534	0.0519		0.534	1.98169	0.534	0.87324	0.534	0.33549	0.534	0.2631	0.534	0.26775	0.534	0.35465
			0.535	1.28155	0.534	1.40324	0.535	1.40042	0.534	1.25028	0.535	1.00887	0.534	0.6538	0.534	0.38986	0.535	0.28211		0.535	0.34169	0.534	0.22718	0.535	0.23113	0.534	0.21155	0.535	0.17155	0.534	0.13086	0.534	0.08145	0.535	0.05211		0.535	1.98873	0.535	0.87859	0.535	0.3393	0.535	0.26676	0.535	0.2707	0.535	0.36
			0.536	1.28648	0.535	1.40239	0.536	1.39789	0.535	1.24746	0.536	1.00732	0.535	0.65352	0.535	0.38986	0.536	0.28197		0.536	0.3431	0.535	0.22803	0.536	0.23183	0.535	0.21225	0.536	0.17183	0.535	0.13128	0.535	0.08151	0.536	0.05225		0.536	1.99577	0.536	0.88366	0.536	0.34366	0.536	0.27113	0.536	0.27549	0.536	0.36606
			0.537	1.29225	0.536	1.40338	0.537	1.39423	0.536	1.24577	0.537	1.00577	0.536	0.65268	0.536	0.39	0.537	0.28225		0.537	0.34338	0.536	0.22831	0.537	0.23211	0.536	0.21225	0.537	0.17211	0.536	0.13145	0.536	0.08159	0.537	0.05254		0.537	2.00282	0.537	0.88958	0.537	0.34761	0.537	0.27521	0.537	0.27986	0.537	0.37225
			0.538	1.29394	0.537	1.40352	0.538	1.39282	0.537	1.24338	0.538	1.0038	0.537	0.65239	0.537	0.38986	0.538	0.28239		0.538	0.34408	0.537	0.22873	0.538	0.23282	0.537	0.21268	0.538	0.17225	0.537	0.13115	0.537	0.08148	0.538	0.05248		0.538	2.00986	0.538	0.89338	0.538	0.35169	0.538	0.2793	0.538	0.28408	0.538	0.37901
			0.539	1.29958	0.538	1.40239	0.539	1.39014	0.538	1.24113	0.539	1.00268	0.538	0.65197	0.538	0.39	0.539	0.28268		0.539	0.34437	0.538	0.2293	0.539	0.23338	0.538	0.21352	0.539	0.17282	0.538	0.13179	0.538	0.08158	0.539	0.05256		0.539	2.0169	0.539	0.89648	0.539	0.35592	0.539	0.28338	0.539	0.28915	0.539	0.38521
			0.54	1.30366	0.539	1.40211	0.54	1.38944	0.539	1.2393	0.54	1.00113	0.539	0.65155	0.539	0.39	0.54	0.28239		0.54	0.34493	0.539	0.22958	0.54	0.23437	0.539	0.21394	0.54	0.17296	0.539	0.13193	0.539	0.08163	0.54	0.05268		0.54	2.02394	0.54	0.90183	0.54	0.35986	0.54	0.28761	0.54	0.29394	0.54	0.39169
			0.541	1.3069	0.54	1.40479	0.541	1.38577	0.54	1.23746	0.541	0.99972	0.54	0.65127	0.54	0.39	0.541	0.28254		0.541	0.34662	0.54	0.23	0.541	0.23592	0.54	0.21423	0.541	0.17352	0.54	0.13193	0.54	0.08176	0.541	0.05296		0.541	2.03099	0.541	0.90761	0.541	0.36366	0.541	0.29183	0.541	0.29944	0.541	0.39817
			0.542	1.3107	0.541	1.40394	0.542	1.38394	0.541	1.23549	0.542	0.99817	0.541	0.65056	0.541	0.39	0.542	0.28282		0.542	0.34676	0.541	0.23056	0.542	0.23521	0.541	0.21451	0.542	0.1738	0.541	0.13227	0.541	0.08213	0.542	0.0531		0.542	2.03803	0.542	0.9131	0.542	0.36746	0.542	0.29563	0.542	0.30493	0.542	0.4062
			0.543	1.31704	0.542	1.40324	0.543	1.38183	0.542	1.23352	0.543	0.99648	0.542	0.65028	0.542	0.39014	0.543	0.28282		0.543	0.34859	0.542	0.23099	0.543	0.23592	0.542	0.21507	0.543	0.17437	0.542	0.13223	0.542	0.08214	0.543	0.05327		0.543	2.04507	0.543	0.91887	0.543	0.37155	0.543	0.29986	0.543	0.30915	0.543	0.41324
			0.544	1.32239	0.543	1.40606	0.544	1.38127	0.543	1.23155	0.544	0.99535	0.543	0.64972	0.543	0.38986	0.544	0.2831		0.544	0.34817	0.543	0.23169	0.544	0.23648	0.543	0.21592	0.544	0.17451	0.543	0.13279	0.543	0.08207	0.544	0.05358		0.544	2.05211	0.544	0.92394	0.544	0.37606	0.544	0.30423	0.544	0.31465	0.544	0.41887
			0.545	1.32873	0.544	1.40437	0.545	1.38028	0.544	1.2293	0.545	0.9938	0.544	0.64915	0.544	0.39	0.545	0.28324		0.545	0.34873	0.544	0.23183	0.545	0.23789	0.544	0.21634	0.545	0.17521	0.544	0.13317	0.544	0.0823	0.545	0.05356		0.545	2.05915	0.545	0.93	0.545	0.38	0.545	0.30873	0.545	0.3193	0.545	0.42479
			0.546	1.33099	0.545	1.40408	0.546	1.37859	0.545	1.22775	0.546	0.99211	0.545	0.64887	0.545	0.39	0.546	0.28338		0.546	0.35	0.545	0.23268	0.546	0.23789	0.545	0.21704	0.546	0.17592	0.545	0.13282	0.545	0.08244	0.546	0.05362		0.546	2.07042	0.546	0.93549	0.546	0.38423	0.546	0.3131	0.546	0.32366	0.546	0.43028
			0.547	1.33958	0.546	1.40437	0.547	1.37577	0.546	1.22634	0.547	0.99085	0.546	0.64817	0.546	0.39	0.547	0.28324		0.547	0.35141	0.546	0.23254	0.547	0.23859	0.546	0.21761	0.547	0.17606	0.546	0.13327	0.546	0.08244	0.547	0.05375		0.547	2.07746	0.547	0.94141	0.547	0.38901	0.547	0.31761	0.547	0.32901	0.547	0.43606
			0.548	1.34563	0.547	1.4062	0.548	1.37366	0.547	1.22338	0.548	0.9893	0.547	0.64761	0.547	0.39	0.548	0.28366		0.548	0.35113	0.547	0.23296	0.548	0.23944	0.547	0.21789	0.548	0.17634	0.547	0.13361	0.547	0.08251	0.548	0.05385		0.548	2.08028	0.548	0.9462	0.548	0.39239	0.548	0.32183	0.548	0.33366	0.548	0.44099
			0.549	1.34662	0.548	1.40563	0.549	1.37296	0.548	1.22169	0.549	0.98761	0.548	0.64718	0.548	0.39	0.549	0.28366		0.549	0.35296	0.548	0.23366	0.549	0.24085	0.548	0.21845	0.549	0.17732	0.548	0.13392	0.548	0.08256	0.549	0.05411		0.549	2.09014	0.549	0.95211	0.549	0.3969	0.549	0.32606	0.549	0.33901	0.549	0.44732
			0.55	1.35099	0.549	1.40775	0.55	1.37155	0.549	1.21986	0.55	0.98606	0.549	0.64676	0.549	0.39014	0.55	0.2838		0.55	0.35352	0.549	0.23423	0.55	0.2407	0.549	0.21901	0.55	0.17732	0.549	0.13417	0.549	0.08262	0.55	0.05417		0.55	2.09718	0.55	0.95845	0.55	0.40113	0.55	0.33	0.55	0.34437	0.55	0.45521
			0.551	1.35704	0.55	1.40634	0.551	1.36859	0.55	1.21761	0.551	0.98479	0.55	0.64606	0.55	0.39014	0.551	0.2838		0.551	0.35408	0.55	0.23451	0.551	0.24169	0.55	0.2193	0.551	0.17803	0.55	0.134	0.55	0.08285	0.551	0.05438		0.551	2.10563	0.551	0.96394	0.551	0.40507	0.551	0.33465	0.551	0.34887	0.551	0.46239
			0.552	1.36479	0.551	1.40451	0.552	1.36704	0.551	1.2162	0.552	0.98296	0.551	0.64563	0.551	0.39014	0.552	0.28423		0.552	0.35549	0.551	0.23465	0.552	0.24225	0.551	0.21986	0.552	0.17817	0.551	0.13434	0.551	0.08279	0.552	0.05441		0.552	2.11268	0.552	0.97028	0.552	0.40958	0.552	0.33958	0.552	0.3538	0.552	0.46972
			0.553	1.36648	0.552	1.4069	0.553	1.36535	0.552	1.2138	0.553	0.98169	0.552	0.64521	0.552	0.39	0.553	0.28408		0.553	0.35634	0.552	0.23521	0.553	0.24296	0.552	0.22099	0.553	0.17845	0.552	0.13456	0.552	0.08307	0.553	0.05449		0.553	2.12113	0.553	0.97746	0.553	0.41437	0.553	0.34423	0.553	0.35901	0.553	0.47676
			0.554	1.37141	0.553	1.40718	0.554	1.36465	0.553	1.21254	0.554	0.98042	0.553	0.64479	0.553	0.39014	0.554	0.28408		0.554	0.35704	0.553	0.23577	0.554	0.24423	0.553	0.22141	0.554	0.17901	0.553	0.13477	0.553	0.08293	0.554	0.05483		0.554	2.12817	0.554	0.98338	0.554	0.41915	0.554	0.34831	0.554	0.36408	0.554	0.48408
			0.555	1.37718	0.554	1.40831	0.555	1.36268	0.554	1.21056	0.555	0.97901	0.554	0.64437	0.554	0.39	0.555	0.28451		0.555	0.35789	0.554	0.23634	0.555	0.24437	0.554	0.22211	0.555	0.17944	0.554	0.13501	0.554	0.08307	0.555	0.05494		0.555	2.13662	0.555	0.9893	0.555	0.42324	0.555	0.35296	0.555	0.36887	0.555	0.49155
			0.556	1.38451	0.555	1.40986	0.556	1.36296	0.555	1.20859	0.556	0.97732	0.555	0.64366	0.555	0.39028	0.556	0.28451		0.556	0.35859	0.555	0.23676	0.556	0.24493	0.555	0.22324	0.556	0.18014	0.555	0.13546	0.555	0.08307	0.556	0.055		0.556	2.14366	0.556	0.99521	0.556	0.4269	0.556	0.35775	0.556	0.37394	0.556	0.49901
			0.557	1.38831	0.556	1.40986	0.557	1.36099	0.556	1.20648	0.557	0.97634	0.556	0.64324	0.556	0.39	0.557	0.28437		0.557	0.36	0.556	0.23704	0.557	0.24606	0.556	0.22352	0.557	0.18042	0.556	0.13555	0.556	0.08315	0.557	0.05494		0.557	2.15352	0.557	0.99958	0.557	0.43141	0.557	0.36239	0.557	0.37958	0.557	0.50648
			0.558	1.39437	0.557	1.41268	0.558	1.3593	0.557	1.20423	0.558	0.97437	0.557	0.64282	0.557	0.38986	0.558	0.28423		0.558	0.3607	0.557	0.23761	0.558	0.24634	0.557	0.22338	0.558	0.18099	0.557	0.1358	0.557	0.08335	0.558	0.05532		0.558	2.16056	0.558	1.00577	0.558	0.43465	0.558	0.36704	0.558	0.38507	0.558	0.51507
			0.559	1.40183	0.558	1.41127	0.559	1.35732	0.558	1.20239	0.559	0.97296	0.558	0.64239	0.558	0.39014	0.559	0.28479		0.559	0.36211	0.558	0.23789	0.559	0.24732	0.558	0.22507	0.559	0.18127	0.558	0.13614	0.558	0.08332	0.559	0.05537		0.559	2.17465	0.559	1.01211	0.559	0.43944	0.559	0.37183	0.559	0.39028	0.559	0.52211
			0.56	1.40676	0.559	1.40986	0.56	1.35507	0.559	1.20085	0.56	0.97113	0.559	0.64183	0.559	0.39014	0.56	0.28507		0.56	0.36366	0.559	0.23845	0.56	0.24761	0.559	0.22592	0.56	0.18197	0.559	0.13623	0.559	0.08361	0.56	0.05556		0.56	2.18028	0.56	1.01789	0.56	0.44423	0.56	0.37676	0.56	0.39563	0.56	0.52915
			0.561	1.41408	0.56	1.40986	0.561	1.35437	0.56	1.19944	0.561	0.96986	0.56	0.64127	0.56	0.39	0.561	0.28479		0.561	0.36366	0.56	0.23915	0.561	0.24873	0.56	0.22563	0.561	0.18254	0.56	0.13642	0.56	0.08362	0.561	0.05576		0.561	2.18169	0.561	1.02338	0.561	0.44887	0.561	0.38197	0.561	0.40056	0.561	0.53648
			0.562	1.42535	0.561	1.41268	0.562	1.3531	0.561	1.1969	0.562	0.96817	0.561	0.64056	0.561	0.39	0.562	0.28493		0.562	0.36563	0.561	0.23944	0.562	0.24901	0.561	0.22563	0.562	0.18296	0.561	0.1369	0.561	0.08372	0.562	0.05579		0.562	2.18873	0.562	1.02859	0.562	0.45324	0.562	0.38606	0.562	0.40479	0.562	0.54437
			0.563	1.42958	0.562	1.41549	0.563	1.35085	0.562	1.19563	0.563	0.96648	0.562	0.64014	0.562	0.38986	0.563	0.28493		0.563	0.36549	0.562	0.23986	0.563	0.24972	0.562	0.22606	0.563	0.18324	0.562	0.13701	0.562	0.08373	0.563	0.05606		0.563	2.2	0.563	1.03535	0.563	0.45775	0.563	0.39113	0.563	0.41141	0.563	0.55183
			0.564	1.4338	0.563	1.41408	0.564	1.35127	0.563	1.19324	0.564	0.96521	0.563	0.63958	0.563	0.38986	0.564	0.28493		0.564	0.36704	0.563	0.24042	0.564	0.2507	0.563	0.22718	0.564	0.18451	0.563	0.13738	0.563	0.08403	0.564	0.05627		0.564	2.20563	0.564	1.0407	0.564	0.46254	0.564	0.39634	0.564	0.41746	0.564	0.55972
			0.565	1.44085	0.564	1.41408	0.565	1.35099	0.564	1.19127	0.565	0.96268	0.564	0.63901	0.564	0.38986	0.565	0.28521		0.565	0.36817	0.564	0.24056	0.565	0.25056	0.564	0.22803	0.565	0.18479	0.564	0.13739	0.564	0.08421	0.565	0.0563		0.565	2.21408	0.565	1.04732	0.565	0.46704	0.565	0.40127	0.565	0.42239	0.565	0.56803
			0.566	1.44789	0.565	1.41831	0.566	1.34958	0.565	1.19014	0.566	0.96155	0.565	0.63831	0.565	0.38958	0.566	0.28521		0.566	0.36986	0.565	0.24113	0.566	0.25141	0.565	0.22901	0.566	0.18493	0.565	0.13756	0.565	0.08441	0.566	0.05648		0.566	2.22254	0.566	1.05282	0.566	0.47183	0.566	0.4062	0.566	0.42718	0.566	0.57606
			0.567	1.4507	0.566	1.41831	0.567	1.34986	0.566	1.18746	0.567	0.95986	0.566	0.63789	0.566	0.38986	0.567	0.28535		0.567	0.3707	0.566	0.24155	0.567	0.25225	0.566	0.22944	0.567	0.18577	0.566	0.13804	0.566	0.08434	0.567	0.05665		0.567	2.23099	0.567	1.05845	0.567	0.47634	0.567	0.41113	0.567	0.43183	0.567	0.58479
			0.568	1.45493	0.567	1.4169	0.568	1.34563	0.567	1.18563	0.568	0.95944	0.567	0.63761	0.567	0.38972	0.568	0.28535		0.568	0.37155	0.567	0.24197	0.568	0.25324	0.567	0.23	0.568	0.1862	0.567	0.13793	0.567	0.08465	0.568	0.05669		0.568	2.23944	0.568	1.06479	0.568	0.48155	0.568	0.41606	0.568	0.43732	0.568	0.59324
			0.569	1.46197	0.568	1.41831	0.569	1.34423	0.568	1.18465	0.569	0.95676	0.568	0.6369	0.568	0.38972	0.569	0.28535		0.569	0.37352	0.568	0.24282	0.569	0.25296	0.568	0.23085	0.569	0.18704	0.568	0.13855	0.568	0.08458	0.569	0.05676		0.569	2.24789	0.569	1.07099	0.569	0.48634	0.569	0.42113	0.569	0.44282	0.569	0.60113
			0.57	1.46901	0.569	1.41972	0.57	1.34507	0.569	1.18296	0.57	0.95535	0.569	0.6362	0.569	0.38986	0.57	0.28563		0.57	0.37465	0.569	0.24268	0.57	0.25437	0.569	0.23141	0.57	0.18789	0.569	0.13852	0.569	0.0848	0.57	0.057		0.57	2.25634	0.57	1.07704	0.57	0.49113	0.57	0.42592	0.57	0.44845	0.57	0.61014
			0.571	1.47465	0.57	1.41972	0.571	1.34197	0.57	1.18042	0.571	0.9538	0.57	0.63577	0.57	0.38958	0.571	0.28563		0.571	0.37521	0.57	0.24338	0.571	0.25479	0.57	0.23211	0.571	0.18831	0.57	0.13893	0.57	0.08482	0.571	0.0571		0.571	2.26479	0.571	1.0831	0.571	0.49606	0.571	0.43042	0.571	0.45423	0.571	0.61873
			0.572	1.48169	0.571	1.42254	0.572	1.34155	0.571	1.17817	0.572	0.95225	0.571	0.63493	0.571	0.38972	0.572	0.28577		0.572	0.37704	0.571	0.2438	0.572	0.25535	0.571	0.23296	0.572	0.1893	0.571	0.13915	0.571	0.08503	0.572	0.05725		0.572	2.27324	0.572	1.08972	0.572	0.50014	0.572	0.43521	0.572	0.46014	0.572	0.62718
			0.573	1.49014	0.572	1.42535	0.573	1.34014	0.572	1.17676	0.573	0.95113	0.572	0.63451	0.572	0.38944	0.573	0.28563		0.573	0.37775	0.572	0.24423	0.573	0.25606	0.572	0.23338	0.573	0.18972	0.572	0.13987	0.572	0.08549	0.573	0.05746		0.573	2.2831	0.573	1.09521	0.573	0.50423	0.573	0.44014	0.573	0.46648	0.573	0.63577
			0.574	1.49577	0.573	1.42535	0.574	1.34028	0.573	1.17465	0.574	0.94944	0.573	0.63408	0.573	0.38958	0.574	0.28592		0.574	0.37915	0.573	0.24493	0.574	0.25704	0.573	0.23423	0.574	0.19042	0.573	0.13994	0.573	0.08575	0.574	0.05755		0.574	2.29155	0.574	1.10085	0.574	0.50901	0.574	0.44563	0.574	0.47282	0.574	0.64493
			0.575	1.50141	0.574	1.42394	0.575	1.33901	0.574	1.17254	0.575	0.94831	0.574	0.63366	0.574	0.38958	0.575	0.28592		0.575	0.38056	0.574	0.24577	0.575	0.2569	0.574	0.23465	0.575	0.19085	0.574	0.14021	0.574	0.08573	0.575	0.05777		0.575	2.3	0.575	1.10676	0.575	0.5138	0.575	0.45099	0.575	0.47873	0.575	0.6538
			0.576	1.50704	0.575	1.42535	0.576	1.33803	0.575	1.17127	0.576	0.94662	0.575	0.63296	0.575	0.38944	0.576	0.28592		0.576	0.38254	0.575	0.24563	0.576	0.25803	0.575	0.23521	0.576	0.19141	0.575	0.14059	0.575	0.0859	0.576	0.0579		0.576	2.30845	0.576	1.11282	0.576	0.51873	0.576	0.45648	0.576	0.48479	0.576	0.66225
			0.577	1.5169	0.576	1.42817	0.577	1.33676	0.576	1.16944	0.577	0.94507	0.576	0.63254	0.576	0.38944	0.577	0.28606		0.577	0.38352	0.576	0.24563	0.577	0.25845	0.576	0.23549	0.577	0.19197	0.576	0.14077	0.576	0.08597	0.577	0.05804		0.577	2.3169	0.577	1.11887	0.577	0.52352	0.577	0.46211	0.577	0.49085	0.577	0.67085
			0.578	1.52676	0.577	1.42958	0.578	1.3369	0.577	1.16761	0.578	0.94352	0.577	0.63197	0.577	0.38901	0.578	0.2862		0.578	0.38521	0.577	0.24606	0.578	0.25972	0.577	0.23648	0.578	0.19239	0.577	0.14141	0.577	0.08608	0.578	0.05832		0.578	2.32535	0.578	1.12563	0.578	0.52859	0.578	0.46789	0.578	0.49746	0.578	0.68014
			0.579	1.53521	0.578	1.42958	0.579	1.33704	0.578	1.16634	0.579	0.94239	0.578	0.63127	0.578	0.3893	0.579	0.28606		0.579	0.38648	0.578	0.24732	0.579	0.26014	0.578	0.23718	0.579	0.19324	0.578	0.14113	0.578	0.08632	0.579	0.05845		0.579	2.33521	0.579	1.13254	0.579	0.53394	0.579	0.47352	0.579	0.50366	0.579	0.6893
			0.58	1.54085	0.579	1.43099	0.58	1.33521	0.579	1.16366	0.58	0.94056	0.579	0.6307	0.579	0.38901	0.58	0.2862		0.58	0.38859	0.579	0.24775	0.58	0.25972	0.579	0.23761	0.58	0.19451	0.579	0.14155	0.579	0.08645	0.58	0.05863		0.58	2.34366	0.58	1.13831	0.58	0.53887	0.58	0.47803	0.58	0.51014	0.58	0.69775
			0.581	1.54789	0.58	1.4338	0.581	1.33423	0.58	1.16239	0.581	0.93887	0.58	0.63028	0.58	0.38915	0.581	0.2862		0.581	0.3893	0.58	0.24775	0.581	0.26113	0.58	0.23887	0.581	0.19423	0.58	0.14239	0.58	0.08658	0.581	0.05893		0.581	2.35211	0.581	1.14521	0.581	0.5438	0.581	0.48324	0.581	0.51634	0.581	0.70704
			0.582	1.55634	0.581	1.4338	0.582	1.33254	0.581	1.16085	0.582	0.93746	0.581	0.62972	0.581	0.38901	0.582	0.2862		0.582	0.39014	0.581	0.24803	0.582	0.26169	0.581	0.23972	0.582	0.19493	0.581	0.14239	0.581	0.08687	0.582	0.05906		0.582	2.36056	0.582	1.15113	0.582	0.54887	0.582	0.48873	0.582	0.52197	0.582	0.71606
			0.583	1.56197	0.582	1.43521	0.583	1.33296	0.582	1.1593	0.583	0.93606	0.582	0.6293	0.582	0.38901	0.583	0.28634		0.583	0.39225	0.582	0.24901	0.583	0.26239	0.582	0.23986	0.583	0.19563	0.582	0.14239	0.582	0.08668	0.583	0.0592		0.583	2.36901	0.583	1.15803	0.583	0.5538	0.583	0.49408	0.583	0.52873	0.583	0.72535
			0.584	1.57042	0.583	1.43662	0.584	1.33239	0.583	1.15761	0.584	0.93465	0.583	0.62845	0.583	0.38873	0.584	0.28648		0.584	0.39324	0.583	0.24958	0.584	0.26296	0.583	0.24099	0.584	0.19634	0.583	0.14268	0.583	0.08696	0.584	0.05941		0.584	2.37887	0.584	1.16423	0.584	0.55901	0.584	0.49986	0.584	0.53592	0.584	0.73535
			0.585	1.5831	0.584	1.43803	0.585	1.33282	0.584	1.15592	0.585	0.93324	0.584	0.62831	0.584	0.38873	0.585	0.28634		0.585	0.39493	0.584	0.25085	0.585	0.26296	0.584	0.24155	0.585	0.19704	0.584	0.1431	0.584	0.0871	0.585	0.05935		0.585	2.38873	0.585	1.17	0.585	0.56437	0.585	0.50549	0.585	0.54239	0.585	0.74451
			0.586	1.58451	0.585	1.43944	0.586	1.33127	0.585	1.15408	0.586	0.93141	0.585	0.62718	0.585	0.38859	0.586	0.28662		0.586	0.39592	0.585	0.25028	0.586	0.26423	0.585	0.24197	0.586	0.19789	0.585	0.14352	0.585	0.08721	0.586	0.05954		0.586	2.39859	0.586	1.17662	0.586	0.56944	0.586	0.51113	0.586	0.55	0.586	0.75366
			0.587	1.59437	0.586	1.44085	0.587	1.33169	0.586	1.15225	0.587	0.93	0.586	0.62662	0.586	0.38859	0.587	0.28648		0.587	0.39775	0.586	0.25141	0.587	0.26493	0.586	0.24268	0.587	0.19845	0.586	0.14394	0.586	0.08739	0.587	0.05954		0.587	2.40845	0.587	1.18324	0.587	0.57493	0.587	0.51704	0.587	0.55718	0.587	0.76352
			0.588	1.60282	0.587	1.44366	0.588	1.33056	0.587	1.1507	0.588	0.92845	0.587	0.62606	0.587	0.38831	0.588	0.28676		0.588	0.39972	0.587	0.25169	0.588	0.26507	0.587	0.24338	0.588	0.19887	0.587	0.14437	0.587	0.08761	0.588	0.05966		0.588	2.4169	0.588	1.18986	0.588	0.58	0.588	0.52268	0.588	0.5638	0.588	0.7731
			0.589	1.61268	0.588	1.44507	0.589	1.33239	0.588	1.14944	0.589	0.92676	0.588	0.62535	0.588	0.38817	0.589	0.28676		0.589	0.40099	0.588	0.25225	0.589	0.26563	0.588	0.24394	0.589	0.19972	0.588	0.14479	0.588	0.08783	0.589	0.05983		0.589	2.42535	0.589	1.19634	0.589	0.58535	0.589	0.52859	0.589	0.57099	0.589	0.78366
			0.59	1.61831	0.589	1.44789	0.59	1.32986	0.589	1.14789	0.59	0.92563	0.589	0.62493	0.589	0.38831	0.59	0.28662		0.59	0.40282	0.589	0.25324	0.59	0.26634	0.589	0.24493	0.59	0.20042	0.589	0.14521	0.589	0.08813	0.59	0.05996		0.59	2.43521	0.59	1.20225	0.59	0.5907	0.59	0.53437	0.59	0.57606	0.59	0.79366
			0.591	1.62817	0.59	1.44648	0.591	1.32915	0.59	1.14563	0.591	0.92394	0.59	0.62437	0.59	0.38803	0.591	0.2869		0.591	0.40465	0.59	0.25338	0.591	0.26718	0.59	0.24507	0.591	0.20141	0.59	0.14535	0.59	0.08814	0.591	0.06011		0.591	2.44507	0.591	1.20831	0.591	0.59606	0.591	0.54056	0.591	0.58254	0.591	0.80282
			0.592	1.63944	0.591	1.4493	0.592	1.32789	0.591	1.14394	0.592	0.92211	0.591	0.62366	0.591	0.38789	0.592	0.28676		0.592	0.40563	0.591	0.25394	0.592	0.26746	0.591	0.24592	0.592	0.20197	0.591	0.14577	0.591	0.08854	0.592	0.06028		0.592	2.45493	0.592	1.21479	0.592	0.60155	0.592	0.54634	0.592	0.58958	0.592	0.81324
			0.593	1.6493	0.592	1.4507	0.593	1.32859	0.592	1.14282	0.593	0.92056	0.592	0.6231	0.592	0.38789	0.593	0.2869		0.593	0.40831	0.592	0.25493	0.593	0.26817	0.592	0.24662	0.593	0.20268	0.592	0.14606	0.592	0.08956	0.593	0.06045		0.593	2.46338	0.593	1.2207	0.593	0.60676	0.593	0.55169	0.593	0.59676	0.593	0.82324
			0.594	1.65775	0.593	1.45352	0.594	1.32803	0.593	1.1407	0.594	0.91915	0.593	0.62268	0.593	0.38789	0.594	0.2869		0.594	0.40944	0.593	0.25507	0.594	0.26873	0.593	0.24718	0.594	0.20352	0.593	0.14648	0.593	0.09008	0.594	0.06066		0.594	2.47465	0.594	1.22718	0.594	0.61254	0.594	0.55789	0.594	0.60437	0.594	0.83408
			0.595	1.66479	0.594	1.45493	0.595	1.32873	0.594	1.14085	0.595	0.91761	0.594	0.62197	0.594	0.38775	0.595	0.2869		0.595	0.41183	0.594	0.25592	0.595	0.26944	0.594	0.24789	0.595	0.20394	0.594	0.14718	0.594	0.08946	0.595	0.06085		0.595	2.48592	0.595	1.23465	0.595	0.61803	0.595	0.56408	0.595	0.61056	0.595	0.84437
			0.596	1.67465	0.595	1.45634	0.596	1.32901	0.595	1.13746	0.596	0.9162	0.595	0.62127	0.595	0.38775	0.596	0.28704		0.596	0.41366	0.595	0.2569	0.596	0.27	0.595	0.24817	0.596	0.20451	0.595	0.14732	0.595	0.08937	0.596	0.06096		0.596	2.49577	0.596	1.24042	0.596	0.62324	0.596	0.57	0.596	0.61746	0.596	0.85451
			0.597	1.68451	0.596	1.45915	0.597	1.32789	0.596	1.13606	0.597	0.91479	0.596	0.62085	0.596	0.38746	0.597	0.28704		0.597	0.41507	0.596	0.25761	0.597	0.27028	0.596	0.24915	0.597	0.20507	0.596	0.14732	0.596	0.08951	0.597	0.06131		0.597	2.50704	0.597	1.24732	0.597	0.62915	0.597	0.57648	0.597	0.62465	0.597	0.86535
			0.598	1.69014	0.597	1.46197	0.598	1.3269	0.597	1.13479	0.598	0.91296	0.597	0.62	0.597	0.38732	0.598	0.2869		0.598	0.41662	0.597	0.25718	0.598	0.27028	0.597	0.24986	0.598	0.20592	0.597	0.14775	0.597	0.08999	0.598	0.06137		0.598	2.5169	0.598	1.2538	0.598	0.63479	0.598	0.58324	0.598	0.63197	0.598	0.87592
			0.599	1.69859	0.598	1.46338	0.599	1.32676	0.598	1.13296	0.599	0.91183	0.598	0.6193	0.598	0.38732	0.599	0.28732		0.599	0.41986	0.598	0.25817	0.599	0.27155	0.598	0.25028	0.599	0.20676	0.598	0.14831	0.598	0.0898	0.599	0.06148		0.599	2.52535	0.599	1.26028	0.599	0.64028	0.599	0.58958	0.599	0.6393	0.599	0.88577
			0.6	1.65211	0.599	1.46479	0.6	1.32761	0.599	1.13169	0.6	0.91056	0.599	0.61873	0.599	0.38704	0.6	0.28718		0.6	0.38592	0.599	0.2593	0.6	0.27211	0.599	0.25113	0.6	0.20746	0.599	0.14873	0.599	0.08983	0.6	0.06173		0.6	2.53662	0.6	1.26704	0.6	0.64549	0.6	0.59648	0.6	0.6469	0.6	0.89662
			0.599	1.41408	0.6	1.46479	0.601	1.32732	0.6	1.13	0.601	0.90915	0.6	0.61845	0.6	0.3869	0.601	0.28732		0.599	0.27704	0.6	0.26014	0.601	0.27282	0.6	0.25169	0.601	0.20831	0.6	0.14901	0.6	0.09041	0.601	0.0618		0.601	2.54507	0.601	1.27451	0.601	0.65141	0.601	0.60296	0.601	0.65437	0.601	0.90775
			0.598	1.21282	0.601	1.46901	0.602	1.32775	0.601	1.12845	0.602	0.90761	0.601	0.61775	0.601	0.38676	0.602	0.28732		0.598	0.22662	0.601	0.26042	0.602	0.27254	0.601	0.25225	0.602	0.20901	0.601	0.1493	0.601	0.09031	0.602	0.06196		0.602	2.55493	0.602	1.28155	0.602	0.65718	0.602	0.60887	0.602	0.66197	0.602	0.91859
			0.597	1.05972	0.602	1.47042	0.603	1.32775	0.602	1.12676	0.603	0.9062	0.602	0.61718	0.602	0.38676	0.603	0.28718		0.597	0.19746	0.602	0.26141	0.603	0.27296	0.602	0.25296	0.603	0.20944	0.602	0.14986	0.602	0.09059	0.603	0.062		0.603	2.56479	0.603	1.28746	0.603	0.6631	0.603	0.61577	0.603	0.66972	0.603	0.92986
			0.596	0.9338	0.603	1.47324	0.604	1.32718	0.603	1.12535	0.604	0.90437	0.603	0.6162	0.603	0.38676	0.604	0.28732		0.596	0.17732	0.603	0.26225	0.604	0.27366	0.603	0.25352	0.604	0.21	0.603	0.15056	0.603	0.09068	0.604	0.06213		0.604	2.57746	0.604	1.29239	0.604	0.66887	0.604	0.62183	0.604	0.67775	0.604	0.94127
			0.595	0.82437	0.604	1.47324	0.605	1.32606	0.604	1.12465	0.605	0.9031	0.604	0.61563	0.604	0.38648	0.605	0.28746		0.595	0.16239	0.604	0.26296	0.605	0.27408	0.604	0.25408	0.605	0.21085	0.604	0.1507	0.604	0.09072	0.605	0.06223		0.605	2.59014	0.605	1.29958	0.605	0.67437	0.605	0.62859	0.605	0.68577	0.605	0.95408
			0.594	0.72944	0.605	1.47746	0.606	1.32775	0.605	1.12465	0.606	0.90155	0.605	0.61493	0.605	0.38634	0.606	0.28732		0.594	0.15056	0.605	0.2638	0.606	0.27479	0.605	0.25493	0.606	0.21141	0.605	0.15113	0.605	0.09111	0.606	0.06232		0.606	2.59859	0.606	1.30648	0.606	0.68028	0.606	0.63563	0.606	0.69282	0.606	0.96577
			0.593	0.64634	0.606	1.48028	0.607	1.32789	0.606	1.12197	0.607	0.9	0.606	0.61437	0.606	0.38634	0.607	0.28746		0.593	0.1388	0.606	0.26465	0.607	0.27507	0.606	0.25592	0.607	0.21239	0.606	0.15127	0.606	0.09099	0.607	0.06251		0.607	2.60986	0.607	1.31366	0.607	0.68634	0.607	0.64239	0.607	0.70099	0.607	0.9762
			0.592	0.57225	0.607	1.48028	0.608	1.32662	0.607	1.11986	0.608	0.89901	0.607	0.61366	0.607	0.38606	0.608	0.28746		0.592	0.1293	0.607	0.26535	0.608	0.27563	0.607	0.25648	0.608	0.21254	0.607	0.15155	0.607	0.09127	0.608	0.0627		0.608	2.61972	0.608	1.32099	0.608	0.69211	0.608	0.64831	0.608	0.70901	0.608	0.98789
			0.591	0.49901	0.608	1.48451	0.609	1.32831	0.608	1.11831	0.609	0.89704	0.608	0.61296	0.608	0.38606	0.609	0.28761		0.591	0.12117	0.608	0.26704	0.609	0.27634	0.608	0.25704	0.609	0.21324	0.608	0.15211	0.608	0.09137	0.609	0.06282		0.609	2.62394	0.609	1.32676	0.609	0.69704	0.609	0.65535	0.609	0.7169	0.609	1.00014
			0.59	0.43408	0.609	1.48732	0.61	1.32732	0.609	1.11634	0.61	0.89577	0.609	0.61239	0.609	0.38577	0.61	0.28746		0.59	0.11294	0.609	0.2669	0.61	0.27718	0.609	0.25775	0.61	0.21437	0.609	0.15239	0.609	0.09156	0.61	0.06314		0.61	2.63521	0.61	1.33408	0.61	0.70408	0.61	0.66282	0.61	0.72507	0.61	1.01254
			0.589	0.3762	0.61	1.48592	0.611	1.3262	0.61	1.11479	0.611	0.89437	0.61	0.61155	0.61	0.38563	0.611	0.28761		0.589	0.10549	0.61	0.26831	0.611	0.27704	0.61	0.25859	0.611	0.21493	0.61	0.1531	0.61	0.09189	0.611	0.06307		0.611	2.64648	0.611	1.34141	0.611	0.71014	0.611	0.67014	0.611	0.7331	0.611	1.02352
			0.588	0.32225	0.611	1.48873	0.612	1.32789	0.611	1.11366	0.612	0.89296	0.611	0.61113	0.611	0.38563	0.612	0.28761		0.588	0.1008	0.611	0.26873	0.612	0.27761	0.611	0.25944	0.612	0.21606	0.611	0.15352	0.611	0.09197	0.612	0.06339		0.612	2.65634	0.612	1.34789	0.612	0.7162	0.612	0.67648	0.612	0.74085	0.612	1.03465
			0.587	0.27239	0.612	1.49296	0.613	1.32972	0.612	1.11268	0.613	0.89113	0.612	0.61056	0.612	0.38549	0.613	0.28775		0.587	0.09158	0.612	0.27056	0.613	0.27887	0.612	0.2607	0.613	0.21676	0.612	0.15423	0.612	0.09239	0.613	0.06373		0.613	2.6662	0.613	1.35535	0.613	0.72169	0.613	0.68324	0.613	0.75	0.613	1.04704
			0.586	0.22338	0.613	1.49577	0.614	1.3293	0.613	1.11127	0.614	0.88944	0.613	0.60958	0.613	0.38521	0.614	0.28746		0.586	0.08617	0.613	0.27127	0.614	0.27901	0.613	0.26155	0.614	0.21732	0.613	0.15465	0.613	0.09261	0.614	0.06363		0.614	2.67746	0.614	1.36239	0.614	0.72732	0.614	0.69028	0.614	0.75761	0.614	1.05887
			0.585	0.17732	0.614	1.49859	0.615	1.33028	0.614	1.1093	0.615	0.88803	0.614	0.60887	0.614	0.38521	0.615	0.28789		0.585	0.08104	0.614	0.27183	0.615	0.27915	0.614	0.26183	0.615	0.21789	0.614	0.15479	0.614	0.093	0.615	0.06394		0.615	2.68732	0.615	1.37	0.615	0.7331	0.615	0.69732	0.615	0.76606	0.615	1.07113
			0.584	0.13387	0.615	1.5	0.616	1.32958	0.615	1.10859	0.616	0.88634	0.615	0.60845	0.615	0.38507	0.616	0.28789		0.584	0.07607	0.615	0.27282	0.616	0.27972	0.615	0.26268	0.616	0.21887	0.615	0.15521	0.615	0.09307	0.616	0.06403		0.616	2.69718	0.616	1.37732	0.616	0.73944	0.616	0.70366	0.616	0.77423	0.616	1.08352
			0.583	0.09363	0.616	1.5	0.617	1.33042	0.616	1.10662	0.617	0.88507	0.616	0.60789	0.616	0.38493	0.617	0.28746		0.583	0.07179	0.616	0.27394	0.617	0.28	0.616	0.2631	0.617	0.2193	0.616	0.15563	0.616	0.0932	0.617	0.06435		0.617	2.70845	0.617	1.3838	0.617	0.74577	0.617	0.71113	0.617	0.78282	0.617	1.09521
			0.582	0.05431	0.617	1.50282	0.618	1.32887	0.617	1.10549	0.618	0.88338	0.617	0.6069	0.617	0.38465	0.618	0.28775		0.582	0.06727	0.617	0.27535	0.618	0.28014	0.617	0.2638	0.618	0.22014	0.617	0.15592	0.617	0.09339	0.618	0.06446		0.618	2.71972	0.618	1.39085	0.618	0.75225	0.618	0.71873	0.618	0.79239	0.618	1.10761
			0.581	0.01868	0.618	1.50704	0.619	1.32944	0.618	1.10451	0.619	0.88239	0.618	0.6062	0.618	0.38479	0.619	0.28789		0.581	0.06265	0.618	0.2762	0.619	0.28099	0.618	0.26479	0.619	0.22085	0.618	0.15662	0.618	0.09372	0.619	0.06468		0.619	2.73099	0.619	1.39803	0.619	0.75887	0.619	0.72549	0.619	0.80183	0.619	1.12
			0.58	-0.01517	0.619	1.51127	0.62	1.33028	0.619	1.10296	0.62	0.88056	0.619	0.60577	0.619	0.38451	0.62	0.28789		0.58	0.05886	0.619	0.2769	0.62	0.28155	0.619	0.26592	0.62	0.22155	0.619	0.15676	0.619	0.09389	0.62	0.06468		0.62	2.74225	0.62	1.40493	0.62	0.76507	0.62	0.73268	0.62	0.80944	0.62	1.13239
			0.579	-0.04949	0.62	1.51127	0.621	1.33099	0.62	1.10169	0.621	0.87915	0.62	0.60493	0.62	0.38451	0.621	0.28789		0.579	0.05297	0.62	0.27775	0.621	0.28197	0.62	0.26634	0.621	0.22268	0.62	0.15732	0.62	0.09399	0.621	0.06503		0.621	2.75211	0.621	1.41268	0.621	0.77141	0.621	0.73986	0.621	0.81775	0.621	1.14507
			0.578	-0.07969	0.621	1.51268	0.622	1.32972	0.621	1.10028	0.622	0.87761	0.621	0.60423	0.621	0.38437	0.622	0.28789		0.578	0.04956	0.621	0.27901	0.622	0.28225	0.621	0.26662	0.622	0.2231	0.621	0.15775	0.621	0.09431	0.622	0.06513		0.622	2.76338	0.622	1.41972	0.622	0.77761	0.622	0.74732	0.622	0.8269	0.622	1.15803
			0.577	-0.10549	0.622	1.51549	0.623	1.33155	0.622	1.09944	0.623	0.87634	0.622	0.60352	0.622	0.38423	0.623	0.28761		0.577	0.04656	0.622	0.28	0.623	0.28324	0.622	0.26775	0.623	0.2238	0.622	0.15817	0.622	0.09454	0.623	0.06527		0.623	2.77324	0.623	1.42676	0.623	0.78437	0.623	0.75493	0.623	0.8362	0.623	1.17099
			0.576	-0.13385	0.623	1.52113	0.624	1.33352	0.623	1.09718	0.624	0.87507	0.623	0.60268	0.623	0.38423	0.624	0.28789		0.576	0.04361	0.623	0.28099	0.624	0.28352	0.623	0.26901	0.624	0.22521	0.623	0.15859	0.623	0.09472	0.624	0.06548		0.624	2.78451	0.624	1.4338	0.624	0.79113	0.624	0.76239	0.624	0.84479	0.624	1.18437
			0.575	-0.16535	0.624	1.52394	0.625	1.33225	0.624	1.09662	0.625	0.87366	0.624	0.60239	0.624	0.3838	0.625	0.28775		0.575	0.0398	0.624	0.2831	0.625	0.2838	0.624	0.26887	0.625	0.22549	0.624	0.15887	0.624	0.09548	0.625	0.06563		0.625	2.79577	0.625	1.44225	0.625	0.79718	0.625	0.77056	0.625	0.85366	0.625	1.1969
			0.574	-0.19127	0.625	1.52535	0.626	1.33225	0.625	1.09493	0.626	0.87296	0.625	0.60155	0.625	0.38366	0.626	0.28789		0.574	0.03699	0.625	0.28324	0.626	0.28423	0.625	0.27028	0.626	0.22648	0.625	0.15972	0.625	0.0953	0.626	0.06589		0.626	2.80563	0.626	1.4493	0.626	0.80366	0.626	0.77789	0.626	0.8631	0.626	1.20972
			0.573	-0.21606	0.626	1.52676	0.627	1.33296	0.626	1.09394	0.627	0.87113	0.626	0.6007	0.626	0.38352	0.627	0.28789		0.573	0.0342	0.626	0.28423	0.627	0.28493	0.626	0.27113	0.627	0.22676	0.626	0.15972	0.626	0.09563	0.627	0.06638		0.627	2.8169	0.627	1.45634	0.627	0.81014	0.627	0.78577	0.627	0.87211	0.627	1.22268
			0.572	-0.24338	0.627	1.52958	0.628	1.33549	0.627	1.09225	0.628	0.86986	0.627	0.60014	0.627	0.38338	0.628	0.28775		0.572	0.03013	0.627	0.28549	0.628	0.28479	0.627	0.27113	0.628	0.22831	0.627	0.16	0.627	0.09573	0.628	0.06618		0.628	2.82958	0.628	1.46338	0.628	0.8169	0.628	0.79324	0.628	0.88085	0.628	1.23577
			0.571	-0.26746	0.628	1.53099	0.629	1.33521	0.628	1.09127	0.629	0.86789	0.628	0.59958	0.628	0.38296	0.629	0.28803		0.571	0.02732	0.628	0.28732	0.629	0.28592	0.628	0.27197	0.629	0.22845	0.628	0.16085	0.628	0.09599	0.629	0.06644		0.629	2.84085	0.629	1.47183	0.629	0.8238	0.629	0.80113	0.629	0.88972	0.629	1.24887
			0.57	-0.29014	0.629	1.53521	0.63	1.33606	0.629	1.0907	0.63	0.86634	0.629	0.59873	0.629	0.38282	0.63	0.28775		0.57	0.02475	0.629	0.28944	0.63	0.28606	0.629	0.2731	0.63	0.22958	0.629	0.16127	0.629	0.09625	0.63	0.06637		0.63	2.85352	0.63	1.48028	0.63	0.83028	0.63	0.80887	0.63	0.89944	0.63	1.26254
			0.569	-0.31141	0.63	1.53803	0.631	1.33592	0.63	1.08901	0.631	0.86479	0.63	0.59789	0.63	0.38268	0.631	0.28761		0.569	0.02203	0.63	0.28775	0.631	0.28648	0.63	0.2738	0.631	0.23042	0.63	0.16183	0.63	0.0967	0.631	0.06654		0.631	2.86338	0.631	1.49014	0.631	0.83704	0.631	0.81634	0.631	0.9093	0.631	1.27592
			0.568	-0.33239	0.631	1.54225	0.632	1.33775	0.631	1.08817	0.632	0.86296	0.631	0.59732	0.631	0.38254	0.632	0.28789		0.568	0.02051	0.631	0.29	0.632	0.28746	0.631	0.27465	0.632	0.23127	0.631	0.16268	0.631	0.09689	0.632	0.06676		0.632	2.87465	0.632	1.50141	0.632	0.84394	0.632	0.82465	0.632	0.91901	0.632	1.28944
			0.567	-0.35197	0.632	1.54225	0.633	1.33873	0.632	1.08789	0.633	0.86169	0.632	0.59662	0.632	0.38254	0.633	0.28775		0.567	0.01742	0.632	0.29141	0.633	0.28803	0.632	0.27563	0.633	0.23225	0.632	0.16338	0.632	0.09718	0.633	0.06701		0.633	2.88592	0.633	1.50845	0.633	0.85127	0.633	0.8331	0.633	0.92732	0.633	1.3031
			0.566	-0.37056	0.633	1.54789	0.634	1.34028	0.633	1.08746	0.634	0.86042	0.633	0.59606	0.633	0.38254	0.634	0.28761		0.566	0.01482	0.633	0.29268	0.634	0.28859	0.633	0.27606	0.634	0.23324	0.633	0.16324	0.633	0.09749	0.634	0.06718		0.634	2.90282	0.634	1.51549	0.634	0.85775	0.634	0.84141	0.634	0.93746	0.634	1.31662
			0.565	-0.38873	0.634	1.5507	0.635	1.34	0.634	1.08535	0.635	0.85887	0.634	0.59535	0.634	0.38211	0.635	0.28789		0.565	0.01269	0.634	0.29479	0.635	0.28831	0.634	0.27676	0.635	0.23408	0.634	0.16366	0.634	0.09769	0.635	0.06741		0.635	2.91127	0.635	1.52394	0.635	0.86465	0.635	0.84972	0.635	0.9469	0.635	1.33141
			0.564	-0.40662	0.635	1.55211	0.636	1.34042	0.635	1.08408	0.636	0.8569	0.635	0.59465	0.635	0.38183	0.636	0.28761		0.564	0.0104	0.635	0.29521	0.636	0.28901	0.635	0.27732	0.636	0.23451	0.635	0.16423	0.635	0.09796	0.636	0.06755		0.636	2.91831	0.636	1.53239	0.636	0.87155	0.636	0.85845	0.636	0.9562	0.636	1.34563
			0.563	-0.42324	0.636	1.55493	0.637	1.34197	0.636	1.08225	0.637	0.85563	0.636	0.5938	0.636	0.38169	0.637	0.28775		0.563	0.00832	0.636	0.29634	0.637	0.28972	0.636	0.27845	0.637	0.23577	0.636	0.16479	0.636	0.09825	0.637	0.06793		0.637	2.92958	0.637	1.54085	0.637	0.8769	0.637	0.8662	0.637	0.96592	0.637	1.36014
			0.562	-0.43972	0.637	1.55775	0.638	1.34183	0.637	1.08155	0.638	0.85479	0.637	0.59338	0.637	0.38155	0.638	0.28775		0.562	0.00588	0.637	0.29845	0.638	0.29042	0.637	0.27901	0.638	0.23634	0.637	0.16521	0.637	0.09825	0.638	0.06806		0.638	2.94225	0.638	1.54789	0.638	0.88451	0.638	0.87479	0.638	0.97704	0.638	1.37394
			0.561	-0.45225	0.638	1.56197	0.639	1.34324	0.638	1.08028	0.639	0.85324	0.638	0.59268	0.638	0.38127	0.639	0.28775		0.561	0.00372	0.638	0.29944	0.639	0.29085	0.638	0.28014	0.639	0.23775	0.638	0.16592	0.638	0.09865	0.639	0.06811		0.639	2.95211	0.639	1.55634	0.639	0.89169	0.639	0.88296	0.639	0.98803	0.639	1.38704
			0.56	-0.47338	0.639	1.56479	0.64	1.34366	0.639	1.07958	0.64	0.85155	0.639	0.59155	0.639	0.38113	0.64	0.28803		0.56	0.00281	0.639	0.30056	0.64	0.29127	0.639	0.28141	0.64	0.23817	0.639	0.1662	0.639	0.09873	0.64	0.06852		0.64	2.96479	0.64	1.56479	0.64	0.89817	0.64	0.89169	0.64	0.9993	0.64	1.40155
			0.559	-0.48761	0.64	1.56761	0.641	1.34507	0.64	1.07873	0.641	0.85014	0.64	0.59127	0.64	0.38099	0.641	0.28761		0.559	0.000138648	0.64	0.30254	0.641	0.29183	0.64	0.28211	0.641	0.23901	0.64	0.16718	0.64	0.09911	0.641	0.06858		0.641	2.97746	0.641	1.57324	0.641	0.90437	0.641	0.90028	0.641	1.00944	0.641	1.41549
			0.558	-0.5	0.641	1.57183	0.642	1.34606	0.641	1.07887	0.642	0.84887	0.641	0.59056	0.641	0.38085	0.642	0.28775		0.558	-0.00155	0.641	0.30352	0.642	0.29239	0.641	0.28113	0.642	0.24014	0.641	0.16761	0.641	0.09925	0.642	0.06883		0.642	2.98873	0.642	1.58028	0.642	0.91197	0.642	0.90901	0.642	1.01958	0.642	1.43099
			0.557	-0.51028	0.642	1.57324	0.643	1.34648	0.642	1.07634	0.643	0.84746	0.642	0.58958	0.642	0.38085	0.643	0.28761		0.557	-0.0033	0.642	0.30521	0.643	0.29338	0.642	0.2831	0.643	0.2407	0.642	0.16803	0.642	0.09996	0.643	0.06903		0.643	3.00141	0.643	1.58732	0.643	0.91845	0.643	0.91761	0.643	1.0293	0.643	1.44507
			0.556	-0.52662	0.643	1.57746	0.644	1.34859	0.643	1.07507	0.644	0.8462	0.643	0.58887	0.643	0.38056	0.644	0.28761		0.556	-0.00571	0.643	0.30648	0.644	0.2931	0.643	0.2831	0.644	0.24197	0.643	0.16873	0.643	0.10008	0.644	0.0691		0.644	3.01127	0.644	1.59437	0.644	0.92535	0.644	0.92563	0.644	1.03915	0.644	1.45915
			0.555	-0.54451	0.644	1.58169	0.645	1.3493	0.644	1.07437	0.645	0.84465	0.644	0.58859	0.644	0.38028	0.645	0.28775		0.555	-0.00725	0.644	0.30803	0.645	0.29493	0.644	0.28451	0.645	0.24254	0.644	0.16944	0.644	0.1003	0.645	0.0693		0.645	3.02394	0.645	1.60282	0.645	0.93282	0.645	0.93465	0.645	1.04831	0.645	1.47324
			0.554	-0.55761	0.645	1.58592	0.646	1.35028	0.645	1.07394	0.646	0.84338	0.645	0.58746	0.645	0.38	0.646	0.28761		0.554	-0.00815	0.645	0.30972	0.646	0.29507	0.645	0.28521	0.646	0.2431	0.645	0.16972	0.645	0.10075	0.646	0.06948		0.646	3.03521	0.646	1.60986	0.646	0.93986	0.646	0.94366	0.646	1.05775	0.646	1.48873
			0.553	-0.56775	0.646	1.58732	0.647	1.35197	0.646	1.07225	0.647	0.84183	0.646	0.58676	0.646	0.38	0.647	0.28761		0.553	-0.00997	0.646	0.31099	0.647	0.29479	0.646	0.28563	0.647	0.24408	0.646	0.17028	0.646	0.10094	0.647	0.06972		0.647	3.04789	0.647	1.61408	0.647	0.94732	0.647	0.95169	0.647	1.07296	0.647	1.50282
			0.552	-0.58141	0.647	1.59014	0.648	1.35239	0.647	1.07155	0.648	0.84042	0.647	0.58606	0.647	0.37972	0.648	0.28775		0.552	-0.01148	0.647	0.31268	0.648	0.2962	0.647	0.28704	0.648	0.24493	0.647	0.1707	0.647	0.10144	0.648	0.06969		0.648	3.05915	0.648	1.61831	0.648	0.95549	0.648	0.96085	0.648	1.08282	0.648	1.51972
			0.551	-0.59296	0.648	1.59437	0.649	1.3531	0.648	1.07042	0.649	0.83915	0.648	0.58549	0.648	0.37944	0.649	0.28761		0.551	-0.01346	0.648	0.31437	0.649	0.29676	0.648	0.28718	0.649	0.24592	0.648	0.17113	0.648	0.10172	0.649	0.06982		0.649	3.07183	0.649	1.62676	0.649	0.9631	0.649	0.97028	0.649	1.09225	0.649	1.5338
			0.55	-0.60465	0.649	1.59718	0.65	1.35437	0.649	1.06972	0.65	0.83746	0.649	0.58451	0.649	0.37915	0.65	0.28775		0.55	-0.01511	0.649	0.31592	0.65	0.29761	0.649	0.28803	0.65	0.24676	0.649	0.17155	0.649	0.10213	0.65	0.07025		0.65	3.08451	0.65	1.6338	0.65	0.97085	0.65	0.97958	0.65	1.10282	0.65	1.5493
			0.549	-0.61183	0.65	1.6	0.651	1.35634	0.65	1.06831	0.651	0.83634	0.65	0.58394	0.65	0.37915	0.651	0.28761		0.549	-0.01586	0.65	0.31775	0.651	0.29831	0.65	0.28887	0.651	0.24761	0.65	0.17239	0.65	0.10241	0.651	0.07037		0.651	3.09718	0.651	1.64085	0.651	0.97887	0.651	0.98873	0.651	1.1138	0.651	1.56479
			0.548	-0.62521	0.651	1.60845	0.652	1.36042	0.651	1.06817	0.652	0.83493	0.651	0.58324	0.651	0.37887	0.652	0.28761		0.548	-0.01782	0.651	0.31887	0.652	0.29887	0.651	0.28972	0.652	0.24817	0.651	0.17324	0.651	0.10276	0.652	0.07056		0.652	3.10704	0.652	1.64789	0.652	0.9862	0.652	0.99761	0.652	1.12549	0.652	1.58169
			0.547	-0.6362	0.652	1.60704	0.653	1.35817	0.652	1.0669	0.653	0.83394	0.652	0.58239	0.652	0.37887	0.653	0.28775		0.547	-0.01914	0.652	0.32028	0.653	0.29986	0.652	0.29042	0.653	0.24901	0.652	0.1731	0.652	0.10293	0.653	0.0708		0.653	3.11972	0.653	1.65775	0.653	0.9938	0.653	1.00732	0.653	1.13775	0.653	1.59718
			0.546	-0.64746	0.653	1.60986	0.654	1.35972	0.653	1.06732	0.654	0.83197	0.653	0.58183	0.653	0.37859	0.654	0.28761		0.546	-0.02052	0.653	0.32239	0.654	0.30028	0.653	0.29056	0.654	0.25028	0.653	0.17394	0.653	0.10338	0.654	0.07107		0.654	3.13239	0.654	1.6662	0.654	1.00113	0.654	1.01535	0.654	1.14887	0.654	1.61127
			0.545	-0.65352	0.654	1.61408	0.655	1.36042	0.654	1.0662	0.655	0.8307	0.654	0.58099	0.654	0.37831	0.655	0.28775		0.545	-0.02169	0.654	0.32352	0.655	0.30183	0.654	0.29155	0.655	0.25099	0.654	0.17408	0.654	0.10365	0.655	0.07107		0.655	3.14507	0.655	1.67465	0.655	1.00859	0.655	1.02465	0.655	1.1593	0.655	1.62676
			0.544	-0.66366	0.655	1.6169	0.656	1.36282	0.655	1.06507	0.656	0.8293	0.655	0.58	0.655	0.37817	0.656	0.28775		0.544	-0.02308	0.655	0.32535	0.656	0.30225	0.655	0.29225	0.656	0.25211	0.655	0.17493	0.655	0.10406	0.656	0.07145		0.656	3.15775	0.656	1.68169	0.656	1.01606	0.656	1.03437	0.656	1.17141	0.656	1.64225
			0.543	-0.67732	0.656	1.61972	0.657	1.36268	0.656	1.06507	0.657	0.82775	0.656	0.5793	0.656	0.37803	0.657	0.28761		0.543	-0.02415	0.656	0.3269	0.657	0.30268	0.656	0.2931	0.657	0.25324	0.656	0.17535	0.656	0.10418	0.657	0.07159		0.657	3.17042	0.657	1.69014	0.657	1.02324	0.657	1.04394	0.657	1.18282	0.657	1.65775
			0.542	-0.68408	0.657	1.62394	0.658	1.36521	0.657	1.0638	0.658	0.8262	0.657	0.57873	0.657	0.37746	0.658	0.28775		0.542	-0.02604	0.657	0.32845	0.658	0.30338	0.657	0.29366	0.658	0.25408	0.657	0.17592	0.657	0.10465	0.658	0.07166		0.658	3.1831	0.658	1.69718	0.658	1.03099	0.658	1.05338	0.658	1.19408	0.658	1.67324
			0.541	-0.69282	0.658	1.62817	0.659	1.3662	0.658	1.06324	0.659	0.82493	0.658	0.57803	0.658	0.37746	0.659	0.28775		0.541	-0.0273	0.658	0.33042	0.659	0.30408	0.658	0.29479	0.659	0.25451	0.658	0.17676	0.658	0.10492	0.659	0.07199		0.659	3.19577	0.659	1.70563	0.659	1.03915	0.659	1.0631	0.659	1.20535	0.659	1.69014
			0.54	-0.7031	0.659	1.63239	0.66	1.36732	0.659	1.06169	0.66	0.82352	0.659	0.57732	0.659	0.37704	0.66	0.28775		0.54	-0.02687	0.659	0.33197	0.66	0.30507	0.659	0.29592	0.66	0.25563	0.659	0.17718	0.659	0.10527	0.66	0.072		0.66	3.20845	0.66	1.71408	0.66	1.04718	0.66	1.07282	0.66	1.21718	0.66	1.70563
			0.539	-0.71099	0.66	1.63521	0.661	1.37	0.66	1.06014	0.661	0.82239	0.66	0.57648	0.66	0.3769	0.661	0.28761		0.539	-0.02841	0.66	0.33366	0.661	0.3062	0.66	0.2962	0.661	0.25676	0.66	0.17775	0.66	0.10563	0.661	0.07241		0.661	3.22113	0.661	1.72394	0.661	1.05437	0.661	1.08254	0.661	1.22859	0.661	1.72254
			0.538	-0.71634	0.661	1.63944	0.662	1.37042	0.661	1.06	0.662	0.8207	0.661	0.57592	0.661	0.37676	0.662	0.28732		0.538	-0.03138	0.661	0.33577	0.662	0.30648	0.661	0.29718	0.662	0.25761	0.661	0.17859	0.661	0.10582	0.662	0.07255		0.662	3.2338	0.662	1.73521	0.662	1.06239	0.662	1.09211	0.662	1.24014	0.662	1.73803
			0.537	-0.72042	0.662	1.64366	0.663	1.37197	0.662	1.05915	0.663	0.81901	0.662	0.57521	0.662	0.37648	0.663	0.28761		0.537	-0.03137	0.662	0.33732	0.663	0.30746	0.662	0.29789	0.663	0.25873	0.662	0.17901	0.662	0.106	0.663	0.07268		0.663	3.24507	0.663	1.74366	0.663	1.07042	0.663	1.10183	0.663	1.25085	0.663	1.75352
			0.536	-0.73507	0.663	1.64507	0.664	1.37479	0.663	1.05873	0.664	0.81817	0.663	0.57451	0.663	0.37634	0.664	0.28746		0.536	-0.03228	0.663	0.33887	0.664	0.30859	0.663	0.29859	0.664	0.25901	0.663	0.17986	0.663	0.10642	0.664	0.07294		0.664	3.25775	0.664	1.75211	0.664	1.07873	0.664	1.11197	0.664	1.26239	0.664	1.76901
			0.535	-0.74282	0.664	1.6507	0.665	1.37549	0.664	1.05859	0.665	0.81704	0.664	0.5738	0.664	0.37592	0.665	0.28746		0.535	-0.03324	0.664	0.34155	0.665	0.30972	0.664	0.29901	0.665	0.25972	0.664	0.18056	0.664	0.10759	0.665	0.07308		0.665	3.27042	0.665	1.76197	0.665	1.08676	0.665	1.12211	0.665	1.27423	0.665	1.78592
			0.534	-0.75014	0.665	1.65493	0.666	1.3762	0.665	1.05718	0.666	0.81535	0.665	0.57338	0.665	0.37592	0.666	0.28775		0.534	-0.03552	0.665	0.34239	0.666	0.31028	0.665	0.30028	0.666	0.26113	0.665	0.18099	0.665	0.10752	0.666	0.07323		0.666	3.2831	0.666	1.77042	0.666	1.09451	0.666	1.13239	0.666	1.28634	0.666	1.80141
			0.533	-0.75662	0.666	1.66056	0.667	1.37887	0.666	1.05606	0.667	0.81465	0.666	0.57225	0.666	0.37563	0.667	0.28732		0.533	-0.03528	0.666	0.34423	0.667	0.31099	0.666	0.30085	0.667	0.26225	0.666	0.18155	0.666	0.10762	0.667	0.07345		0.667	3.29577	0.667	1.77746	0.667	1.10296	0.667	1.14282	0.667	1.29859	0.667	1.81972
			0.532	-0.76254	0.667	1.66197	0.668	1.38127	0.667	1.05592	0.668	0.81239	0.667	0.57155	0.667	0.37535	0.668	0.28746		0.532	-0.03725	0.667	0.34648	0.668	0.31169	0.667	0.30141	0.668	0.26282	0.667	0.18211	0.667	0.10804	0.668	0.07362		0.668	3.30845	0.668	1.78592	0.668	1.11169	0.668	1.1531	0.668	1.31099	0.668	1.83662
			0.531	-0.76901	0.668	1.66479	0.669	1.37958	0.668	1.05507	0.669	0.81127	0.668	0.5707	0.668	0.37507	0.669	0.28761		0.531	-0.03718	0.668	0.34915	0.669	0.31324	0.668	0.30282	0.669	0.26394	0.668	0.18268	0.668	0.10814	0.669	0.07394		0.669	3.32254	0.669	1.79577	0.669	1.12028	0.669	1.1631	0.669	1.32394	0.669	1.8507
			0.53	-0.77437	0.669	1.66901	0.67	1.38197	0.669	1.05507	0.67	0.81	0.669	0.57028	0.669	0.37507	0.67	0.28732		0.53	-0.03837	0.669	0.34944	0.67	0.31394	0.669	0.30268	0.67	0.26493	0.669	0.18324	0.669	0.10861	0.67	0.07404		0.67	3.3338	0.67	1.80282	0.67	1.12859	0.67	1.1731	0.67	1.33662	0.67	1.86761
			0.529	-0.78324	0.67	1.67465	0.671	1.38423	0.67	1.05423	0.671	0.80873	0.67	0.56944	0.67	0.37479	0.671	0.28732		0.529	-0.03927	0.67	0.35211	0.671	0.31507	0.67	0.30366	0.671	0.26535	0.67	0.18366	0.67	0.10879	0.671	0.07437		0.671	3.34789	0.671	1.81127	0.671	1.13704	0.671	1.18408	0.671	1.34915	0.671	1.88451
			0.528	-0.79056	0.671	1.67887	0.672	1.38831	0.671	1.05408	0.672	0.80732	0.671	0.56873	0.671	0.37465	0.672	0.28732		0.528	-0.04041	0.671	0.35366	0.672	0.31521	0.671	0.30394	0.672	0.26648	0.671	0.18451	0.671	0.10903	0.672	0.07463		0.672	3.36056	0.672	1.81972	0.672	1.14592	0.672	1.19437	0.672	1.36197	0.672	1.9
			0.527	-0.79521	0.672	1.68028	0.673	1.38859	0.672	1.0531	0.673	0.80577	0.672	0.56775	0.672	0.37423	0.673	0.28718		0.527	-0.04068	0.672	0.35592	0.673	0.31662	0.672	0.30507	0.673	0.26732	0.672	0.18535	0.672	0.10958	0.673	0.07463		0.673	3.37465	0.673	1.82817	0.673	1.15465	0.673	1.20437	0.673	1.37408	0.673	1.9169
			0.526	-0.79845	0.673	1.68451	0.674	1.39042	0.673	1.05296	0.674	0.80479	0.673	0.5669	0.673	0.37408	0.674	0.28718		0.526	-0.04151	0.673	0.35732	0.674	0.31761	0.673	0.30662	0.674	0.26831	0.673	0.18592	0.673	0.10993	0.674	0.07506		0.674	3.38592	0.674	1.83662	0.674	1.16225	0.674	1.21521	0.674	1.3862	0.674	1.9338
			0.525	-0.80225	0.674	1.69014	0.675	1.38986	0.674	1.05254	0.675	0.80338	0.674	0.5662	0.674	0.37394	0.675	0.28704		0.525	-0.04355	0.674	0.36	0.675	0.31831	0.674	0.30676	0.675	0.26915	0.674	0.18648	0.674	0.11021	0.675	0.0751		0.675	3.39859	0.675	1.84366	0.675	1.16986	0.675	1.22592	0.675	1.39944	0.675	1.95211
			0.524	-0.81042	0.675	1.69437	0.676	1.39239	0.675	1.05211	0.676	0.80225	0.675	0.56549	0.675	0.37366	0.676	0.28732		0.524	-0.04263	0.675	0.3607	0.676	0.31944	0.675	0.30746	0.676	0.27014	0.675	0.18704	0.675	0.11039	0.676	0.07544		0.676	3.41127	0.676	1.85211	0.676	1.17901	0.676	1.23592	0.676	1.41268	0.676	1.96761
			0.523	-0.81761	0.676	1.69859	0.677	1.39549	0.676	1.05296	0.677	0.80099	0.676	0.56479	0.676	0.37324	0.677	0.28704		0.523	-0.04473	0.676	0.36296	0.677	0.32056	0.676	0.30817	0.677	0.27127	0.676	0.18789	0.676	0.11054	0.677	0.07576		0.677	3.42394	0.677	1.86197	0.677	1.18789	0.677	1.2462	0.677	1.42535	0.677	1.98592
			0.522	-0.82324	0.677	1.70141	0.678	1.39761	0.677	1.05239	0.678	0.80056	0.677	0.56394	0.677	0.37324	0.678	0.28704		0.522	-0.04463	0.677	0.36521	0.678	0.32099	0.677	0.30944	0.678	0.27197	0.677	0.18817	0.677	0.111	0.678	0.07601		0.678	3.43662	0.678	1.87183	0.678	1.1962	0.678	1.25732	0.678	1.43803	0.678	2.00141
			0.521	-0.82549	0.678	1.70563	0.679	1.39831	0.678	1.05056	0.679	0.79859	0.678	0.5631	0.678	0.37296	0.679	0.28732		0.521	-0.04586	0.678	0.36648	0.679	0.32282	0.678	0.30972	0.679	0.27352	0.678	0.18915	0.678	0.11137	0.679	0.0763		0.679	3.4493	0.679	1.87887	0.679	1.20451	0.679	1.26803	0.679	1.45211	0.679	2.01972
			0.52	-0.83099	0.679	1.70986	0.68	1.39958	0.679	1.05028	0.68	0.79746	0.679	0.56254	0.679	0.37254	0.68	0.28704		0.52	-0.04697	0.679	0.36873	0.68	0.32296	0.679	0.31085	0.68	0.27437	0.679	0.18958	0.679	0.11172	0.68	0.07624		0.68	3.46197	0.68	1.88592	0.68	1.21324	0.68	1.2793	0.68	1.46479	0.68	2.03803
			0.519	-0.83704	0.68	1.7169	0.681	1.40197	0.68	1.04944	0.681	0.79634	0.68	0.56211	0.68	0.37239	0.681	0.28676		0.519	-0.047	0.68	0.3707	0.681	0.32423	0.68	0.31141	0.681	0.27507	0.68	0.19028	0.68	0.11214	0.681	0.07634		0.681	3.47606	0.681	1.89437	0.681	1.22211	0.681	1.29056	0.681	1.47746	0.681	2.05634
			0.518	-0.84268	0.681	1.72113	0.682	1.40366	0.681	1.04958	0.682	0.79493	0.681	0.56099	0.681	0.37225	0.682	0.28676		0.518	-0.04807	0.681	0.37268	0.682	0.32493	0.681	0.31183	0.682	0.27606	0.681	0.19099	0.681	0.11237	0.682	0.07659		0.682	3.48873	0.682	1.90282	0.682	1.23155	0.682	1.30211	0.682	1.48873	0.682	2.07324
			0.517	-0.84535	0.682	1.72394	0.683	1.40704	0.682	1.04915	0.683	0.7938	0.682	0.56014	0.682	0.37197	0.683	0.28676		0.517	-0.04858	0.682	0.37465	0.683	0.32648	0.682	0.3131	0.683	0.27676	0.682	0.19155	0.682	0.11277	0.683	0.07682		0.683	3.50282	0.683	1.91127	0.683	1.24127	0.683	1.31268	0.683	1.50141	0.683	2.09296
			0.516	-0.85056	0.683	1.72958	0.684	1.40817	0.683	1.04944	0.684	0.79239	0.683	0.55972	0.683	0.37169	0.684	0.28662		0.516	-0.04952	0.683	0.3769	0.684	0.32732	0.683	0.31366	0.684	0.27761	0.683	0.19197	0.683	0.11325	0.684	0.07694		0.684	3.51549	0.684	1.92113	0.684	1.24831	0.684	1.32479	0.684	1.51408	0.684	2.10986
			0.515	-0.85352	0.684	1.73521	0.685	1.40986	0.684	1.04831	0.685	0.79141	0.684	0.55887	0.684	0.37127	0.685	0.28676		0.515	-0.04982	0.684	0.37873	0.685	0.32859	0.684	0.31479	0.685	0.27845	0.684	0.19268	0.684	0.11362	0.685	0.07742		0.685	3.52958	0.685	1.92817	0.685	1.25718	0.685	1.33676	0.685	1.52817	0.685	2.12817
			0.514	-0.85887	0.685	1.73803	0.686	1.41268	0.685	1.04817	0.686	0.79	0.685	0.55817	0.685	0.37113	0.686	0.28662		0.514	-0.0508	0.685	0.38113	0.686	0.33	0.685	0.31549	0.686	0.27915	0.685	0.19338	0.685	0.11379	0.686	0.0777		0.686	3.54225	0.686	1.93803	0.686	1.26634	0.686	1.34746	0.686	1.54225	0.686	2.14507
			0.513	-0.86282	0.686	1.74225	0.687	1.41408	0.686	1.04817	0.687	0.78859	0.686	0.55732	0.686	0.37085	0.687	0.28662		0.513	-0.05189	0.686	0.38268	0.687	0.33085	0.686	0.31592	0.687	0.28056	0.686	0.19394	0.686	0.11408	0.687	0.07775		0.687	3.55493	0.687	1.94648	0.687	1.27535	0.687	1.35944	0.687	1.55634	0.687	2.16338
			0.512	-0.8669	0.687	1.74648	0.688	1.41549	0.687	1.04817	0.688	0.78775	0.687	0.55662	0.687	0.37042	0.688	0.28662		0.512	-0.05166	0.687	0.38507	0.688	0.33113	0.687	0.3169	0.688	0.28099	0.687	0.19479	0.687	0.11431	0.688	0.07777		0.688	3.57042	0.688	1.95634	0.688	1.28451	0.688	1.37141	0.688	1.56901	0.688	2.18169
			0.511	-0.8693	0.688	1.7493	0.689	1.41831	0.688	1.04803	0.689	0.78606	0.688	0.55592	0.688	0.37028	0.689	0.28648		0.511	-0.05323	0.688	0.38732	0.689	0.33239	0.688	0.31732	0.689	0.28169	0.688	0.19507	0.688	0.11465	0.689	0.0782		0.689	3.58169	0.689	1.96338	0.689	1.29366	0.689	1.38197	0.689	1.5831	0.689	2.19859
			0.51	-0.8731	0.689	1.75493	0.69	1.41972	0.689	1.04761	0.69	0.78479	0.689	0.55521	0.689	0.36986	0.69	0.28648		0.51	-0.05411	0.689	0.38972	0.69	0.33366	0.689	0.31817	0.69	0.28254	0.689	0.19606	0.689	0.11517	0.69	0.07838		0.69	3.59437	0.69	1.97324	0.69	1.30324	0.69	1.39394	0.69	1.59718	0.69	2.2169
			0.509	-0.87845	0.69	1.75775	0.691	1.42254	0.69	1.04704	0.691	0.78408	0.69	0.55437	0.69	0.37	0.691	0.28648		0.509	-0.0552	0.69	0.39099	0.691	0.33423	0.69	0.31915	0.691	0.28352	0.69	0.19662	0.69	0.11542	0.691	0.07859		0.691	3.60845	0.691	1.9831	0.691	1.31296	0.691	1.40577	0.691	1.61127	0.691	2.2338
			0.508	-0.87662	0.691	1.76479	0.692	1.42535	0.691	1.04648	0.692	0.78254	0.691	0.5538	0.691	0.36958	0.692	0.28634		0.508	-0.05439	0.691	0.39296	0.692	0.33563	0.691	0.32014	0.692	0.2838	0.691	0.19746	0.691	0.11572	0.692	0.07862		0.692	3.62254	0.692	1.99296	0.692	1.32225	0.692	1.41831	0.692	1.62535	0.692	2.2507
			0.507	-0.88338	0.692	1.76901	0.693	1.42535	0.692	1.04746	0.693	0.78113	0.692	0.5531	0.692	0.3693	0.693	0.28662		0.507	-0.05593	0.692	0.39493	0.693	0.33704	0.692	0.32056	0.693	0.28535	0.692	0.19775	0.692	0.1159	0.693	0.07893		0.693	3.63662	0.693	2.00282	0.693	1.33183	0.693	1.43239	0.693	1.63944	0.693	2.26901
			0.506	-0.88944	0.693	1.77324	0.694	1.42817	0.693	1.04761	0.694	0.77986	0.693	0.55211	0.693	0.3693	0.694	0.28634		0.506	-0.05561	0.693	0.39746	0.694	0.33746	0.693	0.32113	0.694	0.28563	0.693	0.19845	0.693	0.11613	0.694	0.07918		0.694	3.6493	0.694	2.01127	0.694	1.34183	0.694	1.44366	0.694	1.65352	0.694	2.28732
			0.505	-0.89239	0.694	1.77746	0.695	1.42958	0.694	1.04718	0.695	0.77873	0.694	0.55155	0.694	0.36901	0.695	0.28634		0.505	-0.05711	0.694	0.39958	0.695	0.3393	0.694	0.32169	0.695	0.28634	0.694	0.19901	0.694	0.11628	0.695	0.07925		0.695	3.66338	0.695	2.02254	0.695	1.35127	0.695	1.45634	0.695	1.66901	0.695	2.30563
			0.504	-0.89465	0.695	1.7831	0.696	1.43239	0.695	1.04676	0.696	0.77746	0.695	0.5507	0.695	0.36901	0.696	0.28634		0.504	-0.05704	0.695	0.40085	0.696	0.34014	0.695	0.32296	0.696	0.28732	0.695	0.2	0.695	0.11687	0.696	0.07951		0.696	3.67746	0.696	2.03521	0.696	1.36085	0.696	1.46901	0.696	1.6831	0.696	2.32394
			0.503	-0.89915	0.696	1.78873	0.697	1.43521	0.696	1.04592	0.697	0.77648	0.696	0.55	0.696	0.36873	0.697	0.28606		0.503	-0.05752	0.696	0.4031	0.697	0.34141	0.696	0.32352	0.697	0.28817	0.696	0.20042	0.696	0.11717	0.697	0.07952		0.697	3.69155	0.697	2.04648	0.697	1.37028	0.697	1.48169	0.697	1.69859	0.697	2.34225
			0.502	-0.90042	0.697	1.79296	0.698	1.43803	0.697	1.04549	0.698	0.77535	0.697	0.54944	0.697	0.36831	0.698	0.2862		0.502	-0.05756	0.697	0.40521	0.698	0.34338	0.697	0.32423	0.698	0.28887	0.697	0.20085	0.697	0.11739	0.698	0.07986		0.698	3.70423	0.698	2.05493	0.698	1.38014	0.698	1.49437	0.698	1.71408	0.698	2.36056
			0.501	-0.90408	0.698	1.79577	0.699	1.43803	0.698	1.04563	0.699	0.77408	0.698	0.54859	0.698	0.36831	0.699	0.28592		0.501	-0.05859	0.698	0.40718	0.699	0.34394	0.698	0.32521	0.699	0.28944	0.698	0.20141	0.698	0.11776	0.699	0.08013		0.699	3.71831	0.699	2.06479	0.699	1.38958	0.699	1.50704	0.699	1.72817	0.699	2.37887
			0.5	-0.90761	0.699	1.80141	0.7	1.44085	0.699	1.04592	0.7	0.77282	0.699	0.54775	0.699	0.36803	0.7	0.28606		0.5	-0.05938	0.699	0.40944	0.7	0.34465	0.699	0.3262	0.7	0.29028	0.699	0.20211	0.699	0.11782	0.7	0.0802		0.7	3.73239	0.7	2.07465	0.7	1.40042	0.7	1.51972	0.7	1.74225	0.7	2.39577
			0.499	-0.90732	0.7	1.75493	0.701	1.44366	0.7	1.04549	0.701	0.77183	0.7	0.54732	0.7	0.36761	0.701	0.28606		0.499	-0.05968	0.7	0.38028	0.701	0.34606	0.7	0.3269	0.701	0.29113	0.7	0.20254	0.7	0.11808	0.701	0.08049		0.701	3.74648	0.701	2.08451	0.701	1.40986	0.701	1.5338	0.701	1.75634	0.701	2.41408
			0.498	-0.91099	0.699	1.5493	0.702	1.44648	0.701	1.04606	0.702	0.77042	0.701	0.54676	0.701	0.36746	0.702	0.28592		0.498	-0.05959	0.699	0.28746	0.702	0.34732	0.701	0.32761	0.702	0.29183	0.701	0.20282	0.701	0.11852	0.702	0.08039		0.702	3.75915	0.702	2.09437	0.702	1.41972	0.702	1.54366	0.702	1.77042	0.702	2.43239
			0.497	-0.91282	0.698	1.39085	0.703	1.44789	0.702	1.04549	0.703	0.76944	0.702	0.54592	0.702	0.36718	0.703	0.28606		0.497	-0.06039	0.698	0.23859	0.703	0.34831	0.702	0.32817	0.703	0.29254	0.702	0.20352	0.702	0.11855	0.703	0.08052		0.703	3.77324	0.703	2.10423	0.703	1.42958	0.703	1.55634	0.703	1.78592	0.703	2.4507
			0.496	-0.91606	0.697	1.27324	0.704	1.4493	0.703	1.04507	0.704	0.76859	0.703	0.54521	0.703	0.3669	0.704	0.28577		0.496	-0.06183	0.697	0.21042	0.704	0.34986	0.703	0.32915	0.704	0.29324	0.703	0.20394	0.703	0.11889	0.704	0.0807		0.704	3.78732	0.704	2.11408	0.704	1.43944	0.704	1.56901	0.704	1.80141	0.704	2.46901
			0.495	-0.91817	0.696	1.17972	0.705	1.4507	0.704	1.04479	0.705	0.76718	0.704	0.54451	0.704	0.36662	0.705	0.28563		0.495	-0.06134	0.696	0.18845	0.705	0.35099	0.704	0.32972	0.705	0.29352	0.704	0.20451	0.704	0.11911	0.705	0.08101		0.705	3.80141	0.705	2.12394	0.705	1.4493	0.705	1.58169	0.705	1.81549	0.705	2.48732
			0.494	-0.92141	0.695	1.09789	0.706	1.45352	0.705	1.04577	0.706	0.76606	0.705	0.54352	0.705	0.36648	0.706	0.28563		0.494	-0.06149	0.695	0.17014	0.706	0.35169	0.705	0.33056	0.706	0.29423	0.705	0.20521	0.705	0.11939	0.706	0.08104		0.706	3.81549	0.706	2.13239	0.706	1.45915	0.706	1.59437	0.706	1.83099	0.706	2.50563
			0.493	-0.92169	0.694	1.02676	0.707	1.45634	0.706	1.04563	0.707	0.76479	0.706	0.54296	0.706	0.36606	0.707	0.28563		0.493	-0.06275	0.694	0.15338	0.707	0.3538	0.706	0.33169	0.707	0.29465	0.706	0.20592	0.706	0.11968	0.707	0.08096		0.707	3.82958	0.707	2.14366	0.707	1.47042	0.707	1.60845	0.707	1.84648	0.707	2.52535
			0.492	-0.92465	0.693	0.96099	0.708	1.45915	0.707	1.04394	0.708	0.76408	0.707	0.54225	0.707	0.36592	0.708	0.28563		0.492	-0.06285	0.693	0.13958	0.708	0.35479	0.707	0.33225	0.708	0.29577	0.707	0.2062	0.707	0.11979	0.708	0.0813		0.708	3.84366	0.708	2.15352	0.708	1.48028	0.708	1.62113	0.708	1.86197	0.708	2.54225
			0.491	-0.92789	0.692	0.90366	0.709	1.46338	0.708	1.04493	0.709	0.76324	0.708	0.54155	0.708	0.36577	0.709	0.28549		0.491	-0.06331	0.692	0.12763	0.709	0.35577	0.708	0.33282	0.709	0.29606	0.708	0.20676	0.708	0.12018	0.709	0.08148		0.709	3.85775	0.709	2.16338	0.709	1.49155	0.709	1.6338	0.709	1.87746	0.709	2.56056
			0.49	-0.92803	0.691	0.84901	0.71	1.46338	0.709	1.04648	0.71	0.76183	0.709	0.54085	0.709	0.36549	0.71	0.28563		0.49	-0.06358	0.691	0.11562	0.71	0.35648	0.709	0.33366	0.71	0.29634	0.709	0.20746	0.709	0.12039	0.71	0.08155		0.71	3.87465	0.71	2.17324	0.71	1.50141	0.71	1.64789	0.71	1.89296	0.71	2.57887
			0.489	-0.92845	0.69	0.79563	0.711	1.46761	0.71	1.04479	0.711	0.76085	0.71	0.54	0.71	0.36521	0.711	0.28535		0.489	-0.06338	0.69	0.10445	0.711	0.35817	0.71	0.33423	0.711	0.29704	0.71	0.20775	0.71	0.12052	0.711	0.08159		0.711	3.88873	0.711	2.1831	0.711	1.51127	0.711	1.66197	0.711	1.90845	0.711	2.59718
			0.488	-0.93451	0.689	0.74577	0.712	1.47042	0.711	1.04507	0.712	0.76028	0.711	0.53944	0.711	0.36465	0.712	0.28549		0.488	-0.06511	0.689	0.0949	0.712	0.35958	0.711	0.33493	0.712	0.29775	0.711	0.20789	0.711	0.1207	0.712	0.08169		0.712	3.90141	0.712	2.19296	0.712	1.52394	0.712	1.67606	0.712	1.92535	0.712	2.61549
			0.487	-0.93479	0.688	0.70056	0.713	1.47183	0.712	1.04549	0.713	0.75887	0.712	0.53859	0.712	0.36451	0.713	0.28535		0.487	-0.06472	0.688	0.08458	0.713	0.36056	0.712	0.33577	0.713	0.29817	0.712	0.20845	0.712	0.12104	0.713	0.08183		0.713	3.91972	0.713	2.20282	0.713	1.53521	0.713	1.69014	0.713	1.94225	0.713	2.63521
			0.486	-0.93718	0.687	0.66014	0.714	1.47465	0.713	1.04634	0.714	0.75789	0.713	0.53775	0.713	0.36423	0.714	0.28535		0.486	-0.06504	0.687	0.07697	0.714	0.36197	0.713	0.33704	0.714	0.29887	0.713	0.20887	0.713	0.12115	0.714	0.08213		0.714	3.93521	0.714	2.21268	0.714	1.54648	0.714	1.70282	0.714	1.95915	0.714	2.65352
			0.485	-0.93803	0.686	0.61465	0.715	1.47887	0.714	1.04634	0.715	0.75761	0.714	0.53732	0.714	0.36408	0.715	0.28549		0.485	-0.06569	0.686	0.06937	0.715	0.36423	0.714	0.33817	0.715	0.30014	0.714	0.20972	0.714	0.12151	0.715	0.08252		0.715	3.94648	0.715	2.22254	0.715	1.55634	0.715	1.7169	0.715	1.97465	0.715	2.67183
			0.484	-0.9407	0.685	0.57606	0.716	1.47887	0.715	1.04648	0.716	0.7562	0.715	0.5369	0.715	0.36423	0.716	0.28535		0.484	-0.06473	0.685	0.06104	0.716	0.36493	0.715	0.33986	0.716	0.30042	0.715	0.2107	0.715	0.12196	0.716	0.08263		0.716	3.95915	0.716	2.23239	0.716	1.56761	0.716	1.72958	0.716	1.99014	0.716	2.69014
			0.483	-0.94099	0.684	0.5393	0.717	1.48169	0.716	1.0469	0.717	0.75479	0.716	0.53606	0.716	0.36394	0.717	0.28563		0.483	-0.06672	0.684	0.0527	0.717	0.36577	0.716	0.34	0.717	0.3007	0.716	0.21014	0.716	0.12192	0.717	0.08246		0.717	3.97465	0.717	2.24225	0.717	1.57746	0.717	1.74366	0.717	2.00704	0.717	2.70986
			0.482	-0.94127	0.683	0.50507	0.718	1.48451	0.717	1.04718	0.718	0.7538	0.717	0.53521	0.717	0.36352	0.718	0.28521		0.482	-0.06758	0.683	0.04582	0.718	0.36648	0.717	0.3407	0.718	0.30099	0.717	0.21099	0.717	0.12245	0.718	0.08262		0.718	3.98873	0.718	2.25352	0.718	1.59014	0.718	1.75775	0.718	2.02394	0.718	2.72817
			0.481	-0.94127	0.682	0.46803	0.719	1.48732	0.718	1.04662	0.719	0.75296	0.718	0.53437	0.718	0.36338	0.719	0.28479		0.481	-0.06756	0.682	0.03994	0.719	0.36789	0.718	0.34099	0.719	0.30197	0.718	0.21113	0.718	0.12251	0.719	0.08294		0.719	4.00423	0.719	2.26338	0.719	1.6	0.719	1.77324	0.719	2.03944	0.719	2.7493
			0.48	-0.94676	0.681	0.43732	0.72	1.49014	0.719	1.0469	0.72	0.75211	0.719	0.53366	0.719	0.3631	0.72	0.28521		0.48	-0.06632	0.681	0.03427	0.72	0.36873	0.719	0.34141	0.72	0.30197	0.719	0.21155	0.719	0.1222	0.72	0.0829		0.72	4.01831	0.72	2.27324	0.72	1.61127	0.72	1.78732	0.72	2.05775	0.72	2.76761
			0.479	-0.94803	0.68	0.4062	0.721	1.49155	0.72	1.04732	0.721	0.75056	0.72	0.53296	0.72	0.36296	0.721	0.28521		0.479	-0.06877	0.68	0.02811	0.721	0.37014	0.72	0.34268	0.721	0.30296	0.72	0.21197	0.72	0.12251	0.721	0.08324		0.721	4.03099	0.721	2.28451	0.721	1.62254	0.721	1.80141	0.721	2.07465	0.721	2.7831
			0.478	-0.94887	0.679	0.37521	0.722	1.49296	0.721	1.04732	0.722	0.75	0.721	0.53239	0.721	0.36254	0.722	0.28493		0.478	-0.06903	0.679	0.02272	0.722	0.37183	0.721	0.34296	0.722	0.30296	0.721	0.21211	0.721	0.12255	0.722	0.08317		0.722	4.04507	0.722	2.29437	0.722	1.6338	0.722	1.81408	0.722	2.09155	0.722	2.80282
			0.477	-0.94775	0.678	0.34704	0.723	1.49577	0.722	1.04746	0.723	0.74901	0.722	0.53169	0.722	0.36239	0.723	0.28479		0.477	-0.06869	0.678	0.0172	0.723	0.37296	0.722	0.34408	0.723	0.30296	0.722	0.21282	0.722	0.12303	0.723	0.08337		0.723	4.06056	0.723	2.30563	0.723	1.64507	0.723	1.82958	0.723	2.10845	0.723	2.82113
			0.476	-0.94606	0.677	0.31704	0.724	1.49859	0.723	1.04915	0.724	0.74803	0.723	0.53113	0.723	0.36183	0.724	0.28479		0.476	-0.0691	0.677	0.01188	0.724	0.37493	0.723	0.34451	0.724	0.30352	0.723	0.21254	0.723	0.1231	0.724	0.08366		0.724	4.07465	0.724	2.31408	0.724	1.65634	0.724	1.84366	0.724	2.12535	0.724	2.84085
			0.475	-0.95	0.676	0.28958	0.725	1.5	0.724	1.04746	0.725	0.74732	0.724	0.53028	0.724	0.36183	0.725	0.28479		0.475	-0.0697	0.676	0.00747	0.725	0.37493	0.724	0.34549	0.725	0.30437	0.724	0.2131	0.724	0.12335	0.725	0.08383		0.725	4.09014	0.725	2.32535	0.725	1.66901	0.725	1.85915	0.725	2.13944	0.725	2.86056
			0.474	-0.95352	0.675	0.26423	0.726	1.50141	0.725	1.04845	0.726	0.74606	0.725	0.52958	0.725	0.36169	0.726	0.28465		0.474	-0.06955	0.675	0.00297	0.726	0.37648	0.725	0.34648	0.726	0.30465	0.725	0.21366	0.725	0.12338	0.726	0.08387		0.726	4.10423	0.726	2.33662	0.726	1.68028	0.726	1.87606	0.726	2.15634	0.726	2.87887
			0.473	-0.9531	0.674	0.23972	0.727	1.50563	0.726	1.04859	0.727	0.74535	0.726	0.52873	0.726	0.36141	0.727	0.28465		0.473	-0.0701	0.674	-0.00187	0.727	0.37803	0.726	0.34676	0.727	0.30493	0.726	0.2138	0.726	0.12332	0.727	0.08376		0.727	4.1169	0.727	2.34789	0.727	1.69014	0.727	1.89014	0.727	2.17324	0.727	2.89718
			0.472	-0.9538	0.673	0.21183	0.728	1.50845	0.727	1.04901	0.728	0.74465	0.727	0.52831	0.727	0.36113	0.728	0.28465		0.472	-0.07063	0.673	-0.00636	0.728	0.37901	0.727	0.34817	0.728	0.30521	0.727	0.21451	0.727	0.12361	0.728	0.08379		0.728	4.13239	0.728	2.35634	0.728	1.70282	0.728	1.90423	0.728	2.19014	0.728	2.91549
			0.471	-0.9507	0.672	0.18676	0.729	1.51127	0.728	1.0493	0.729	0.74408	0.728	0.52746	0.728	0.36085	0.729	0.28451		0.471	-0.07062	0.672	-0.01058	0.729	0.38028	0.728	0.34901	0.729	0.30563	0.728	0.21465	0.728	0.12379	0.729	0.08373		0.729	4.14789	0.729	2.36761	0.729	1.71408	0.729	1.91972	0.729	2.20704	0.729	2.9338
			0.47	-0.95437	0.671	0.16338	0.73	1.51549	0.729	1.04901	0.73	0.74282	0.729	0.5269	0.729	0.3607	0.73	0.28465		0.47	-0.07128	0.671	-0.01382	0.73	0.38155	0.729	0.34958	0.73	0.30634	0.729	0.21479	0.729	0.12385	0.73	0.08397		0.73	4.16338	0.73	2.37746	0.73	1.72535	0.73	1.9338	0.73	2.22394	0.73	2.95211
			0.469	-0.95817	0.67	0.13994	0.731	1.5169	0.73	1.05014	0.731	0.74169	0.73	0.5262	0.73	0.3607	0.731	0.28437		0.469	-0.07151	0.67	-0.0181	0.731	0.38296	0.73	0.35014	0.731	0.3062	0.73	0.21521	0.73	0.12404	0.731	0.08386		0.731	4.17746	0.731	2.39014	0.731	1.73662	0.731	1.9493	0.731	2.24225	0.731	2.97042
			0.468	-0.95803	0.669	0.11627	0.732	1.51972	0.731	1.04972	0.732	0.7407	0.731	0.52563	0.731	0.36014	0.732	0.28451		0.468	-0.07177	0.669	-0.02177	0.732	0.38408	0.731	0.35099	0.732	0.3069	0.731	0.21563	0.731	0.12389	0.732	0.08407		0.732	4.19155	0.732	2.4	0.732	1.7493	0.732	1.96479	0.732	2.25915	0.732	2.99014
			0.467	-0.95761	0.668	0.09518	0.733	1.52394	0.732	1.05	0.733	0.74	0.732	0.52493	0.732	0.36028	0.733	0.28437		0.467	-0.07269	0.668	-0.02548	0.733	0.38563	0.732	0.35169	0.733	0.30789	0.732	0.21535	0.732	0.12423	0.733	0.08425		0.733	4.20704	0.733	2.40986	0.733	1.76056	0.733	1.98028	0.733	2.27746	0.733	3.00845
			0.466	-0.96028	0.667	0.07554	0.734	1.52535	0.733	1.05056	0.734	0.7393	0.733	0.52408	0.733	0.35972	0.734	0.28451		0.466	-0.07241	0.667	-0.02915	0.734	0.38662	0.733	0.3531	0.734	0.30775	0.733	0.21577	0.733	0.12432	0.734	0.08414		0.734	4.22113	0.734	2.41972	0.734	1.77324	0.734	1.99718	0.734	2.29577	0.734	3.02817
			0.465	-0.96155	0.666	0.0529	0.735	1.52817	0.734	1.05099	0.735	0.73845	0.734	0.52338	0.734	0.35972	0.735	0.28423		0.465	-0.07272	0.666	-0.03242	0.735	0.38972	0.734	0.35366	0.735	0.30845	0.734	0.21592	0.734	0.12442	0.735	0.08423		0.735	4.23521	0.735	2.43099	0.735	1.78451	0.735	2.01127	0.735	2.31268	0.735	3.04648
			0.464	-0.9607	0.665	0.03192	0.736	1.52958	0.735	1.05155	0.736	0.73775	0.735	0.52282	0.735	0.35944	0.736	0.28423		0.464	-0.07327	0.665	-0.03573	0.736	0.38803	0.735	0.35465	0.736	0.30831	0.735	0.21634	0.735	0.12449	0.736	0.08435		0.736	4.2507	0.736	2.44366	0.736	1.79718	0.736	2.02676	0.736	2.33099	0.736	3.06761
			0.463	-0.96268	0.664	0.01396	0.737	1.53239	0.736	1.05197	0.737	0.73676	0.736	0.52225	0.736	0.3593	0.737	0.28423		0.463	-0.07314	0.664	-0.0387	0.737	0.39014	0.736	0.35535	0.737	0.30887	0.736	0.2162	0.736	0.1247	0.737	0.08451		0.737	4.2662	0.737	2.45493	0.737	1.80986	0.737	2.04085	0.737	2.34789	0.737	3.08592
			0.462	-0.96254	0.663	-0.00792	0.738	1.53521	0.737	1.05296	0.738	0.7362	0.737	0.52127	0.737	0.35887	0.738	0.28423		0.462	-0.07451	0.663	-0.0417	0.738	0.39225	0.737	0.35563	0.738	0.30901	0.737	0.2162	0.737	0.12489	0.738	0.08459		0.738	4.2831	0.738	2.46197	0.738	1.82254	0.738	2.05634	0.738	2.3662	0.738	3.10423
			0.461	-0.96254	0.662	-0.02899	0.739	1.53662	0.738	1.05225	0.739	0.73592	0.738	0.5207	0.738	0.35873	0.739	0.28423		0.461	-0.07418	0.662	-0.04514	0.739	0.39254	0.738	0.35775	0.739	0.30958	0.738	0.21676	0.738	0.12455	0.739	0.08465		0.739	4.30282	0.739	2.47183	0.739	1.83521	0.739	2.07324	0.739	2.38451	0.739	3.12254
			0.46	-0.96324	0.661	-0.04506	0.74	1.53944	0.739	1.05225	0.74	0.73479	0.739	0.52	0.739	0.35859	0.74	0.28423		0.46	-0.07465	0.661	-0.04806	0.74	0.39394	0.739	0.35761	0.74	0.30958	0.739	0.21718	0.739	0.1247	0.74	0.08493		0.74	4.31831	0.74	2.4831	0.74	1.84648	0.74	2.09014	0.74	2.40423	0.74	3.14085
			0.459	-0.96338	0.66	-0.0637	0.741	1.54225	0.74	1.05296	0.741	0.73408	0.74	0.51944	0.74	0.35831	0.741	0.28423		0.459	-0.07515	0.66	-0.05092	0.741	0.39563	0.74	0.35803	0.741	0.30986	0.74	0.21746	0.74	0.12496	0.741	0.08494		0.741	4.32958	0.741	2.49437	0.741	1.85915	0.741	2.10563	0.741	2.42676	0.741	3.16056
			0.458	-0.96437	0.659	-0.08101	0.742	1.54507	0.741	1.05366	0.742	0.7331	0.741	0.51859	0.741	0.35803	0.742	0.28423		0.458	-0.07517	0.659	-0.05406	0.742	0.39634	0.741	0.35915	0.742	0.31014	0.741	0.21746	0.741	0.12508	0.742	0.085		0.742	4.34366	0.742	2.50563	0.742	1.87183	0.742	2.12254	0.742	2.44507	0.742	3.18028
			0.457	-0.96507	0.658	-0.0993	0.743	1.54789	0.742	1.05437	0.743	0.73254	0.742	0.51817	0.742	0.35789	0.743	0.28408		0.457	-0.07593	0.658	-0.05589	0.743	0.39746	0.742	0.35972	0.743	0.3107	0.742	0.21746	0.742	0.12521	0.743	0.08503		0.743	4.36056	0.743	2.5169	0.743	1.88451	0.743	2.13803	0.743	2.46338	0.743	3.19859
			0.456	-0.96183	0.657	-0.11287	0.744	1.55352	0.743	1.05437	0.744	0.73211	0.743	0.51746	0.743	0.35761	0.744	0.28408		0.456	-0.07607	0.657	-0.05893	0.744	0.39873	0.743	0.36042	0.744	0.31127	0.743	0.21775	0.743	0.12503	0.744	0.08493		0.744	4.37465	0.744	2.52958	0.744	1.89718	0.744	2.15352	0.744	2.4831	0.744	3.21831
			0.455	-0.96563	0.656	-0.13306	0.745	1.55352	0.744	1.05479	0.745	0.73113	0.744	0.51662	0.744	0.35761	0.745	0.28493		0.455	-0.07654	0.656	-0.06155	0.745	0.4	0.744	0.36169	0.745	0.31155	0.744	0.21817	0.744	0.12525	0.745	0.08514		0.745	4.39014	0.745	2.53944	0.745	1.90986	0.745	2.17042	0.745	2.49577	0.745	3.23662
			0.454	-0.96732	0.655	-0.15042	0.746	1.55634	0.745	1.05606	0.746	0.73042	0.745	0.51606	0.745	0.35718	0.746	0.28423		0.454	-0.07692	0.655	-0.06383	0.746	0.40141	0.745	0.36324	0.746	0.31197	0.745	0.21817	0.745	0.12549	0.746	0.08545		0.746	4.40563	0.746	2.5507	0.746	1.92254	0.746	2.18592	0.746	2.51268	0.746	3.25634
			0.453	-0.96676	0.654	-0.16549	0.747	1.55915	0.746	1.05563	0.747	0.73	0.746	0.51549	0.746	0.35704	0.747	0.28423		0.453	-0.07748	0.654	-0.06628	0.747	0.40268	0.746	0.3631	0.747	0.31254	0.746	0.21845	0.746	0.12535	0.747	0.08538		0.747	4.42113	0.747	2.56338	0.747	1.93662	0.747	2.20282	0.747	2.53239	0.747	3.27465
			0.452	-0.96746	0.653	-0.18268	0.748	1.56197	0.747	1.05634	0.748	0.7293	0.747	0.51493	0.747	0.35676	0.748	0.28394		0.452	-0.0769	0.653	-0.06859	0.748	0.40366	0.747	0.3638	0.748	0.31268	0.747	0.21845	0.747	0.12518	0.748	0.08539		0.748	4.43803	0.748	2.57465	0.748	1.9493	0.748	2.21972	0.748	2.5493	0.748	3.29437
			0.451	-0.96789	0.652	-0.19915	0.749	1.56479	0.748	1.05648	0.749	0.72859	0.748	0.51465	0.748	0.35662	0.749	0.28408		0.451	-0.07808	0.652	-0.07097	0.749	0.40535	0.748	0.36423	0.749	0.3131	0.748	0.21859	0.748	0.12531	0.749	0.08541		0.749	4.45211	0.749	2.58592	0.749	1.96197	0.749	2.23662	0.749	2.56761	0.749	3.30986
			0.45	-0.96648	0.651	-0.21451	0.75	1.56761	0.749	1.05676	0.75	0.72803	0.749	0.51408	0.749	0.35648	0.75	0.28394		0.45	-0.07717	0.651	-0.07315	0.75	0.40634	0.749	0.36507	0.75	0.31268	0.749	0.21887	0.749	0.12525	0.75	0.08544		0.75	4.46761	0.75	2.59718	0.75	1.97465	0.75	2.25352	0.75	2.58592	0.75	3.32817
			0.449	-0.96535	0.65	-0.22859	0.751	1.57183	0.75	1.05775	0.751	0.72746	0.75	0.51352	0.75	0.35606	0.751	0.28394		0.449	-0.07851	0.65	-0.07535	0.751	0.40775	0.75	0.36549	0.751	0.31324	0.75	0.21887	0.75	0.12535	0.751	0.08559		0.751	4.4831	0.751	2.60845	0.751	1.98732	0.751	2.26901	0.751	2.60563	0.751	3.34648
			0.448	-0.96648	0.649	-0.24268	0.752	1.57465	0.751	1.05859	0.752	0.72704	0.751	0.51239	0.751	0.35592	0.752	0.28394		0.448	-0.07854	0.649	-0.07718	0.752	0.40887	0.751	0.36662	0.752	0.31324	0.751	0.21915	0.751	0.12556	0.752	0.0857		0.752	4.49859	0.752	2.61972	0.752	2.00141	0.752	2.28732	0.752	2.62535	0.752	3.36479
			0.447	-0.96549	0.648	-0.25831	0.753	1.57746	0.752	1.05845	0.753	0.72662	0.752	0.51169	0.752	0.35563	0.753	0.2838		0.447	-0.07848	0.648	-0.07985	0.753	0.41056	0.752	0.36732	0.753	0.31394	0.752	0.21901	0.752	0.12569	0.753	0.08577		0.753	4.51408	0.753	2.63239	0.753	2.01408	0.753	2.30423	0.753	2.64366	0.753	3.3831
			0.446	-0.96704	0.647	-0.27296	0.754	1.57746	0.753	1.05958	0.754	0.72592	0.753	0.51141	0.753	0.35549	0.754	0.28394		0.446	-0.07968	0.647	-0.08176	0.754	0.41211	0.753	0.36859	0.754	0.3138	0.753	0.21915	0.753	0.12569	0.754	0.08604		0.754	4.52958	0.754	2.64366	0.754	2.02817	0.754	2.32113	0.754	2.66197	0.754	3.40141
			0.445	-0.96563	0.646	-0.28718	0.755	1.58028	0.754	1.06	0.755	0.72577	0.754	0.5107	0.754	0.35535	0.755	0.2838		0.445	-0.08056	0.646	-0.08362	0.755	0.4131	0.754	0.36873	0.755	0.31451	0.754	0.21944	0.754	0.12589	0.755	0.08594		0.755	4.54507	0.755	2.65352	0.755	2.04225	0.755	2.33803	0.755	2.68028	0.755	3.41972
			0.444	-0.96577	0.645	-0.2993	0.756	1.5831	0.755	1.06085	0.756	0.72549	0.755	0.51	0.755	0.35507	0.756	0.2838		0.444	-0.07986	0.645	-0.08537	0.756	0.41394	0.755	0.36958	0.756	0.31451	0.755	0.21958	0.755	0.12601	0.756	0.08592		0.756	4.56197	0.756	2.6662	0.756	2.05493	0.756	2.35493	0.756	2.70141	0.756	3.43803
			0.443	-0.9638	0.644	-0.31085	0.757	1.58592	0.756	1.06155	0.757	0.72437	0.756	0.50944	0.756	0.35507	0.757	0.28366		0.443	-0.08062	0.644	-0.08734	0.757	0.41535	0.756	0.37042	0.757	0.31507	0.756	0.21972	0.756	0.12587	0.757	0.08594		0.757	4.57746	0.757	2.67746	0.757	2.06901	0.757	2.37183	0.757	2.72113	0.757	3.45634
			0.442	-0.96493	0.643	-0.32592	0.758	1.59014	0.757	1.06169	0.758	0.72394	0.757	0.50887	0.757	0.35465	0.758	0.2838		0.442	-0.08101	0.643	-0.08939	0.758	0.4169	0.757	0.37141	0.758	0.31535	0.757	0.21986	0.757	0.12618	0.758	0.08604		0.758	4.59296	0.758	2.69014	0.758	2.08169	0.758	2.39014	0.758	2.73944	0.758	3.47465
			0.441	-0.96507	0.642	-0.33901	0.759	1.59296	0.758	1.06282	0.759	0.72338	0.758	0.50831	0.758	0.35465	0.759	0.2838		0.441	-0.08127	0.642	-0.09075	0.759	0.41873	0.758	0.37169	0.759	0.31535	0.758	0.21944	0.758	0.12593	0.759	0.08597		0.759	4.60704	0.759	2.70141	0.759	2.09577	0.759	2.40704	0.759	2.75915	0.759	3.49296
			0.44	-0.96563	0.641	-0.35014	0.76	1.59718	0.759	1.06239	0.76	0.72268	0.759	0.50789	0.759	0.35437	0.76	0.2838		0.44	-0.08142	0.641	-0.09294	0.76	0.42113	0.759	0.37296	0.76	0.31577	0.759	0.21986	0.759	0.12618	0.76	0.08607		0.76	4.62254	0.76	2.71408	0.76	2.11127	0.76	2.42535	0.76	2.77746	0.76	3.51127
			0.439	-0.96521	0.64	-0.36493	0.761	1.6	0.76	1.0638	0.761	0.72211	0.76	0.50718	0.76	0.35437	0.761	0.28366		0.439	-0.08054	0.64	-0.09476	0.761	0.42282	0.76	0.37366	0.761	0.31606	0.76	0.21972	0.76	0.12628	0.761	0.08625		0.761	4.63803	0.761	2.72676	0.761	2.12535	0.761	2.44225	0.761	2.79577	0.761	3.52958
			0.438	-0.96761	0.639	-0.37789	0.762	1.60141	0.761	1.06451	0.762	0.72169	0.761	0.50676	0.761	0.35423	0.762	0.2838		0.438	-0.08276	0.639	-0.09625	0.762	0.42183	0.761	0.37437	0.762	0.31648	0.761	0.22014	0.761	0.12599	0.762	0.08615		0.762	4.65352	0.762	2.73944	0.762	2.13803	0.762	2.46056	0.762	2.81549	0.762	3.54648
			0.437	-0.96648	0.638	-0.38634	0.763	1.60423	0.762	1.06437	0.763	0.72183	0.762	0.50634	0.762	0.35394	0.763	0.28394		0.437	-0.08361	0.638	-0.09779	0.763	0.42268	0.762	0.37549	0.763	0.31704	0.762	0.22028	0.762	0.12603	0.763	0.08614		0.763	4.66901	0.763	2.7507	0.763	2.15211	0.763	2.47887	0.763	2.83521	0.763	3.5662
			0.436	-0.9638	0.637	-0.40014	0.764	1.60704	0.763	1.06535	0.764	0.72056	0.763	0.50563	0.763	0.3538	0.764	0.28394		0.436	-0.08355	0.637	-0.09993	0.764	0.42451	0.763	0.37634	0.764	0.31662	0.763	0.22028	0.763	0.12615	0.764	0.08608		0.764	4.68592	0.764	2.76479	0.764	2.1662	0.764	2.49718	0.764	2.85493	0.764	3.5831
			0.435	-0.96732	0.636	-0.40986	0.765	1.60986	0.764	1.06606	0.765	0.72042	0.764	0.50521	0.764	0.35338	0.765	0.2838		0.435	-0.08399	0.636	-0.10131	0.765	0.42535	0.764	0.37718	0.765	0.31718	0.764	0.22056	0.764	0.12592	0.765	0.08618		0.765	4.70141	0.765	2.77606	0.765	2.18169	0.765	2.51549	0.765	2.87465	0.765	3.60141
			0.434	-0.96803	0.635	-0.42211	0.766	1.61268	0.765	1.06662	0.766	0.71986	0.765	0.50465	0.765	0.35338	0.766	0.28394		0.434	-0.08432	0.635	-0.10245	0.766	0.42662	0.765	0.37775	0.766	0.31732	0.765	0.22056	0.765	0.12596	0.766	0.0863		0.766	4.71549	0.766	2.78873	0.766	2.19577	0.766	2.5338	0.766	2.89437	0.766	3.62113
			0.433	-0.96648	0.634	-0.43451	0.767	1.6169	0.766	1.06704	0.767	0.71972	0.766	0.50408	0.766	0.3531	0.767	0.28394		0.433	-0.08382	0.634	-0.10435	0.767	0.42803	0.766	0.37859	0.767	0.31789	0.766	0.22085	0.766	0.12601	0.767	0.08631		0.767	4.73239	0.767	2.80141	0.767	2.20986	0.767	2.55211	0.767	2.91408	0.767	3.63944
			0.432	-0.96775	0.633	-0.44465	0.768	1.61972	0.767	1.06817	0.768	0.71901	0.767	0.50366	0.767	0.35268	0.768	0.28366		0.432	-0.08489	0.633	-0.10562	0.768	0.42845	0.767	0.37901	0.768	0.31761	0.767	0.22056	0.767	0.12585	0.768	0.08651		0.768	4.74648	0.768	2.81408	0.768	2.22394	0.768	2.57042	0.768	2.9338	0.768	3.65775
			0.431	-0.96437	0.632	-0.45437	0.769	1.62254	0.768	1.06803	0.769	0.71873	0.768	0.5031	0.768	0.35254	0.769	0.2838		0.431	-0.08593	0.632	-0.10742	0.769	0.42986	0.768	0.37986	0.769	0.31803	0.768	0.2207	0.768	0.1261	0.769	0.08655		0.769	4.76197	0.769	2.82676	0.769	2.23803	0.769	2.58873	0.769	2.95211	0.769	3.67606
			0.43	-0.96394	0.631	-0.46915	0.77	1.62535	0.769	1.06915	0.77	0.71859	0.769	0.50282	0.769	0.35268	0.77	0.2838		0.43	-0.08528	0.631	-0.10849	0.77	0.43028	0.769	0.38028	0.77	0.31845	0.769	0.22056	0.769	0.12606	0.77	0.08642		0.77	4.77887	0.77	2.83944	0.77	2.25352	0.77	2.60704	0.77	2.97183	0.77	3.69437
			0.429	-0.96408	0.63	-0.47859	0.771	1.62958	0.77	1.07	0.771	0.71761	0.77	0.50211	0.77	0.35211	0.771	0.28394		0.429	-0.08751	0.63	-0.11039	0.771	0.43141	0.77	0.38155	0.771	0.31845	0.77	0.22113	0.77	0.12614	0.771	0.08656		0.771	4.79577	0.771	2.85211	0.771	2.26761	0.771	2.62535	0.771	2.99155	0.771	3.71127
			0.428	-0.96366	0.629	-0.48746	0.772	1.63239	0.771	1.07	0.772	0.71775	0.771	0.50155	0.771	0.35211	0.772	0.28394		0.428	-0.08663	0.629	-0.11151	0.772	0.4331	0.771	0.38211	0.772	0.31887	0.771	0.22113	0.771	0.12611	0.772	0.08661		0.772	4.81268	0.772	2.86338	0.772	2.2831	0.772	2.64225	0.772	3.01127	0.772	3.72817
			0.427	-0.9662	0.628	-0.49746	0.773	1.63521	0.772	1.07099	0.773	0.71775	0.772	0.50113	0.772	0.35183	0.773	0.2838		0.427	-0.08741	0.628	-0.11232	0.773	0.43437	0.772	0.38366	0.773	0.31944	0.772	0.22127	0.772	0.12594	0.773	0.08675		0.773	4.82817	0.773	2.87746	0.773	2.29859	0.773	2.66056	0.773	3.03099	0.773	3.74648
			0.426	-0.96507	0.627	-0.50803	0.774	1.63662	0.773	1.07197	0.774	0.71662	0.773	0.50056	0.773	0.35183	0.774	0.2838		0.426	-0.0881	0.627	-0.11385	0.774	0.43521	0.773	0.38366	0.774	0.31972	0.773	0.22155	0.773	0.12613	0.774	0.0869		0.774	4.84366	0.774	2.89155	0.774	2.31268	0.774	2.67887	0.774	3.0507	0.774	3.76479
			0.425	-0.96437	0.626	-0.51859	0.775	1.63944	0.774	1.07239	0.775	0.71648	0.774	0.50014	0.774	0.35169	0.775	0.28408		0.425	-0.0869	0.626	-0.11521	0.775	0.43592	0.774	0.38451	0.775	0.31958	0.774	0.22141	0.774	0.12606	0.775	0.08692		0.775	4.85915	0.775	2.90282	0.775	2.32817	0.775	2.69718	0.775	3.07183	0.775	3.78169
			0.424	-0.96423	0.625	-0.52986	0.776	1.64225	0.775	1.07254	0.776	0.71606	0.775	0.49958	0.775	0.35155	0.776	0.28408		0.424	-0.08794	0.625	-0.11608	0.776	0.43704	0.775	0.38549	0.776	0.31986	0.775	0.22169	0.775	0.12603	0.776	0.08699		0.776	4.87465	0.776	2.91549	0.776	2.34366	0.776	2.71549	0.776	3.09155	0.776	3.8
			0.423	-0.96521	0.624	-0.53577	0.777	1.64648	0.776	1.07394	0.777	0.71592	0.776	0.4993	0.776	0.35155	0.777	0.28394		0.423	-0.08989	0.624	-0.11768	0.777	0.43803	0.776	0.38606	0.777	0.32	0.776	0.22183	0.776	0.12613	0.777	0.08694		0.777	4.89014	0.777	2.92817	0.777	2.35775	0.777	2.73662	0.777	3.11127	0.777	3.8169
			0.422	-0.96225	0.623	-0.54648	0.778	1.6493	0.777	1.07451	0.778	0.71535	0.777	0.49859	0.777	0.35127	0.778	0.28394		0.422	-0.09096	0.623	-0.11835	0.778	0.43944	0.777	0.38648	0.778	0.32042	0.777	0.22197	0.777	0.1262	0.778	0.08713		0.778	4.90563	0.778	2.94085	0.778	2.37324	0.778	2.75493	0.778	3.13099	0.778	3.83521
			0.421	-0.96239	0.622	-0.55732	0.779	1.65211	0.778	1.07535	0.779	0.71507	0.778	0.49831	0.778	0.35099	0.779	0.28408		0.421	-0.09056	0.622	-0.11983	0.779	0.44113	0.778	0.38775	0.779	0.3207	0.778	0.22211	0.778	0.12649	0.779	0.08715		0.779	4.92254	0.779	2.95352	0.779	2.39014	0.779	2.77324	0.779	3.15211	0.779	3.85211
			0.42	-0.96183	0.621	-0.56662	0.78	1.65634	0.779	1.07648	0.78	0.71479	0.779	0.49789	0.779	0.35085	0.78	0.28394		0.42	-0.09024	0.621	-0.11959	0.78	0.44211	0.779	0.38831	0.78	0.32085	0.779	0.22239	0.779	0.12631	0.78	0.08721		0.78	4.93803	0.78	2.96761	0.78	2.40423	0.78	2.79155	0.78	3.17183	0.78	3.87042
			0.419	-0.96239	0.62	-0.5762	0.781	1.65915	0.78	1.07648	0.781	0.71465	0.78	0.49732	0.78	0.35056	0.781	0.28394		0.419	-0.092	0.62	-0.12242	0.781	0.44352	0.78	0.38901	0.781	0.32085	0.78	0.22197	0.78	0.12637	0.781	0.08763		0.781	4.95493	0.781	2.98028	0.781	2.41831	0.781	2.81127	0.781	3.19296	0.781	3.88732
			0.418	-0.96239	0.619	-0.58324	0.782	1.66479	0.781	1.07789	0.782	0.71437	0.781	0.49662	0.781	0.35042	0.782	0.28394		0.418	-0.0909	0.619	-0.12301	0.782	0.44493	0.781	0.39	0.782	0.3207	0.781	0.22197	0.781	0.12628	0.782	0.08749		0.782	4.97042	0.782	3.00141	0.782	2.4338	0.782	2.8338	0.782	3.21268	0.782	3.90423
			0.417	-0.96282	0.618	-0.59352	0.783	1.66761	0.782	1.07775	0.783	0.71394	0.782	0.4962	0.782	0.35028	0.783	0.28408		0.417	-0.09397	0.618	-0.12383	0.783	0.44592	0.782	0.39056	0.783	0.32141	0.782	0.22239	0.782	0.1263	0.783	0.0877		0.783	4.98732	0.783	3.01408	0.783	2.4507	0.783	2.85211	0.783	3.2338	0.783	3.92113
			0.416	-0.96423	0.617	-0.60352	0.784	1.66901	0.783	1.07873	0.784	0.71338	0.783	0.49563	0.783	0.35014	0.784	0.28408		0.416	-0.09392	0.617	-0.12499	0.784	0.44761	0.783	0.39155	0.784	0.32127	0.783	0.22239	0.783	0.12679	0.784	0.08754		0.784	5.00282	0.784	3.02676	0.784	2.46761	0.784	2.87042	0.784	3.25493	0.784	3.93803
			0.415	-0.96155	0.616	-0.61056	0.785	1.67324	0.784	1.07958	0.785	0.71352	0.784	0.49535	0.784	0.35028	0.785	0.28408		0.415	-0.0938	0.616	-0.12562	0.785	0.44859	0.784	0.39296	0.785	0.32169	0.784	0.22254	0.784	0.12654	0.785	0.08746		0.785	5.01972	0.785	3.03944	0.785	2.4831	0.785	2.89014	0.785	3.27324	0.785	3.95634
			0.414	-0.96352	0.615	-0.61972	0.786	1.67465	0.785	1.07986	0.786	0.7131	0.785	0.49479	0.785	0.34986	0.786	0.28423		0.414	-0.09431	0.615	-0.12644	0.786	0.45028	0.785	0.39338	0.786	0.32225	0.785	0.22239	0.785	0.12666	0.786	0.08773		0.786	5.03521	0.786	3.05211	0.786	2.49859	0.786	2.90704	0.786	3.29296	0.786	3.97324
			0.413	-0.96254	0.614	-0.62521	0.787	1.67746	0.786	1.08099	0.787	0.71254	0.786	0.49451	0.786	0.35	0.787	0.28408		0.413	-0.09575	0.614	-0.12793	0.787	0.45197	0.786	0.39338	0.787	0.32183	0.786	0.22268	0.786	0.1262	0.787	0.08765		0.787	5.05352	0.787	3.0662	0.787	2.51549	0.787	2.92394	0.787	3.31268	0.787	3.99155
			0.412	-0.96042	0.613	-0.63549	0.788	1.68028	0.787	1.08155	0.788	0.71239	0.787	0.4938	0.787	0.34986	0.788	0.28437		0.412	-0.09579	0.613	-0.12856	0.788	0.45254	0.787	0.39408	0.788	0.32239	0.787	0.22282	0.787	0.12654	0.788	0.08773		0.788	5.06901	0.788	3.07887	0.788	2.53099	0.788	2.94507	0.788	3.33239	0.788	4.00845
			0.411	-0.96042	0.612	-0.64324	0.789	1.68451	0.788	1.08211	0.789	0.71239	0.788	0.49352	0.788	0.34986	0.789	0.28437		0.411	-0.09623	0.612	-0.12992	0.789	0.45437	0.788	0.39493	0.789	0.32282	0.788	0.22282	0.788	0.12651	0.789	0.08783		0.789	5.08592	0.789	3.09155	0.789	2.54648	0.789	2.96479	0.789	3.35352	0.789	4.02676
			0.41	-0.96239	0.611	-0.65239	0.79	1.68873	0.789	1.0838	0.79	0.71225	0.789	0.4931	0.789	0.34944	0.79	0.28437		0.41	-0.09642	0.611	-0.13086	0.79	0.45521	0.789	0.39606	0.79	0.32296	0.789	0.22324	0.789	0.12673	0.79	0.0879		0.79	5.10282	0.79	3.10423	0.79	2.56197	0.79	2.98451	0.79	3.37465	0.79	4.04225
			0.409	-0.96254	0.61	-0.66155	0.791	1.69014	0.79	1.0838	0.791	0.71155	0.79	0.49268	0.79	0.3493	0.791	0.28437		0.409	-0.09731	0.61	-0.1312	0.791	0.4569	0.79	0.39648	0.791	0.3231	0.79	0.22296	0.79	0.12655	0.791	0.08821		0.791	5.12113	0.791	3.11831	0.791	2.57887	0.791	3.00423	0.791	3.39296	0.791	4.06056
			0.408	-0.95986	0.609	-0.66746	0.792	1.69437	0.791	1.08451	0.792	0.71155	0.791	0.49225	0.791	0.3493	0.792	0.28437		0.408	-0.09724	0.609	-0.13196	0.792	0.45803	0.791	0.39746	0.792	0.32352	0.791	0.22324	0.791	0.1268	0.792	0.08834		0.792	5.13662	0.792	3.13099	0.792	2.59437	0.792	3.02394	0.792	3.41268	0.792	4.07746
			0.407	-0.96507	0.608	-0.67451	0.793	1.69859	0.792	1.08549	0.793	0.71113	0.792	0.49197	0.792	0.34915	0.793	0.28437		0.407	-0.10054	0.608	-0.13299	0.793	0.45859	0.792	0.39817	0.793	0.32366	0.792	0.22296	0.792	0.12675	0.793	0.08858		0.793	5.15211	0.793	3.14507	0.793	2.61127	0.793	3.04366	0.793	3.43239	0.793	4.09577
			0.406	-0.96394	0.607	-0.68268	0.794	1.70141	0.793	1.08676	0.794	0.71113	0.793	0.49127	0.793	0.34887	0.794	0.28437		0.406	-0.09993	0.607	-0.13339	0.794	0.46	0.793	0.3993	0.794	0.32408	0.793	0.22338	0.793	0.12693	0.794	0.08855		0.794	5.16901	0.794	3.15915	0.794	2.62817	0.794	3.06338	0.794	3.45352	0.794	4.10986
			0.405	-0.96127	0.606	-0.68887	0.795	1.70563	0.794	1.08746	0.795	0.71113	0.794	0.49127	0.794	0.34887	0.795	0.28451		0.405	-0.10073	0.606	-0.13439	0.795	0.46141	0.794	0.39972	0.795	0.32408	0.794	0.22338	0.794	0.12696	0.795	0.08861		0.795	5.18592	0.795	3.17324	0.795	2.64366	0.795	3.08451	0.795	3.47324	0.795	4.12676
			0.404	-0.96127	0.605	-0.69606	0.796	1.70845	0.795	1.08761	0.796	0.71085	0.795	0.49042	0.795	0.34859	0.796	0.28465		0.404	-0.10123	0.605	-0.13558	0.796	0.46338	0.795	0.40014	0.796	0.32437	0.795	0.22394	0.795	0.12701	0.796	0.08876		0.796	5.20423	0.796	3.18732	0.796	2.65915	0.796	3.10423	0.796	3.49296	0.796	4.14366
			0.403	-0.96155	0.604	-0.70352	0.797	1.71127	0.796	1.08901	0.797	0.7107	0.796	0.49014	0.796	0.34859	0.797	0.28479		0.403	-0.10177	0.604	-0.1363	0.797	0.46493	0.796	0.40028	0.797	0.32479	0.796	0.2231	0.796	0.12666	0.797	0.08886		0.797	5.22113	0.797	3.20141	0.797	2.67606	0.797	3.12394	0.797	3.51268	0.797	4.16056
			0.402	-0.96169	0.603	-0.71141	0.798	1.71408	0.797	1.08901	0.798	0.71042	0.797	0.48986	0.797	0.34845	0.798	0.28479		0.402	-0.10261	0.603	-0.13711	0.798	0.46563	0.797	0.40183	0.798	0.32507	0.797	0.22352	0.797	0.12677	0.798	0.08907		0.798	5.23944	0.798	3.21549	0.798	2.69296	0.798	3.14366	0.798	3.53239	0.798	4.18028
			0.401	-0.96239	0.602	-0.71732	0.799	1.72113	0.798	1.09056	0.799	0.71014	0.798	0.48944	0.798	0.34831	0.799	0.28465		0.401	-0.10348	0.602	-0.13783	0.799	0.4669	0.798	0.40254	0.799	0.32521	0.798	0.2238	0.798	0.12694	0.799	0.08917		0.799	5.25493	0.799	3.22817	0.799	2.70986	0.799	3.16338	0.799	3.55211	0.799	4.2
			0.4	-0.96183	0.601	-0.72423	0.8	1.68028	0.799	1.09099	0.8	0.71014	0.799	0.48915	0.799	0.34831	0.8	0.28479		0.4	-0.10282	0.601	-0.13815	0.8	0.43592	0.799	0.40282	0.8	0.32577	0.799	0.22394	0.799	0.1272	0.8	0.08927		0.8	5.27183	0.8	3.24225	0.8	2.72817	0.8	3.18451	0.8	3.57183	0.8	4.21408
			0.399	-0.96324	0.6	-0.73479	0.799	1.5338	0.8	1.09197	0.801	0.71	0.8	0.48873	0.8	0.34831	0.801	0.28507		0.399	-0.10525	0.6	-0.13897	0.799	0.33859	0.8	0.40479	0.801	0.32549	0.8	0.22394	0.8	0.1273	0.801	0.08938		0.801	5.29014	0.801	3.25775	0.801	2.74507	0.801	3.20563	0.801	3.59437	0.801	4.22817
			0.398	-0.96211	0.599	-0.74141	0.798	1.43099	0.801	1.09268	0.802	0.70986	0.801	0.48831	0.801	0.34789	0.802	0.28493		0.398	-0.10621	0.599	-0.13959	0.798	0.28901	0.801	0.40437	0.802	0.32648	0.801	0.22408	0.801	0.12727	0.802	0.08935		0.802	5.30986	0.802	3.27183	0.802	2.76056	0.802	3.22676	0.802	3.61408	0.802	4.24507
			0.397	-0.95972	0.598	-0.74845	0.797	1.35789	0.802	1.09366	0.803	0.70944	0.802	0.48789	0.802	0.34803	0.803	0.28493		0.397	-0.10634	0.598	-0.1399	0.797	0.25831	0.802	0.40507	0.803	0.3269	0.802	0.22394	0.802	0.12735	0.803	0.08969		0.803	5.32817	0.803	3.28592	0.803	2.77746	0.803	3.24648	0.803	3.63239	0.803	4.26761
			0.396	-0.96197	0.597	-0.75338	0.796	1.29746	0.803	1.0938	0.804	0.70901	0.803	0.48761	0.803	0.34789	0.804	0.28521		0.396	-0.10721	0.597	-0.14113	0.796	0.23549	0.803	0.40592	0.804	0.32662	0.803	0.22423	0.803	0.12727	0.804	0.08992		0.804	5.34507	0.804	3.3	0.804	2.79437	0.804	3.2662	0.804	3.6507	0.804	4.2831
			0.395	-0.96239	0.596	-0.75944	0.795	1.24338	0.804	1.09549	0.805	0.7093	0.804	0.48718	0.804	0.34775	0.805	0.28521		0.395	-0.10824	0.596	-0.14127	0.795	0.21521	0.804	0.40676	0.805	0.32676	0.804	0.22437	0.804	0.12751	0.805	0.09008		0.805	5.36338	0.805	3.31408	0.805	2.81268	0.805	3.28732	0.805	3.67042	0.805	4.29859
			0.394	-0.96268	0.595	-0.76465	0.794	1.19718	0.805	1.09577	0.806	0.70873	0.805	0.48704	0.805	0.34775	0.806	0.28521		0.394	-0.10869	0.595	-0.14211	0.794	0.19732	0.805	0.40761	0.806	0.3269	0.805	0.22479	0.805	0.12772	0.806	0.09039		0.806	5.38028	0.806	3.32535	0.806	2.82958	0.806	3.30704	0.806	3.69155	0.806	4.31408
			0.393	-0.96352	0.594	-0.77169	0.793	1.15423	0.806	1.0962	0.807	0.70901	0.806	0.48648	0.806	0.34775	0.807	0.28535		0.393	-0.10941	0.594	-0.14239	0.793	0.18268	0.806	0.40831	0.807	0.32718	0.806	0.22493	0.806	0.12751	0.807	0.09027		0.807	5.39859	0.807	3.33803	0.807	2.84789	0.807	3.32817	0.807	3.71127	0.807	4.32676
			0.392	-0.96225	0.593	-0.77732	0.792	1.11352	0.807	1.09761	0.808	0.70873	0.807	0.4862	0.807	0.34746	0.808	0.28549		0.392	-0.11117	0.593	-0.1431	0.792	0.16873	0.807	0.40901	0.808	0.32746	0.807	0.22507	0.807	0.12777	0.808	0.09046		0.808	5.4169	0.808	3.35352	0.808	2.86479	0.808	3.34789	0.808	3.73239	0.808	4.34789
			0.391	-0.96085	0.592	-0.78254	0.791	1.07648	0.808	1.09817	0.809	0.70845	0.808	0.48577	0.808	0.34746	0.809	0.28521		0.391	-0.11117	0.592	-0.14366	0.791	0.15676	0.808	0.40986	0.809	0.32732	0.808	0.22549	0.808	0.12804	0.809	0.09052		0.809	5.4338	0.809	3.36901	0.809	2.8831	0.809	3.36901	0.809	3.75352	0.809	4.36338
			0.39	-0.96155	0.591	-0.79056	0.79	1.04254	0.809	1.09873	0.81	0.70859	0.809	0.48549	0.809	0.34732	0.81	0.28549		0.39	-0.11255	0.591	-0.14394	0.79	0.14563	0.809	0.41028	0.81	0.32817	0.809	0.22479	0.809	0.12754	0.81	0.09069		0.81	5.45211	0.81	3.38451	0.81	2.90141	0.81	3.39014	0.81	3.77324	0.81	4.37465
			0.389	-0.96423	0.59	-0.79437	0.789	1.00803	0.81	1.10014	0.811	0.70831	0.81	0.48507	0.81	0.34732	0.811	0.28563		0.389	-0.11304	0.59	-0.14493	0.789	0.1388	0.81	0.41113	0.811	0.32845	0.81	0.22521	0.81	0.1277	0.811	0.09108		0.811	5.47042	0.811	3.4	0.811	2.91831	0.811	3.40986	0.811	3.79577	0.811	4.39296
			0.388	-0.96563	0.589	-0.80211	0.788	0.97648	0.811	1.10113	0.812	0.70845	0.811	0.48479	0.811	0.34732	0.812	0.28577		0.388	-0.11446	0.589	-0.14479	0.788	0.12623	0.811	0.41197	0.812	0.32845	0.811	0.22535	0.811	0.12806	0.812	0.09113		0.812	5.48732	0.812	3.41408	0.812	2.93521	0.812	3.43099	0.812	3.82113	0.812	4.40845
			0.387	-0.96563	0.588	-0.80732	0.787	0.94648	0.812	1.10169	0.813	0.70789	0.812	0.48451	0.812	0.34718	0.813	0.28563		0.387	-0.11445	0.588	-0.14535	0.787	0.1158	0.812	0.41268	0.813	0.32887	0.812	0.22549	0.812	0.12817	0.813	0.09141		0.813	5.50563	0.813	3.42958	0.813	2.95352	0.813	3.4507	0.813	3.84085	0.813	4.42394
			0.386	-0.96592	0.587	-0.8131	0.786	0.91606	0.813	1.10254	0.814	0.70789	0.813	0.48423	0.813	0.34704	0.814	0.28577		0.386	-0.11645	0.587	-0.14577	0.786	0.10731	0.813	0.41394	0.814	0.3293	0.813	0.22563	0.813	0.1282	0.814	0.09166		0.814	5.52254	0.814	3.44366	0.814	2.97183	0.814	3.47183	0.814	3.85915	0.814	4.44085
			0.385	-0.96408	0.586	-0.8162	0.785	0.89028	0.814	1.10408	0.815	0.70817	0.814	0.48394	0.814	0.3469	0.815	0.28592		0.385	-0.11741	0.586	-0.1462	0.785	0.09828	0.814	0.41408	0.815	0.32986	0.814	0.22563	0.814	0.12815	0.815	0.09177		0.815	5.54225	0.815	3.46056	0.815	2.99014	0.815	3.49296	0.815	3.88028	0.815	4.45775
			0.384	-0.96211	0.585	-0.82394	0.784	0.86155	0.815	1.10451	0.816	0.70746	0.815	0.48366	0.815	0.3469	0.816	0.28606		0.384	-0.11823	0.585	-0.14648	0.784	0.08958	0.815	0.41549	0.816	0.33042	0.815	0.22577	0.815	0.12835	0.816	0.09192		0.816	5.56197	0.816	3.47465	0.816	3.00845	0.816	3.51408	0.816	3.89859	0.816	4.47465
			0.383	-0.9662	0.584	-0.82986	0.783	0.83592	0.816	1.10507	0.817	0.70775	0.816	0.48324	0.816	0.34676	0.817	0.28606		0.383	-0.11892	0.584	-0.14676	0.783	0.08154	0.816	0.4162	0.817	0.3307	0.816	0.22592	0.816	0.12841	0.817	0.0923		0.817	5.57887	0.817	3.49014	0.817	3.02676	0.817	3.5338	0.817	3.91831	0.817	4.49014
			0.382	-0.96887	0.583	-0.83324	0.782	0.81225	0.817	1.1069	0.818	0.70789	0.817	0.48324	0.817	0.3469	0.818	0.2862		0.382	-0.12015	0.583	-0.1469	0.782	0.07483	0.817	0.41732	0.818	0.3307	0.817	0.2262	0.817	0.12845	0.818	0.09251		0.818	5.59718	0.818	3.50423	0.818	3.04789	0.818	3.55493	0.818	3.93662	0.818	4.50563
			0.381	-0.96859	0.582	-0.83761	0.781	0.78958	0.818	1.10789	0.819	0.70746	0.818	0.48296	0.818	0.34676	0.819	0.2862		0.381	-0.12058	0.582	-0.14718	0.781	0.06804	0.818	0.41789	0.819	0.33099	0.818	0.22634	0.818	0.12893	0.819	0.09248		0.819	5.61972	0.819	3.51972	0.819	3.06479	0.819	3.57746	0.819	3.95634	0.819	4.52113
			0.38	-0.97141	0.581	-0.84521	0.78	0.76451	0.819	1.10817	0.82	0.70746	0.819	0.48268	0.819	0.34662	0.82	0.28634		0.38	-0.12168	0.581	-0.14761	0.78	0.06185	0.819	0.41831	0.82	0.33127	0.819	0.2262	0.819	0.12876	0.82	0.09254		0.82	5.63803	0.82	3.53662	0.82	3.08169	0.82	3.59577	0.82	3.97606	0.82	4.53662
			0.379	-0.97225	0.58	-0.84901	0.779	0.74099	0.82	1.10986	0.821	0.70732	0.82	0.48239	0.82	0.34648	0.821	0.28676		0.379	-0.12315	0.58	-0.14803	0.779	0.05504	0.82	0.41944	0.821	0.33169	0.82	0.22648	0.82	0.12882	0.821	0.09292		0.821	5.65352	0.821	3.55211	0.821	3.1	0.821	3.6169	0.821	3.99577	0.821	4.55352
			0.378	-0.97141	0.579	-0.85338	0.778	0.71958	0.821	1.11113	0.822	0.70732	0.821	0.48211	0.821	0.34648	0.822	0.28662		0.378	-0.12448	0.579	-0.14803	0.778	0.0489	0.821	0.41972	0.822	0.33211	0.821	0.2269	0.821	0.12897	0.822	0.09317		0.822	5.67042	0.822	3.56761	0.822	3.11972	0.822	3.63803	0.822	4.01408	0.822	4.56901
			0.377	-0.9707	0.578	-0.86014	0.777	0.69887	0.822	1.11099	0.823	0.70761	0.822	0.48183	0.822	0.34634	0.823	0.28648		0.377	-0.12546	0.578	-0.14873	0.777	0.04342	0.822	0.42056	0.823	0.33225	0.822	0.22662	0.822	0.12921	0.823	0.09338		0.823	5.68732	0.823	3.58028	0.823	3.13803	0.823	3.65915	0.823	4.0338	0.823	4.5831
			0.376	-0.97211	0.577	-0.86282	0.776	0.67915	0.823	1.11197	0.824	0.70732	0.823	0.48169	0.823	0.34634	0.824	0.2869		0.376	-0.12668	0.577	-0.14901	0.776	0.03772	0.823	0.42141	0.824	0.33268	0.823	0.2269	0.823	0.12931	0.824	0.09356		0.824	5.70563	0.824	3.59577	0.824	3.15634	0.824	3.67887	0.824	4.05211	0.824	4.6
			0.375	-0.97507	0.576	-0.8693	0.775	0.65775	0.824	1.1131	0.825	0.70718	0.824	0.48127	0.824	0.3462	0.825	0.28676		0.375	-0.12799	0.576	-0.14944	0.775	0.03193	0.824	0.42225	0.825	0.33254	0.824	0.22718	0.824	0.12961	0.825	0.0937		0.825	5.72394	0.825	3.61127	0.825	3.17606	0.825	3.70141	0.825	4.07183	0.825	4.61408
			0.374	-0.97423	0.575	-0.87394	0.774	0.63775	0.825	1.11352	0.826	0.70704	0.825	0.48099	0.825	0.3462	0.826	0.2869		0.374	-0.12887	0.575	-0.14915	0.774	0.02696	0.825	0.42268	0.826	0.3331	0.825	0.22746	0.825	0.12985	0.826	0.09385		0.826	5.74366	0.826	3.62676	0.826	3.19577	0.826	3.72113	0.826	4.09155	0.826	4.62958
			0.373	-0.97761	0.574	-0.87873	0.773	0.61915	0.826	1.11493	0.827	0.7069	0.826	0.48085	0.826	0.3462	0.827	0.28704		0.373	-0.13069	0.574	-0.14944	0.773	0.02213	0.826	0.42324	0.827	0.33324	0.826	0.22761	0.826	0.12983	0.827	0.09413		0.827	5.76197	0.827	3.64225	0.827	3.21549	0.827	3.74085	0.827	4.10986	0.827	4.64648
			0.372	-0.9762	0.573	-0.8831	0.772	0.59986	0.827	1.11577	0.828	0.70662	0.827	0.48028	0.827	0.3462	0.828	0.28732		0.372	-0.13173	0.573	-0.15	0.772	0.01682	0.827	0.42394	0.828	0.33338	0.827	0.22775	0.827	0.1299	0.828	0.09438		0.828	5.77887	0.828	3.65775	0.828	3.2338	0.828	3.76197	0.828	4.12958	0.828	4.66197
			0.371	-0.97887	0.572	-0.88648	0.771	0.58113	0.828	1.11732	0.829	0.70634	0.828	0.48014	0.828	0.34634	0.829	0.28746		0.371	-0.13352	0.572	-0.14972	0.771	0.01178	0.828	0.42521	0.829	0.33423	0.828	0.22789	0.828	0.1301	0.829	0.09468		0.829	5.79859	0.829	3.67606	0.829	3.25493	0.829	3.78451	0.829	4.1493	0.829	4.67606
			0.37	-0.98099	0.571	-0.89127	0.77	0.5631	0.829	1.11859	0.83	0.70662	0.829	0.47972	0.829	0.34606	0.83	0.28746		0.37	-0.13477	0.571	-0.14972	0.77	0.00796	0.829	0.42521	0.83	0.33408	0.829	0.22789	0.829	0.13024	0.83	0.095		0.83	5.81549	0.83	3.69155	0.83	3.27042	0.83	3.80423	0.83	4.16901	0.83	4.69155
			0.369	-0.98141	0.57	-0.89465	0.769	0.54563	0.83	1.11901	0.831	0.70634	0.83	0.47972	0.83	0.3462	0.831	0.28761		0.369	-0.13589	0.57	-0.15028	0.769	0.00286	0.83	0.42606	0.831	0.33465	0.83	0.22817	0.83	0.13045	0.831	0.09542		0.831	5.83662	0.831	3.70563	0.831	3.29014	0.831	3.82394	0.831	4.18592	0.831	4.70704
			0.368	-0.98606	0.569	-0.9	0.768	0.52944	0.831	1.11958	0.832	0.70662	0.831	0.47944	0.831	0.34577	0.832	0.28775		0.368	-0.137	0.569	-0.15056	0.768	-0.000887324	0.831	0.42662	0.832	0.33465	0.831	0.22817	0.831	0.13069	0.832	0.09555		0.832	5.85493	0.832	3.71831	0.832	3.30986	0.832	3.84648	0.832	4.20282	0.832	4.72394
			0.367	-0.9869	0.568	-0.9062	0.767	0.51408	0.832	1.1207	0.833	0.7062	0.832	0.47915	0.832	0.34606	0.833	0.28775		0.367	-0.13914	0.568	-0.15028	0.767	-0.00509	0.832	0.42817	0.833	0.33507	0.832	0.22873	0.832	0.13094	0.833	0.09565		0.833	5.87042	0.833	3.73662	0.833	3.32817	0.833	3.86761	0.833	4.21972	0.833	4.73803
			0.366	-0.98803	0.567	-0.9107	0.766	0.4938	0.833	1.12197	0.834	0.7062	0.833	0.47859	0.833	0.34592	0.834	0.28789		0.366	-0.14008	0.567	-0.1507	0.766	-0.00972	0.833	0.43	0.834	0.33535	0.833	0.22958	0.833	0.13089	0.834	0.09606		0.834	5.89155	0.834	3.75211	0.834	3.34648	0.834	3.88732	0.834	4.23803	0.834	4.75352
			0.365	-0.98958	0.566	-0.91366	0.765	0.47817	0.834	1.12324	0.835	0.70606	0.834	0.47845	0.834	0.3462	0.835	0.28789		0.365	-0.14127	0.566	-0.15113	0.765	-0.0131	0.834	0.42887	0.835	0.33521	0.834	0.22986	0.834	0.13103	0.835	0.09613		0.835	5.91127	0.835	3.77042	0.835	3.3662	0.835	3.90704	0.835	4.26056	0.835	4.76901
			0.364	-0.99296	0.565	-0.91873	0.764	0.46225	0.835	1.12352	0.836	0.70592	0.835	0.47831	0.835	0.34577	0.836	0.28831		0.364	-0.1438	0.565	-0.15127	0.764	-0.01723	0.835	0.42972	0.836	0.33592	0.835	0.22915	0.835	0.13117	0.836	0.09638		0.836	5.92958	0.836	3.78592	0.836	3.38592	0.836	3.92817	0.836	4.27606	0.836	4.7831
			0.363	-0.99085	0.564	-0.92141	0.763	0.44592	0.836	1.12479	0.837	0.70577	0.836	0.47817	0.836	0.34592	0.837	0.28817		0.363	-0.14507	0.564	-0.15099	0.763	-0.02172	0.836	0.43014	0.837	0.3362	0.836	0.22887	0.836	0.13128	0.837	0.09659		0.837	5.9493	0.837	3.8	0.837	3.40704	0.837	3.9493	0.837	4.29437	0.837	4.79859
			0.362	-0.99479	0.563	-0.92521	0.762	0.43042	0.837	1.12634	0.838	0.70606	0.837	0.47803	0.837	0.34592	0.838	0.28831		0.362	-0.14662	0.563	-0.15056	0.762	-0.02566	0.837	0.43056	0.838	0.33634	0.837	0.2293	0.837	0.13159	0.838	0.09677		0.838	5.96901	0.838	3.8169	0.838	3.42676	0.838	3.97183	0.838	4.31549	0.838	4.81408
			0.361	-0.99606	0.562	-0.92873	0.761	0.41746	0.838	1.12718	0.839	0.7062	0.838	0.47746	0.838	0.34563	0.839	0.28859		0.361	-0.14761	0.562	-0.15127	0.761	-0.02856	0.838	0.43155	0.839	0.33662	0.838	0.22958	0.838	0.13175	0.839	0.09701		0.839	5.98873	0.839	3.83239	0.839	3.44507	0.839	3.99155	0.839	4.33521	0.839	4.84085
			0.36	-1.00028	0.561	-0.9338	0.76	0.40183	0.839	1.12817	0.84	0.70577	0.839	0.47732	0.839	0.34563	0.84	0.28887		0.36	-0.14915	0.561	-0.15099	0.76	-0.0327	0.839	0.43183	0.84	0.3369	0.839	0.22972	0.839	0.13197	0.84	0.09732		0.84	6.00704	0.84	3.8493	0.84	3.46479	0.84	4.01268	0.84	4.35352	0.84	4.85915
			0.359	-1.00014	0.56	-0.93592	0.759	0.3862	0.84	1.12944	0.841	0.70563	0.84	0.47732	0.84	0.34563	0.841	0.28873		0.359	-0.15113	0.56	-0.15155	0.759	-0.0362	0.84	0.43296	0.841	0.3369	0.84	0.23	0.84	0.13203	0.841	0.09763		0.841	6.02676	0.841	3.8662	0.841	3.48592	0.841	4.03239	0.841	4.37183	0.841	4.87042
			0.358	-1.00535	0.559	-0.9393	0.758	0.37268	0.841	1.13056	0.842	0.7062	0.841	0.47704	0.841	0.34592	0.842	0.28901		0.358	-0.15324	0.559	-0.15141	0.758	-0.03966	0.841	0.43296	0.842	0.33761	0.841	0.23028	0.841	0.13225	0.842	0.0979		0.842	6.04648	0.842	3.8831	0.842	3.50563	0.842	4.05352	0.842	4.39155	0.842	4.88451
			0.357	-1.00577	0.558	-0.94606	0.757	0.35746	0.842	1.13211	0.843	0.70563	0.842	0.47676	0.842	0.34563	0.843	0.28887		0.357	-0.15437	0.558	-0.15155	0.757	-0.04331	0.842	0.4338	0.843	0.33803	0.842	0.23042	0.842	0.13228	0.843	0.09815		0.843	6.06479	0.843	3.89859	0.843	3.52676	0.843	4.07465	0.843	4.40986	0.843	4.89718
			0.356	-1.00958	0.557	-0.94831	0.756	0.3438	0.843	1.13268	0.844	0.70592	0.843	0.47662	0.843	0.34577	0.844	0.28901		0.356	-0.1562	0.557	-0.15141	0.756	-0.04586	0.843	0.43437	0.844	0.33803	0.843	0.23042	0.843	0.13249	0.844	0.09861		0.844	6.08451	0.844	3.91549	0.844	3.54507	0.844	4.09577	0.844	4.42817	0.844	4.90986
			0.355	-1.01056	0.556	-0.95197	0.755	0.33211	0.844	1.13366	0.845	0.70577	0.844	0.47676	0.844	0.34563	0.845	0.28944		0.355	-0.15718	0.556	-0.15127	0.755	-0.04944	0.844	0.43521	0.845	0.33859	0.844	0.2307	0.844	0.13272	0.845	0.09899		0.845	6.10563	0.845	3.93099	0.845	3.5662	0.845	4.1169	0.845	4.44648	0.845	4.92535
			0.354	-1.01563	0.555	-0.95437	0.754	0.31718	0.845	1.13479	0.846	0.70535	0.845	0.47648	0.845	0.34592	0.846	0.28944		0.354	-0.15958	0.555	-0.15113	0.754	-0.05262	0.845	0.43592	0.846	0.33887	0.845	0.23099	0.845	0.13301	0.846	0.09932		0.846	6.12535	0.846	3.94789	0.846	3.58732	0.846	4.13803	0.846	4.46479	0.846	4.93944
			0.353	-1.01563	0.554	-0.95817	0.753	0.30239	0.846	1.13606	0.847	0.70507	0.846	0.4762	0.846	0.34577	0.847	0.28944		0.353	-0.16099	0.554	-0.15141	0.753	-0.05666	0.846	0.43648	0.847	0.33915	0.846	0.23155	0.846	0.13321	0.847	0.0997		0.847	6.14507	0.847	3.96479	0.847	3.60704	0.847	4.15915	0.847	4.4831	0.847	4.95211
			0.352	-1.01873	0.553	-0.96211	0.752	0.28873	0.847	1.13718	0.848	0.70535	0.847	0.47592	0.847	0.34577	0.848	0.28944		0.352	-0.16254	0.553	-0.15169	0.752	-0.05996	0.847	0.43732	0.848	0.33972	0.847	0.23169	0.847	0.13335	0.848	0.10007		0.848	6.16479	0.848	3.98169	0.848	3.62817	0.848	4.18028	0.848	4.50282	0.848	4.9662
			0.351	-1.02028	0.552	-0.96465	0.751	0.27563	0.848	1.13803	0.849	0.70521	0.848	0.47577	0.848	0.34577	0.849	0.28972		0.351	-0.16465	0.552	-0.15155	0.751	-0.06231	0.848	0.43831	0.849	0.33972	0.848	0.23183	0.848	0.13355	0.849	0.10052		0.849	6.18451	0.849	3.99859	0.849	3.64789	0.849	4.2	0.849	4.52113	0.849	4.98028
			0.35	-1.02479	0.551	-0.96986	0.75	0.26183	0.849	1.13972	0.85	0.70521	0.849	0.47577	0.849	0.34577	0.85	0.28972		0.35	-0.16648	0.551	-0.15141	0.75	-0.06558	0.849	0.4393	0.85	0.34056	0.849	0.23197	0.849	0.13349	0.85	0.10089		0.85	6.20423	0.85	4.01408	0.85	3.66901	0.85	4.21972	0.85	4.53944	0.85	4.99437
			0.349	-1.03	0.55	-0.97183	0.749	0.25042	0.85	1.14085	0.851	0.70549	0.85	0.47549	0.85	0.34563	0.851	0.29014		0.349	-0.16845	0.55	-0.15141	0.749	-0.06856	0.85	0.43972	0.851	0.34056	0.85	0.23225	0.85	0.13401	0.851	0.10127		0.851	6.22394	0.851	4.03099	0.851	3.69014	0.851	4.24225	0.851	4.55775	0.851	5.00845
			0.348	-1.0331	0.549	-0.97282	0.748	0.23704	0.851	1.14211	0.852	0.70507	0.851	0.47549	0.851	0.34577	0.852	0.29028		0.348	-0.16972	0.549	-0.15141	0.748	-0.07099	0.851	0.44028	0.852	0.34099	0.851	0.23225	0.851	0.13387	0.852	0.10161		0.852	6.24507	0.852	4.04789	0.852	3.70986	0.852	4.26197	0.852	4.57606	0.852	5.02113
			0.347	-1.03507	0.548	-0.9762	0.747	0.22493	0.852	1.14254	0.853	0.70507	0.852	0.47535	0.852	0.34592	0.853	0.29042		0.347	-0.17183	0.548	-0.15155	0.747	-0.07456	0.852	0.44127	0.853	0.34113	0.852	0.23254	0.852	0.1341	0.853	0.10199		0.853	6.26479	0.853	4.06479	0.853	3.73099	0.853	4.2831	0.853	4.59859	0.853	5.03239
			0.346	-1.03761	0.547	-0.98	0.746	0.21423	0.853	1.14423	0.854	0.70535	0.853	0.47521	0.853	0.34577	0.854	0.29056		0.346	-0.17366	0.547	-0.15141	0.746	-0.07762	0.853	0.44268	0.854	0.34141	0.853	0.2331	0.853	0.13446	0.854	0.10242		0.854	6.28451	0.854	4.08169	0.854	3.75211	0.854	4.30563	0.854	4.61831	0.854	5.04225
			0.345	-1.0407	0.546	-0.98366	0.745	0.2007	0.854	1.14521	0.855	0.70535	0.854	0.47507	0.854	0.34563	0.855	0.29085		0.345	-0.17563	0.546	-0.15141	0.745	-0.07932	0.854	0.44282	0.855	0.34183	0.854	0.23296	0.854	0.13442	0.855	0.10292		0.855	6.30563	0.855	4.09859	0.855	3.77183	0.855	4.32535	0.855	4.63521	0.855	5.05493
			0.344	-1.04465	0.545	-0.98704	0.744	0.18662	0.855	1.14648	0.856	0.70507	0.855	0.47479	0.855	0.34563	0.856	0.29056		0.344	-0.17676	0.545	-0.15085	0.744	-0.08292	0.855	0.44423	0.856	0.34254	0.855	0.23408	0.855	0.13466	0.856	0.10331		0.856	6.32535	0.856	4.11408	0.856	3.79296	0.856	4.34648	0.856	4.65211	0.856	5.06901
			0.343	-1.04718	0.544	-0.99028	0.743	0.17676	0.856	1.14775	0.857	0.70521	0.856	0.47465	0.856	0.34577	0.857	0.29085		0.343	-0.17958	0.544	-0.15127	0.743	-0.08607	0.856	0.44465	0.857	0.34239	0.856	0.23408	0.856	0.13508	0.857	0.10366		0.857	6.34648	0.857	4.13239	0.857	3.81408	0.857	4.3662	0.857	4.67042	0.857	5.08592
[truncated: 2,042 more rows]
[truncated: 46 more columns]

## Sheet: Figure 6
Figure 6b					Figure 6c							Figure 6e				Figure 6f				Figure 6g
[truncated: 2,400 more rows]

## Sheet: Figure 7
Figure 7b					Figure 7c					Figure 7d									Figure 7e
[truncated: 48,011 more rows]

## Sheet: Supplementary Figure 1
Supplementary Figure 1
[truncated: 378 more rows]

## Sheet: Supplementary Figure 3
Supplementary Figure 3a			Supplementary Figure 3c
[truncated: 490 more rows]

[truncated: 22 more sheets: Supplementary Figure 4, Supplementary Figure 5, Supplementary Figure 7, Supplementary Figure 8, Supplementary Figure 10, Supplementary Figure 11, Supplementary Figure 13, Supplementary Figure 14, Supplementary Figure 15, Supplementary Figure 17, Supplementary Figure 19, Supplementary Figure 20, Supplementary Figure 23, Supplementary Figure 25, Supplementary Figure 26, Supplementary Figure 27, Supplementary Figure 29, Supplementary Figure 30, Supplementary Figure 32, Supplementary Figure 37 …]
